# Supplementary material for: Comparative transcriptome analysis to investigate the high starch accumulation of duckweed (Landoltia punctata) under nutrient starvation
Source: Biotechnol Biofuels. 2013 May 8;6:72. doi: 10.1186/1754-6834-6-72 (PMC3654882; doi:10.1186/1754-6834-6-72)
Supplement: Additional file 1: Table S1 — Sequence annotations of L. punctata transcripts and the gene expression profiling of three samples. [file 1754-6834-6-72-S1.xlsx]

## Sheet: Sheet1
Table. S1 Sequence annotations of L. punctata transcripts and the gene expression profiling of three samples
Sequence annotation															Expression levels			cSSRs distribution
Sequence name	Sequence desc.	Sequence length	Hit desc.	Hit ACC	E-Value	Similarity	Score	Alignment length	Positives	#GOs	GOs	Enzyme Codes	InterProScan	Pathway	0h	2h	24h	SSR nr.	SSR type	SSR	size	start	end	SSR nr.	SSR type	SSR	size	start	end	SSR nr.	SSR type	SSR	size	start	end	SSR nr.	SSR type	SSR	size	start	end
comp34400_c0_seq2	ribulose bisphosphate carboxylase	1100	gi|132117|sp|P19312.1|RBS6_LEMGIRecName: Full=Ribulose bisphosphate carboxylase small chain SSU5B, chloroplastic; Short=RuBisCO small subunit SSU5B; Flags: Precursor >gi|295821|emb|CAA35100.1| ribulose bisphosphate carboxylase [Lemna gibba]	P19312	3.92e-77	92	293.123	155	144	7	P:biosynthetic process; P:carbohydrate metabolic process; F:catalytic activity; P:metabolic process; C:protein complex; C:plastid	EC:4.1.1.39		Glyoxylate and dicarboxylate metabolism;Carbon fixation in photosynthetic organisms;	13104.5	13795.9	5292.52
comp34400_c0_seq3	ribulose bisphosphate carboxylase	840	gi|132117|sp|P19312.1|RBS6_LEMGIRecName: Full=Ribulose bisphosphate carboxylase small chain SSU5B, chloroplastic; Short=RuBisCO small subunit SSU5B; Flags: Precursor >gi|295821|emb|CAA35100.1| ribulose bisphosphate carboxylase [Lemna gibba]	P19312	8.6e-78	92	294.664	156	145	7	P:biosynthetic process; P:carbohydrate metabolic process; F:catalytic activity; P:metabolic process; C:protein complex; C:plastid	EC:4.1.1.39		Glyoxylate and dicarboxylate metabolism;Carbon fixation in photosynthetic organisms;	8405.04	6872.7	4162	1	p3	(CCG)6	18	1786	1803	2	p2	(CT)9	18	3268	3285
comp23075_c0_seq2	alpha-form rubisco activase	1780	gi|307136240|gb|ADN34076.1|ribulose bisphosphate carboxylase/oxygenase activase 1 [Cucumis melo subsp. melo]	ADN34076	0	87	682.174	471	410	1	F:nucleotide binding	-			6035	7322.73	3515.53
comp30383_c2_seq2	protein	1636	gi|118489355|gb|ABK96482.1|unknown [Populus trichocarpa x Populus deltoides]	ABK96482	0	94	691.804	389	369	8	P:carbohydrate metabolic process; P:generation of precursor metabolites and energy; P:catabolic process; F:catalytic activity; P:biosynthetic process; P:nucleobase-containing compound metabolic process; P:secondary metabolic process; P:metabolic process	EC:4.1.2.13		Glycolysis / Gluconeogenesis;Fructose and mannose metabolism;Methane metabolism;Pentose phosphate pathway;Carbon fixation in photosynthetic organisms;	4644.54	5620.63	2036.03
comp30260_c0_seq1	unknown [Zea mays]	1975	gi|238014838|gb|ACR38454.1|unknown [Zea mays]	ACR38454	4.83e-74	85	281.952	171	147	0	-				4608.05	3446.33	3039.5
comp30260_c1_seq1	senescence-associated protein	1905	gi|13359451|dbj|BAB33421.1|putative senescence-associated protein [Pisum sativum]	BAB33421	1.41e-84	71	318.931	254	181	0	-				4592.73	4880.75	3721.9
comp30310_c2_seq1	serine-glyoxylate aminotransferase	1715	gi|74229863|gb|ABA00460.1|serine-glyoxylate aminotransferase [Spirodela polyrhiza]	ABA00460	0	98	737.258	401	393	5	F:transferase activity; F:binding;	EC:2.6.1.45		Glycine, serine and threonine metabolism;Glyoxylate and dicarboxylate metabolism;Methane metabolism;	4165.57	3678.16	1565.07
comp34862_c0_seq1	fasciclin-like arabinogalactan protein	872	gi|255553599|ref|XP_002517840.1|conserved hypothetical protein [Ricinus communis] >gi|223542822|gb|EEF44358.1| conserved hypothetical protein [Ricinus communis]	XP_002517840	1.66e-26	55	124.405	186	103	1	C:anchored to membrane				3801.61	4410.48	2665.03
comp23075_c0_seq1	alpha-form rubisco activase	1825	gi|307136240|gb|ADN34076.1|ribulose bisphosphate carboxylase/oxygenase activase 1 [Cucumis melo subsp. melo]	ADN34076	0	84	672.159	486	410	1	F:nucleotide binding	-			3681.65	4211.77	1605.52
comp30608_c0_seq1	chloroplast ferredoxin i	1103	gi|3023752|sp|Q43517.1|FER1_SOLLCRecName: Full=Ferredoxin-1, chloroplastic; AltName: Full=Ferredoxin I; Flags: Precursor >gi|1418982|emb|CAA99756.1| ferredoxin-I [Solanum lycopersicum]	Q43517	2.26e-40	85	171.014	131	112	7	F:binding; P:generation of precursor metabolites and energy; F:electron carrier activity; C:plastid; P:transport	-			3425.19	3248.72	1466.79
comp17099_c0_seq1	chloroplast photosystem ii 10 kda protein	1101	gi|269930242|gb|ACZ54010.1|chloroplast photosystem II protein [Wolffia arrhiza]	ACZ54010	2.65e-49	93	200.675	127	119	3	C:organelle; C:thylakoid; C:protein complex; P:metabolic process	-			3359.68	4962.4	6391.91
comp17090_c0_seq1	metallothionein-like protein	549	gi|3378489|emb|CAA07565.1|metallothionein-like protein [Ribes nigrum]	CAA07565	3.38e-14	66	82.0333	65	43	0	-				3094.49	3670.42	6713.25
comp34400_c0_seq1	ribulose bisphosphate carboxylase	1766	gi|132117|sp|P19312.1|RBS6_LEMGIRecName: Full=Ribulose bisphosphate carboxylase small chain SSU5B, chloroplastic; Short=RuBisCO small subunit SSU5B; Flags: Precursor >gi|295821|emb|CAA35100.1| ribulose bisphosphate carboxylase [Lemna gibba]	P19312	2.58e-77	92	294.664	156	145	7	P:biosynthetic process; P:carbohydrate metabolic process; F:catalytic activity; P:metabolic process; C:protein complex; C:plastid	EC:4.1.1.39		Glyoxylate and dicarboxylate metabolism;Carbon fixation in photosynthetic organisms;	2970.18	3173.42	1836.98
comp34865_c0_seq1	galactinol synthase 2	1193	gi|224107819|ref|XP_002314613.1|predicted protein [Populus trichocarpa] >gi|222863653|gb|EEF00784.1| predicted protein [Populus trichocarpa]	XP_002314613	3.2e-152	93	542.732	292	273	2	F:transferase activity; P:carbohydrate metabolic process	EC:2.4.1.123		Galactose metabolism;	2915.02	4464.15	4660.88
comp34864_c0_seq1	carbonic anhydrase 3	1913	gi|297739035|emb|CBI28524.3|unnamed protein product [Vitis vinifera]	CBI28524	2.77e-72	79	278.1	204	163	5	F:binding; F:catalytic activity; P:metabolic process	EC:4.2.1.1		Nitrogen metabolism;	2744.27	4090.25	1658.54
comp34861_c1_seq1	npq4 (nonphotochemical quenching) chlorophyll binding xanthophyll binding	978	gi|225459564|ref|XP_002285857.1|PREDICTED: hypothetical protein [Vitis vinifera] >gi|302141814|emb|CBI19017.3| unnamed protein product [Vitis vinifera]	XP_002285857	6.35e-81	86	305.449	273	236	5	F:lipid binding; F:binding; P:response to abiotic stimulus; C:thylakoid; C:protein complex; C:plastid	-			2693.59	4258.94	2141.69
comp33465_c1_seq1	unknow protein	1599	gi|55168340|gb|AAV44205.1|unknow protein [Oryza sativa Japonica Group]	AAV44205	1.75e-61	96	241.891	127	122	2	F:catalytic activity; F:binding	-			2443.08	1922.27	1627.67
comp17088_c0_seq1	p protein	3791	gi|225429552|ref|XP_002279590.1|PREDICTED: hypothetical protein [Vitis vinifera]	XP_002279590	0	90	1706.42	1046	944	8	F:catalytic activity; F:binding; ; C:mitochondrion; P:metabolic process	EC:1.4.4.2; EC:1.3.1.74		Glycine, serine and threonine metabolism;	2396.34	2644.37	1333.35
comp34868_c0_seq1	af207906_1catalase 1	1872	gi|323917621|gb|ADY11209.1|catalase [Nelumbo nucifera]	ADY11209	0	95	953.74	492	471	7	P:response to stress; P:catabolic process; F:binding; F:catalytic activity; F:antioxidant activity; P:metabolic process;	EC:1.11.1.6		Glyoxylate and dicarboxylate metabolism;Methane metabolism;Tryptophan metabolism;	2257.66	3252.29	1863.19
comp17089_c0_seq1	hypothetical protein VITISV_002825 [Vitis vinifera]	2028	gi|147826550|emb|CAN70790.1|hypothetical protein VITISV_002825 [Vitis vinifera]	CAN70790	4.95e-35	96	154.451	85	82	0	-				2224.91	2783.45	2109.31
comp32312_c0_seq1	tonoplast intrinsic	1287	gi|255549896|ref|XP_002515999.1|tonoplast intrinsic protein, putative [Ricinus communis] >gi|223544904|gb|EEF46419.1| tonoplast intrinsic protein, putative [Ricinus communis]	XP_002515999	3.27e-105	91	386.726	248	227	3	P:transport; C:cell; F:transporter activity	-			2163.94	1394.09	1689.02
comp33624_c0_seq1	nonspecific lipid-transfer protein 1 expressed	1188	gi|115485277|ref|NP_001067782.1|Os11g0427800 [Oryza sativa Japonica Group] >gi|62734528|gb|AAX96637.1| Protease inhibitor/seed storage/LTP family, putative [Oryza sativa Japonica Group] >gi|77550414|gb|ABA93211.1| Nonspecific lipid-transfer protein 1 precursor, putative, expressed [Oryza sativa Japonica Group] >gi|113645004|dbj|BAF28145.1| Os11g0427800 [Oryza sativa Japonica Group] >gi|125534204|…	NP_001067782	5.11e-25	68	120.168	113	77	1	C:cytoplasmic membrane-bounded vesicle	-			1978.85	584.24	164.89	1	p3	(TGA)6	18	610	627
comp34873_c0_seq1	plastid glutamine synthetase	2008	gi|300678122|gb|ADK27329.1|plastid glutamine synthetase [Vigna radiata]	ADK27329	0	89	678.707	430	385	6	F:catalytic activity; P:metabolic process; F:nucleotide binding; C:plastid; P:biosynthetic process; ; P:carbohydrate metabolic process	EC:6.3.1.2		Alanine, aspartate and glutamate metabolism;Glyoxylate and dicarboxylate metabolism;Arginine and proline metabolism;Nitrogen metabolism;	1976.61	2046.87	919.25	1	p2	(TC)9	18	1734	1751
comp33465_c0_seq1	hypothetical chloroplast rf1	16562	gi|161784238|ref|YP_001595554.1|Ycf1 [Lemna minor] >gi|161784251|ref|YP_001595567.1| Ycf1 [Lemna minor] >gi|182702254|sp|A9L9E2.1|YCF1_LEMMI RecName: Full=Putative membrane protein ycf1 >gi|88696816|gb|ABD48541.1| Ycf1 [Lemna minor] >gi|88696829|gb|ABD48554.1| Ycf1 [Lemna minor]	YP_001595554	0	97	3372.41	1911	1871	2	C:plastid; C:cell	-	IPR008896; SignalP-NN(euk) (SIGNALP), tmhmm (TMHMM)		1817.42	979.24	685.22	1	p2	(AG)9	18	1	18
comp23278_c0_seq1	rieske iron-sulphur protein precursor	1089	gi|158935081|emb|CAM57108.1|Rieske iron-sulphur protein precursor [Pinellia ternata]	CAM57108	1.36e-90	87	337.806	225	197	12	F:binding; F:catalytic activity; F:transporter activity; C:cell; C:plastid; C:thylakoid; P:generation of precursor metabolites and energy; C:organelle; C:protein complex; P:ion transport	EC:1.10.99.1; EC:1.10.2.2		Oxidative phosphorylation;Nitrogen metabolism;	1669.31	2025.75	1419.32
comp23219_c1_seq1	phosphoribulokinase precursor	1081	gi|225470804|ref|XP_002263724.1|PREDICTED: hypothetical protein [Vitis vinifera]	XP_002263724	3.47e-179	96	632.098	333	323	6	P:biosynthetic process; P:carbohydrate metabolic process; F:kinase activity; P:metabolic process; F:nucleotide binding; C:plastid	EC:2.7.1.19		Carbon fixation in photosynthetic organisms;	1652.87	1805.81	1113.11	1	p2	(AG)9	18	1127	1144
comp33486_c0_seq3	glyceraldehyde 3-phosphate	1674	gi|255543455|ref|XP_002512790.1|glyceraldehyde 3-phosphate dehydrogenase, putative [Ricinus communis] >gi|223547801|gb|EEF49293.1| glyceraldehyde 3-phosphate dehydrogenase, putative [Ricinus communis]	XP_002512790	2.05e-177	90	627.091	405	367	5	F:nucleotide binding; P:metabolic process; F:catalytic activity; P:carbohydrate metabolic process; P:generation of precursor metabolites and energy; P:catabolic process	EC:1.2.1.13		Carbon fixation in photosynthetic organisms;	1650.12	2186.02	1011.08
comp25923_c0_seq2	zea mays adhesive proline-rich protein mrna	802	gi|242078490|ref|XM_002443969.1|Sorghum bicolor hypothetical protein, mRNA	XM_002443969	1.51e-18	86	104.078	89	77	0	-				1642.58	1376.51	245.75
comp34867_c0_seq1	brachypodium distachyon uncharacterized loc100824408 mrna	421	gi|357144572|ref|XM_003573292.1|PREDICTED: Brachypodium distachyon uncharacterized LOC100824408 (LOC100824408), mRNA	XM_003573292	1.29e-28	97	136.539	80	78	0	-				1633.54	1862.25	3360.26	1	p5	(GGTGT)6	30	2928	2957
comp17097_c0_seq1	glycolate oxidase	2188	gi|27549566|gb|AAO17067.1|glycolate oxidase [Zantedeschia aethiopica]	AAO17067	0	97	659.062	367	358	10	C:ribosome; F:catalytic activity; C:peroxisome; F:nucleotide binding; C:plastid; C:cell; C:nucleus; C:extracellular region; P:metabolic process; C:cytoplasm; C:protein complex	-			1626.56	1903.86	998.71
comp23267_c0_seq1	PREDICTED: hypothetical protein [Vitis vinifera]	2044	gi|225470587|ref|XP_002273994.1|PREDICTED: hypothetical protein [Vitis vinifera] >gi|296083415|emb|CBI23368.3| unnamed protein product [Vitis vinifera]	XP_002273994	0	94	865.529	477	453	5	F:binding; P:biosynthetic process; ; F:transferase activity; F:catalytic activity	EC:4.4.1.14		Cysteine and methionine metabolism;	1558.72	1484.99	747.93
comp22965_c0_seq1	musa acuminata burmannicoides calcutta 4 mrna containing clone mac4-64f10-f	569	gi|219968318|emb|FM878695.1|Musa acuminata subsp. burmannicoides var. calcutta 4 mRNA containing microsatellite, clone MAC4-64F10-F	FM878695	1.46e-10	84	77.0278	70	59	0	-				1544.72	926.01	334.98
comp34874_c0_seq1	histone h3	296	gi|296083584|emb|CBI23573.3|unnamed protein product [Vitis vinifera]	CBI23573	7.95e-24	95	113.62	62	59	4	C:chromosome; F:DNA binding; P:organelle organization; C:nucleus	-			1396.41	2372.7	2251.78	1	p2	(AG)9	18	1	18
comp34869_c0_seq1	thioredoxin m	1374	gi|225457807|ref|XP_002266022.1|PREDICTED: hypothetical protein [Vitis vinifera] >gi|302142749|emb|CBI19952.3| unnamed protein product [Vitis vinifera]	XP_002266022	1.31e-38	65	165.622	195	127	1	C:plastid	-			1371.88	1620.27	1770.42
comp34887_c0_seq1	eukaryotic translation initiation factor 5a-1	630	gi|3024020|sp|P56335.1|IF5A3_SOLTURecName: Full=Eukaryotic translation initiation factor 5A-3; Short=eIF-5A-3; AltName: Full=eIF-4D >gi|2225881|dbj|BAA20877.1| eukaryotic initiation factor 5A3 [Solanum tuberosum] >gi|77416917|gb|ABA81854.1| eukaryotic initiation factor 5A3-like [Solanum tuberosum]	P56335	1.94e-79	96	299.286	159	153	9	F:translation factor activity, nucleic acid binding; P:regulation of biological process; P:translation; P:cellular protein modification process; ; P:cellular component organization; F:binding; C:ribosome	-			1362.54	1165.87	1642.73
comp31016_c0_seq1	asparagine synthase-related protein	1051	gi|50404475|gb|AAT76902.1|asparagine synthase-related protein [Elaeis guineensis]	AAT76902	8.7e-103	83	378.252	253	210	0	-				1359.05	1526.76	530.58
comp17087_c0_seq1	33kda oxygen evolving protein of photosystem ii	1505	gi|115436780|ref|NP_001043134.1|Os01g0501800 [Oryza sativa Japonica Group] >gi|15408655|dbj|BAB64069.1| putative 33kDa oxygen evolving protein of photosystem II [Oryza sativa Japonica Group] >gi|113532665|dbj|BAF05048.1| Os01g0501800 [Oryza sativa Japonica Group] >gi|125570526|gb|EAZ12041.1| hypothetical protein OsJ_01921 [Oryza sativa Japonica Group] >gi|215678971|dbj|BAG96401.1| unnamed protein…	NP_001043134	1.58e-149	89	534.258	332	298	5	C:cell; F:calcium ion binding; P:regulation of biological process; P:generation of precursor metabolites and energy; C:plastid; C:organelle; C:thylakoid; C:protein complex	-			1339.36	1742.81	1788.01
comp34902_c0_seq1	zinc finger protein	779	gi|225450173|ref|XP_002263292.1|PREDICTED: hypothetical protein [Vitis vinifera]	XP_002263292	5.24e-39	65	165.622	161	105	3	F:metal ion binding; F:zinc ion binding; F:DNA binding				1320.56	918.78	334.44
comp34438_c0_seq1	Os01g0210600 [Oryza sativa Japonica Group]	1234	gi|115435222|ref|NP_001042369.1|Os01g0210600 [Oryza sativa Japonica Group] >gi|8096574|dbj|BAA96147.1| unknown protein [Oryza sativa Japonica Group] >gi|8096617|dbj|BAA96189.1| unknown protein [Oryza sativa Japonica Group] >gi|113531900|dbj|BAF04283.1| Os01g0210600 [Oryza sativa Japonica Group] >gi|215767553|dbj|BAG99781.1| unnamed protein product [Oryza sativa Japonica Group]	NP_001042369	3.72e-34	69	150.599	150	104	0	-				1294.23	1414.16	307.24
comp34871_c0_seq1	fasciclin-like arabinogalactan protein 1	958	gi|224135359|ref|XP_002327198.1|predicted protein [Populus trichocarpa] >gi|222835568|gb|EEE74003.1| predicted protein [Populus trichocarpa]	XP_002327198	1.45e-21	63	108.227	140	89	0	-				1287.39	1924.73	857.92
comp17158_c0_seq1	glutamate decarboxylase	2095	gi|225424524|ref|XP_002285267.1|PREDICTED: hypothetical protein [Vitis vinifera]	XP_002285267	0	93	855.514	491	460	7	F:binding; ; F:catalytic activity	EC:4.1.1.15		Butanoate metabolism;Alanine, aspartate and glutamate metabolism;Taurine and hypotaurine metabolism;beta-Alanine metabolism;	1285.24	934.9	368.59
comp34883_c0_seq1	h chain improved model of plant photosystem i	739	gi|324331717|gb|ADY38655.1|putative photosystem I reaction centre subunit VI [Wolffia arrhiza]	ADY38655	1.75e-33	88	147.132	136	120	4	C:protein complex; C:thylakoid; C:cell; P:metabolic process; C:plastid	-			1276.36	1281.81	1358.91	1	p2	(CT)9	18	5	22	2	p6	(CCTCGC)7	42	512	553
comp34872_c0_seq1	translationally controlled tumor protein	769	gi|192912976|gb|ACF06596.1|translationally controlled tumor protein [Elaeis guineensis]	ACF06596	2.35e-76	96	289.656	159	153	0	-				1244.66	912.86	1155.83
comp34882_c1_seq1	germin-like protein	980	gi|157058854|gb|ABV03161.1|germin-like protein [Chimonanthus praecox]	ABV03161	1.52e-66	83	257.684	188	157	6	F:nutrient reservoir activity; F:receptor activity; F:binding; C:cell wall; P:signal transduction; P:response to endogenous stimulus; C:extracellular region	-			1192.72	1794.23	1319.31
comp34910_c0_seq1	streptomyces - complete genome	395	gi|344313278|gb|CP002993.1|Streptomyces sp. SirexAA-E, complete genome	CP002993	0.000323	82	55.3874	56	46	0	-				1167.26	1095.49	345.79
comp17094_c0_seq1	non-specific lipid transfer protein precursor	949	gi|50659859|gb|AAT80649.1|lipid transfer protein precursor [Malus x domestica] >gi|83026873|gb|ABB96482.1| non-specific lipid transfer protein precursor [Malus x domestica]	AAT80649	2.87e-22	69	110.538	91	63	3	F:lipid binding; P:lipid transport; P:transport				1154.44	569.83	620.91
comp34876_c0_seq1	atp synthase b chain	1300	gi|242036133|ref|XP_002465461.1|hypothetical protein SORBIDRAFT_01g039270 [Sorghum bicolor] >gi|241919315|gb|EER92459.1| hypothetical protein SORBIDRAFT_01g039270 [Sorghum bicolor]	XP_002465461	1.98e-49	90	201.445	145	131	4	F:transporter activity; C:cell; P:generation of precursor metabolites and energy; P:nucleobase-containing compound metabolic process; P:ion transport; P:biosynthetic process; C:intracellular; C:protein complex	-			1145.16	1291.29	880.67
comp28299_c0_seq1	af212183_1harpin inducing protein	850	gi|255583568|ref|XP_002532540.1|syntaxin, plant, putative [Ricinus communis] >gi|223527729|gb|EEF29834.1| syntaxin, plant, putative [Ricinus communis]	XP_002532540	8.64e-41	68	171.785	219	149	0	-				1137.93	1179.75	369.26	1	p3	(AAG)7	21	2152	2172
comp30679_c0_seq1	rapid alkalinization factor preproprotein	935	gi|42374767|gb|AAS13437.1|rapid alkalinization factor preproprotein [Nicotiana attenuata]	AAS13437	1.1e-10	53	72.0182	111	59	0	-				1120.23	735.47	759.87
comp34895_c0_seq1	photosystem i reaction center subunit chloroplast	1059	gi|242056253|ref|XP_002457272.1|hypothetical protein SORBIDRAFT_03g004560 [Sorghum bicolor] >gi|241929247|gb|EES02392.1| hypothetical protein SORBIDRAFT_03g004560 [Sorghum bicolor]	XP_002457272	3.05e-71	88	273.478	204	180	3	C:thylakoid; C:protein complex; C:plastid; P:metabolic process	-			1081.63	1262.33	1075.67	1	p2	(CT)9	18	1	18
comp34884_c1_seq1	peptide methionine sulfoxide reductase	649	gi|255646675|gb|ACU23811.1|unknown [Glycine max]	ACU23811	3.34e-53	83	212.231	133	111	3	F:catalytic activity; P:metabolic process; P:cellular protein modification process	EC:1.8.4.11			1056.9	687.81	1175.28
comp28302_c0_seq1	2-cys peroxiredoxin	1136	gi|192910848|gb|ACF06532.1|thioredoxin peroxidase [Elaeis guineensis]	ACF06532	5.18e-104	82	382.489	275	226	5	P:cellular homeostasis; P:regulation of biological process; F:antioxidant activity; F:catalytic activity; P:response to stress	EC:1.11.1.15; EC:1.11.1.7		Phenylalanine metabolism;Phenylpropanoid biosynthesis;Methane metabolism;Glutathione metabolism;	1050.33	878.3	649.08
comp28298_c0_seq1	PREDICTED: hypothetical protein [Vitis vinifera]	1954	gi|225432390|ref|XP_002276777.1|PREDICTED: hypothetical protein [Vitis vinifera]	XP_002276777	1.63e-152	76	544.658	461	353	2	P:carbohydrate metabolic process; F:hydrolase activity	-			1049.69	1286.69	738.33	1	p3	(CTT)6	18	1	18	2	p2	(AG)9	18	4421	4438
comp34890_c1_seq1	PREDICTED: hypothetical protein isoform 1 [Vitis vinifera]	1458	gi|225431122|ref|XP_002265774.1|PREDICTED: hypothetical protein isoform 1 [Vitis vinifera] >gi|297735008|emb|CBI17370.3| unnamed protein product [Vitis vinifera]	XP_002265774	1.15e-157	96	561.222	322	310	6	F:nucleotide binding; F:catalytic activity; C:organelle; C:thylakoid; P:metabolic process	EC:1.18.1.2		Photosynthesis;	1034.91	1148.31	821.74	1	p2	(TC)9	18	1	18
comp23990_c0_seq1	conserved hypothetical protein [Ricinus communis]	1188	gi|255554743|ref|XP_002518409.1|conserved hypothetical protein [Ricinus communis] >gi|223542254|gb|EEF43796.1| conserved hypothetical protein [Ricinus communis]	XP_002518409	8.7e-17	47	92.8189	208	98	0	-				1028.09	671.28	147.81
comp32978_c1_seq1	psag (photosystem i subunit g)	723	gi|296090036|emb|CBI39855.3|unnamed protein product [Vitis vinifera]	CBI39855	7.46e-50	80	201.445	152	122	6	P:generation of precursor metabolites and energy; C:plastid; P:metabolic process; P:regulation of biological process; C:thylakoid; C:protein complex; P:nucleobase-containing compound metabolic process; P:secondary metabolic process	-			1016.15	1176.11	950.27
comp34866_c0_seq1	udp-d-apiose udp-d-xylose synthase 1	1936	gi|225465764|ref|XP_002266630.1|PREDICTED: hypothetical protein [Vitis vinifera] >gi|296087442|emb|CBI34031.3| unnamed protein product [Vitis vinifera]	XP_002266630	0	92	688.337	388	359	8	C:cytoplasm; C:extracellular region; F:catalytic activity; P:nucleobase-containing compound metabolic process; P:biosynthetic process; F:binding; P:carbohydrate metabolic process	EC:4.1.1.35		Starch and sucrose metabolism;Amino sugar and nucleotide sugar metabolism;	997.98	1385.5	2802.09
comp34885_c0_seq1	pglp1 (2-phosphoglycolate phosphatase 1) phosphoglycolate phosphatase	930	gi|225467963|ref|XP_002268808.1|PREDICTED: hypothetical protein [Vitis vinifera]	XP_002268808	2.42e-119	95	432.95	243	232	10	C:vacuole; P:metabolic process; F:hydrolase activity; C:plastid; C:cell; C:nucleus; C:extracellular region	EC:3.1.3.18; EC:3.1.3.41		Glyoxylate and dicarboxylate metabolism;Aminobenzoate degradation;	976.52	1349.52	745.34
comp34401_c0_seq1	14 kda proline-rich protein	933	gi|255548874|ref|XP_002515493.1|14 kDa proline-rich protein DC2.15 precursor, putative [Ricinus communis] >gi|223545437|gb|EEF46942.1| 14 kDa proline-rich protein DC2.15 precursor, putative [Ricinus communis]	XP_002515493	7.12e-10	58	69.3218	79	46	1	P:lipid transport				974.35	732.05	45.91
comp34899_c0_seq1	nir_orysj ame: full=ferredoxin--nitrite chloroplastic flags: precursor	2518	gi|242066626|ref|XP_002454602.1|hypothetical protein SORBIDRAFT_04g034160 [Sorghum bicolor] >gi|241934433|gb|EES07578.1| hypothetical protein SORBIDRAFT_04g034160 [Sorghum bicolor]	XP_002454602	0	87	826.239	537	472	5	F:binding; F:catalytic activity; P:metabolic process; C:plastid	-			966.7	1076.35	75.3	1	p2	(AG)9	18	1	18
comp33486_c0_seq4	glyceraldehyde-3-phosphate dehydrogenase b subunit	1604	gi|225457606|ref|XP_002273754.1|PREDICTED: hypothetical protein isoform 1 [Vitis vinifera] >gi|297745579|emb|CBI40744.3| unnamed protein product [Vitis vinifera]	XP_002273754	0	95	666.381	393	375	4	F:nucleotide binding; P:metabolic process; F:catalytic activity; P:carbohydrate metabolic process; P:generation of precursor metabolites and energy; P:catabolic process	-			934.7	1582.93	969.16
comp30420_c1_seq1	pdr-like abc transporter	718	gi|75318232|sp|O24367.1|TUR2_SPIPORecName: Full=Pleiotropic drug resistance protein TUR2; Short=Protein Turion 2 >gi|1514643|emb|CAA94437.1| PDR5-like ABC transporter [Spirodela polyrhiza]	O24367	9.88e-55	95	217.624	187	179	7	P:response to stress; P:transport; C:cell; P:nucleobase-containing compound metabolic process; P:catabolic process; F:nucleotide binding; F:hydrolase activity; C:plasma membrane	EC:3.6.1.3		Purine metabolism;	925.55	439.71	344.46
comp23308_c0_seq2	hydroxypyruvate reductase	1803	gi|224078341|ref|XP_002305524.1|predicted protein [Populus trichocarpa] >gi|222848488|gb|EEE86035.1| predicted protein [Populus trichocarpa]	XP_002305524	0	94	658.677	384	362	7	F:catalytic activity; P:metabolic process; F:nucleotide binding;	EC:1.1.1.29		Glycine, serine and threonine metabolism;Glyoxylate and dicarboxylate metabolism;Methane metabolism;	917.14	924.95	370.97
comp34913_c0_seq1	Os07g0673600 [Oryza sativa Japonica Group]	740	gi|115474021|ref|NP_001060609.1|Os07g0673600 [Oryza sativa Japonica Group] >gi|113612145|dbj|BAF22523.1| Os07g0673600 [Oryza sativa Japonica Group]	NP_001060609	2.54e-08	70	63.5438	77	54	3	F:spermidine synthase activity; P:spermidine biosynthetic process; F:catalytic activity				895.61	717.07	522.59
comp34906_c0_seq1	act_goshi ame: full=actin	1510	gi|54035683|sp|O81221.1|ACT_GOSHIRecName: Full=Actin >gi|3420239|gb|AAC31886.1| actin [Gossypium hirsutum]	O81221	0	99	740.339	377	375	3	C:cytoskeleton; C:cytoplasm; F:nucleotide binding	-			890.44	1067.7	815.48	1	p2	(CT)9	18	936	953
comp23723_c0_seq1	beta-ketoacyl-coa synthase family protein	1935	gi|225432862|ref|XP_002283935.1|PREDICTED: hypothetical protein [Vitis vinifera]	XP_002283935	0	86	739.569	496	429	4	F:transferase activity; C:cell; P:biosynthetic process; P:lipid metabolic process	-			889.58	713.78	154.6
comp30463_c5_seq11	ubiquitin-conjugating enzyme	651	gi|255537701|ref|XP_002509917.1|ubiquitin-conjugating enzyme E2, putative [Ricinus communis] >gi|223549816|gb|EEF51304.1| ubiquitin-conjugating enzyme E2, putative [Ricinus communis]	XP_002509917	9.02e-83	100	310.457	148	148	3	F:nucleotide binding; F:catalytic activity; P:cellular protein modification process	EC:6.3.2.0			876.85	492.35	416.32	1	p2	(GA)10	20	719	738
comp33486_c0_seq1	glyceraldehyde 3-phosphate	1974	gi|255543455|ref|XP_002512790.1|glyceraldehyde 3-phosphate dehydrogenase, putative [Ricinus communis] >gi|223547801|gb|EEF49293.1| glyceraldehyde 3-phosphate dehydrogenase, putative [Ricinus communis]	XP_002512790	1.06e-175	90	621.698	404	365	5	F:nucleotide binding; P:metabolic process; F:catalytic activity; P:carbohydrate metabolic process; P:generation of precursor metabolites and energy; P:catabolic process	EC:1.2.1.13		Carbon fixation in photosynthetic organisms;	875.83	974.21	591.77
comp32748_c0_seq1	plastid transketolase	2651	gi|28190676|gb|AAO33154.1|putative transketolase [Oryza sativa Japonica Group]	AAO33154	0	88	1238.79	747	659	4	C:plastid; F:transferase activity; P:carbohydrate metabolic process; P:nucleobase-containing compound metabolic process; P:catabolic process; P:secondary metabolic process; P:metabolic process	EC:2.2.1.1		Biosynthesis of ansamycins;Pentose phosphate pathway;Carbon fixation in photosynthetic organisms;	869.77	865.96	324.51
comp33555_c1_seq1	glycine decarboxylase multi-enzyme h subunit	583	gi|115482934|ref|NP_001065060.1|Os10g0516100 [Oryza sativa Japonica Group] >gi|152032493|sp|A2Z9B8.1|GCSH_ORYSI RecName: Full=Glycine cleavage system H protein, mitochondrial; Flags: Precursor >gi|152032494|sp|A3C6G9.1|GCSH_ORYSJ RecName: Full=Glycine cleavage system H protein, mitochondrial; Flags: Precursor >gi|13786469|gb|AAK39594.1|AC025296_29 putative glycine decarboxylase subunit [Oryza sat…	NP_001065060	6.31e-52	84	207.608	134	113	3	C:cytoplasm; C:protein complex; C:mitochondrion; P:catabolic process;	-			855.11	912.3	454.78
comp34896_c0_seq1	kda proline-rich protein	1008	gi|125549693|gb|EAY95515.1|hypothetical protein OsI_17361 [Oryza sativa Indica Group]	EAY95515	1.67e-07	85	61.6178	85	73	2	P:transport; C:cytoplasmic membrane-bounded vesicle	-			852.18	1378.69	634.75	1	p2	(AG)9	18	1953	1970
comp34081_c0_seq8	polyubiquitin containing 7 ubiquitin monomers	291	gi|117607067|gb|ABK42077.1|ubiquitin extension protein [Capsicum annuum]	ABK42077	8.5e-34	97	146.747	77	75	4	C:ribosome; F:structural molecule activity; P:translation; P:biological_process	-			845.8	746.87	704.06
comp34921_c0_seq1	PREDICTED: hypothetical protein [Vitis vinifera]	888	gi|225454954|ref|XP_002280495.1|PREDICTED: hypothetical protein [Vitis vinifera]	XP_002280495	1.44e-57	78	227.639	166	130	2	F:catalytic activity; P:biosynthetic process	EC:4.2.1.96			844.43	1016.5	361.5	1	p2	(AG)10	20	1	20	2	p3	(GCT)6	18	2677	2694
comp28305_c0_seq1	plasma membrane aquaporin 1	1600	gi|257786547|gb|ACV66985.1|plasma membrane aquaporin 1 [Hevea brasiliensis]	ACV66985	2.92e-141	93	506.908	280	261	3	P:transport; C:cell; F:transporter activity	-			837.53	589	1070.05
comp23223_c0_seq1	chloroplast phosphoglycerate kinase	1238	gi|255544584|ref|XP_002513353.1|phosphoglycerate kinase, putative [Ricinus communis] >gi|223547261|gb|EEF48756.1| phosphoglycerate kinase, putative [Ricinus communis]	XP_002513353	2.27e-156	98	556.599	313	309	8	P:biosynthetic process; P:carbohydrate metabolic process; F:kinase activity; P:metabolic process; F:nucleotide binding; P:generation of precursor metabolites and energy; P:catabolic process; C:plastid	EC:2.7.2.3		Glycolysis / Gluconeogenesis;Carbon fixation in photosynthetic organisms;	830.8	1092.76	524
comp34380_c1_seq1	cytosolic ascorbate peroxidase	1577	gi|5257552|gb|AAD41405.1|AF159630_1cytosolic ascorbate peroxidase [Fragaria x ananassa] >gi|2738949|gb|AAB94574.1| cytosolic ascorbate peroxidase [Fragaria x ananassa]	AAD41405	3.67e-112	91	410.223	250	229	6	F:binding; P:metabolic process; F:antioxidant activity; F:catalytic activity; P:response to stress	EC:1.11.1.11		Ascorbate and aldarate metabolism;Glutathione metabolism;	822.15	1110.27	1247.68
comp33935_c0_seq1	sur2 hydroxylase	1370	gi|255562836|ref|XP_002522423.1|sur2 hydroxylase/desaturase, putative [Ricinus communis] >gi|223538308|gb|EEF39915.1| sur2 hydroxylase/desaturase, putative [Ricinus communis]	XP_002522423	1.86e-61	64	241.506	257	167	10	P:oxidation-reduction process; F:C-4 methylsterol oxidase activity; F:oxidoreductase activity; F:iron ion binding; P:fatty acid biosynthetic process; C:integral to membrane; C:membrane; F:ATPase activity, coupled to transmembrane movement of ions, phosphorylative mechanism; P:ATP biosynthetic process; P:cation transport				819.25	614.65	143.31	1	p3	(CAC)6	18	2689	2706
comp34908_c0_seq1	myo-inositol-1 phosphate	2007	gi|1170568|sp|P42803.1|INO1_SPIPORecName: Full=Inositol-3-phosphate synthase; Short=MIP synthase; AltName: Full=Myo-inositol-1-phosphate synthase; Short=IPS; Short=MI-1-P synthase >gi|558648|emb|CAA77751.1| D-myo-inositol-3-phosphate synthase [Spirodela polyrhiza]	P42803	0	98	933.71	510	500	6	C:cytoplasm; F:binding; P:biosynthetic process; P:lipid metabolic process; F:catalytic activity; P:carbohydrate metabolic process	EC:5.5.1.4		Inositol phosphate metabolism;Streptomycin biosynthesis;	814.51	1075.06	510.11
comp22693_c1_seq1	pyridoxin biosynthesis protein er1	509	gi|226496920|ref|NP_001140657.1|hypothetical protein LOC100272732 [Zea mays] >gi|194700422|gb|ACF84295.1| unknown [Zea mays]	NP_001140657	5.65e-33	88	144.05	97	86	2	P:biosynthetic process; F:catalytic activity	-			806.78	1617.01	617.31
comp32196_c0_seq1	asparagine synthetase	2135	gi|192910930|gb|ACF06573.1|asparagine synthetase [Elaeis guineensis]	ACF06573	0	93	1005.74	591	552	6	F:catalytic activity; ; P:biosynthetic process; F:nucleotide binding	EC:6.3.5.4		Alanine, aspartate and glutamate metabolism;Nitrogen metabolism;	805.91	358.24	463.84	1	p2	(GA)9	18	1	18
comp28305_c0_seq2	plasma membrane intrinsic protein	1403	gi|255578852|ref|XP_002530280.1|Aquaporin PIP2.1, putative [Ricinus communis] >gi|223530178|gb|EEF32087.1| Aquaporin PIP2.1, putative [Ricinus communis]	XP_002530280	7.18e-133	91	478.789	290	264	3	P:transport; C:cell; F:transporter activity	-			805.19	614.78	914.97
comp23312_c0_seq1	oligopeptidase a	4921	gi|18424970|ref|NP_569013.1|peptidase M3 family protein / thimet oligopeptidase family protein [Arabidopsis thaliana] >gi|15028227|gb|AAK76610.1| putative oligopeptidase A [Arabidopsis thaliana] >gi|23297000|gb|AAN13220.1| putative oligopeptidase A [Arabidopsis thaliana]	NP_569013	0	83	1150.19	792	663	4	C:cytosol; F:peptidase activity; P:protein metabolic process; P:catabolic process; C:plastid	EC:3.4.24.0	IPR001567; IPR024077; IPR024079; IPR024080; PTHR11804 (PANTHER), PTHR11804:SF7 (PANTHER), SignalP-NN(euk) (SIGNALP), SSF55486 (SUPERFAMILY)		800.57	914.11	693.07
comp34081_c2_seq1	atrh1 atp-dependent helicase dead h-box rna helicase binding	1995	gi|224077862|ref|XP_002305441.1|predicted protein [Populus trichocarpa] >gi|222848405|gb|EEE85952.1| predicted protein [Populus trichocarpa]	XP_002305441	6.89e-90	79	336.65	249	199	3	F:nucleic acid binding; F:nucleotide binding; F:hydrolase activity	-			800.57	493.57	759.74
comp31712_c2_seq4	adp-ribosylation factor	875	gi|297736783|emb|CBI25984.3|unnamed protein product [Vitis vinifera]	CBI25984	3.89e-100	95	369.007	197	188	4	C:cell; C:intracellular; F:nucleotide binding; P:signal transduction	-			797.25	671.46	670.34
comp34919_c0_seq1	4-nitrophenylphosphatase-like protein	502	gi|115459134|ref|NP_001053167.1|Os04g0490800 [Oryza sativa Japonica Group] >gi|38345235|emb|CAD41136.2| OSJNBa0084K20.14 [Oryza sativa Japonica Group] >gi|38347448|emb|CAE02489.2| OSJNBa0076N16.12 [Oryza sativa Japonica Group] >gi|113564738|dbj|BAF15081.1| Os04g0490800 [Oryza sativa Japonica Group] >gi|215740839|dbj|BAG96995.1| unnamed protein product [Oryza sativa Japonica Group] >gi|222629107|g…	NP_001053167	8.91e-20	60	100.138	114	69	1	C:cell	-			781.97	898.99	371.29	1	p2	(CT)10	20	1	20
comp28293_c0_seq1	arabinogalactan-like protein	973	gi|607774|gb|AAA74420.1|arabinogalactan-like protein [Pinus taeda]	AAA74420	4.44e-10	52	70.0922	161	84	0	-				780.6	1139.04	114.04	1	p2	(CT)9	18	1	18
comp32768_c0_seq1	mdhg_cucsa ame: full=malate glyoxysomal flags: precursor	1467	gi|225429074|ref|XP_002270921.1|PREDICTED: hypothetical protein [Vitis vinifera] >gi|147774268|emb|CAN65552.1| hypothetical protein VITISV_033330 [Vitis vinifera] >gi|297736349|emb|CBI25072.3| unnamed protein product [Vitis vinifera]	XP_002270921	2.67e-170	92	603.208	355	328	7	F:binding; F:catalytic activity; P:metabolic process; C:peroxisome; P:carbohydrate metabolic process; P:generation of precursor metabolites and energy; P:catabolic process	EC:1.1.1.37		Glyoxylate and dicarboxylate metabolism;Carbon fixation pathways in prokaryotes;Pyruvate metabolism;Methane metabolism;Carbon fixation in photosynthetic organisms;Citrate cycle (TCA cycle);	762.52	776.79	352.81	1	p2	(CT)9	18	1	18
comp34783_c1_seq1	glossy1 homolog	1452	gi|225445728|ref|XP_002270904.1|PREDICTED: hypothetical protein isoform 1 [Vitis vinifera]	XP_002270904	3.82e-153	86	546.199	380	328	5	P:biosynthetic process; P:lipid metabolic process; F:catalytic activity; F:binding; C:cell; P:metabolic process	-			762.03	558.87	31.53
comp23189_c1_seq1	plas_soltu ame: full=plastocyanin	655	gi|130284|sp|P00296.1|PLAS_SOLTURecName: Full=Plastocyanin	P00296	5.13e-41	89	171.785	99	89	6	F:binding; F:electron carrier activity; P:transport; C:thylakoid; C:plastid; P:generation of precursor metabolites and energy	-			752.9	1267.46	1108.05
comp33429_c1_seq1	translation elongation factor 1a-3	1836	gi|74486732|gb|ABA12219.1|translation elongation factor 1A-3 [Gossypium hirsutum]	ABA12219	0	99	861.292	434	431	6	F:translation factor activity, nucleic acid binding; P:nucleobase-containing compound metabolic process; P:catabolic process; F:hydrolase activity; F:nucleotide binding; C:ribosome; P:regulation of biological process; P:translation	-			751.98	746	853.64
comp17083_c0_seq1	ferredoxin-dependent glutamate synthase 1	4455	gi|297739935|emb|CBI30117.3|unnamed protein product [Vitis vinifera]	CBI30117	0	94	2544.61	1446	1366	3	P:biosynthetic process; ; F:catalytic activity; P:metabolic process	EC:1.4.7.1		Glyoxylate and dicarboxylate metabolism;Nitrogen metabolism;	737.81	651.26	252.75
comp35004_c0_seq1	unnamed protein product [Vitis vinifera]	1500	gi|296087253|emb|CBI33627.3|unnamed protein product [Vitis vinifera]	CBI33627	2.25e-172	84	610.142	418	355	2	; F:hydrolase activity	-			736.19	431.76	81.47	1	p2	(GA)9	18	1	18
comp17086_c1_seq1	translation elongation factor	2656	gi|255537029|ref|XP_002509581.1|translation elongation factor G, putative [Ricinus communis] >gi|223549480|gb|EEF50968.1| translation elongation factor G, putative [Ricinus communis]	XP_002509581	0	93	1280.77	728	683	13	F:translation factor activity, nucleic acid binding; P:multicellular organismal development; C:mitochondrion; C:plastid; P:organelle organization; F:nucleotide binding; P:nucleobase-containing compound metabolic process; P:catabolic process; F:hydrolase activity; C:extracellular region; C:ribosome; P:regulation of biological process; P:translation	-			735.3	713.69	273.49
comp28306_c0_seq1	type iii chlorophyll a b-binding protein	1064	gi|116519125|gb|ABJ99591.1|type III chlorophyll a/b-binding protein [Lycoris aurea]	ABJ99591	7.92e-112	89	408.297	276	247	8	F:binding; P:generation of precursor metabolites and energy; C:protein complex; C:thylakoid; P:cellular protein modification process; C:cell; C:plastid	-			731.98	1568.12	3026.1	1	p2	(AG)10	20	2017	2036
comp28301_c0_seq1	sedoheptulose- -bisphosphatase precursor	2317	gi|225466690|ref|XP_002263049.1|PREDICTED: hypothetical protein [Vitis vinifera] >gi|296086099|emb|CBI31540.3| unnamed protein product [Vitis vinifera]	XP_002263049	4.57e-165	85	586.645	393	337	8	F:hydrolase activity; C:plastid; P:carbohydrate metabolic process; P:biosynthetic process; P:generation of precursor metabolites and energy; P:catabolic process; P:nucleobase-containing compound metabolic process; P:secondary metabolic process; P:metabolic process	EC:3.1.3.11		Glycolysis / Gluconeogenesis;Fructose and mannose metabolism;Methane metabolism;Pentose phosphate pathway;Carbon fixation in photosynthetic organisms;	730.2	707.77	400.86	1	p2	(AG)9	18	1	18
comp32096_c1_seq1	early light-inducable protein	757	gi|255627107|gb|ACU13898.1|unknown [Glycine max]	ACU13898	2.57e-35	71	153.295	191	136	0	-				729.34	1404.09	405.64
comp34880_c0_seq1	predicted protein [Populus trichocarpa]	1706	gi|224059650|ref|XP_002299952.1|predicted protein [Populus trichocarpa] >gi|224104033|ref|XP_002313290.1| predicted protein [Populus trichocarpa] >gi|118483640|gb|ABK93714.1| unknown [Populus trichocarpa] >gi|222847210|gb|EEE84757.1| predicted protein [Populus trichocarpa] >gi|222849698|gb|EEE87245.1| predicted protein [Populus trichocarpa]	XP_002299952	6.58e-46	98	190.274	99	98	0	-				728.08	617.32	526.11
comp17320_c0_seq1	plasma membrane atpase 4	3494	gi|301154095|emb|CBW30173.1|Plasma membrane ATPase 4 [Musa balbisiana]	CBW30173	0	95	1622.83	956	914	7	F:hydrolase activity; F:transporter activity; C:cell; P:nucleobase-containing compound metabolic process; P:catabolic process; P:biosynthetic process; F:nucleotide binding; P:generation of precursor metabolites and energy; P:ion transport	EC:3.6.3.6		Oxidative phosphorylation;	727.75	765.05	444.38
comp34892_c0_seq1	unknown [Glycine max]	600	gi|255631538|gb|ACU16136.1|unknown [Glycine max]	ACU16136	9.45e-06	50	54.299	106	53	0	-				716.87	1075.15	501.2
comp17092_c1_seq1	rpe catalytic ribulose-phosphate 3-epimerase	1659	gi|225457361|ref|XP_002284772.1|PREDICTED: hypothetical protein [Vitis vinifera]	XP_002284772	1.99e-124	93	451.055	266	248	12	F:catalytic activity; P:response to biotic stimulus; C:plastid; P:response to stress; P:response to abiotic stimulus; P:reproduction; P:embryo development; F:protein binding; C:thylakoid; C:extracellular region; P:carbohydrate metabolic process; P:nucleobase-containing compound metabolic process; P:catabolic process; P:secondary metabolic process; P:metabolic process	EC:5.1.3.1		Pentose and glucuronate interconversions;Pentose phosphate pathway;Carbon fixation in photosynthetic organisms;	710.64	609.03	331.97
comp35003_c0_seq1	dtdp-glucose 4-6-	1473	gi|255580957|ref|XP_002531297.1|dtdp-glucose 4-6-dehydratase, putative [Ricinus communis] >gi|223529130|gb|EEF31110.1| dtdp-glucose 4-6-dehydratase, putative [Ricinus communis]	XP_002531297	0	98	736.873	369	364	3	F:catalytic activity; P:metabolic process; F:binding	EC:5.1.3.18		Ascorbate and aldarate metabolism;Amino sugar and nucleotide sugar metabolism;	706.65	443.18	120.97
comp28303_c0_seq1	predicted protein [Populus trichocarpa]	918	gi|224067952|ref|XP_002302615.1|predicted protein [Populus trichocarpa] >gi|222844341|gb|EEE81888.1| predicted protein [Populus trichocarpa]	XP_002302615	1.63e-43	87	181.03	116	102	0	-				706.14	960.13	792.44
comp34881_c0_seq1	14 kda proline-rich protein	630	gi|281398220|gb|ADA67933.1|putative 14 kDa proline-rich protein DC2.15 [Wolffia arrhiza]	ADA67933	2.07e-12	94	76.6406	79	75	1	P:transport	-			702.75	1029.56	1030.23
comp32757_c0_seq1	mip nip subfamily	2096	gi|255555875|ref|XP_002518973.1|Nodulin-26, putative [Ricinus communis] >gi|223541960|gb|EEF43506.1| Nodulin-26, putative [Ricinus communis]	XP_002518973	7.31e-98	81	363.229	302	245	3	P:transport; C:cell; F:transporter activity	-			688.17	288.3	246.21	1	p3	(CTT)6	18	559	576
comp32116_c1_seq1	s-adenosylmethionine synthetase 4	1472	gi|75306070|sp|Q944U4.1|METK_DENCRRecName: Full=S-adenosylmethionine synthase; Short=AdoMet synthase; AltName: Full=Methionine adenosyltransferase; Short=MAT >gi|16226059|gb|AAL16064.1|AF420238_1 S-adenosyl-L-methionine synthetase [Dendrobium crumenatum]	Q944U4	0	98	745.732	392	388	6	C:cytoplasm; F:nucleotide binding; P:metabolic process; F:transferase activity; F:binding;	EC:2.5.1.6		Cysteine and methionine metabolism;	682.82	1065.63	821.71
comp33946_c0_seq1	proline-rich protein	1402	gi|18406723|ref|NP_566036.1|protease inhibitor/seed storage/lipid transfer protein (LTP) family protein [Arabidopsis thaliana] >gi|15983388|gb|AAL11562.1|AF424568_1 At2g45180/T14P1.1 [Arabidopsis thaliana] >gi|2583134|gb|AAB82643.1| expressed protein [Arabidopsis thaliana] >gi|21553826|gb|AAM62919.1| unknown [Arabidopsis thaliana] >gi|56236110|gb|AAV84511.1| At2g45180 [Arabidopsis thaliana] >gi|1…	NP_566036	1.19e-10	50	72.7886	130	66	3	F:lipid binding; P:lipid transport; C:chloroplast thylakoid membrane				680.23	240.63	94.86
comp30830_c0_seq1	40s ribosomal protein	484	gi|115488728|ref|NP_001066851.1|Os12g0508300 [Oryza sativa Japonica Group] >gi|297722587|ref|NP_001173657.1| Os03g0773150 [Oryza sativa Japonica Group] >gi|31745220|gb|AAP68880.1| putative ribosomal protein S29 [Oryza sativa Japonica Group] >gi|77552059|gb|ABA94856.1| 40S ribosomal protein S29, putative, expressed [Oryza sativa Japonica Group] >gi|113649358|dbj|BAF29870.1| Os12g0508300 [Oryza sat…	NP_001066851	1.72e-26	98	122.479	55	54	4	C:ribosome; F:structural molecule activity; P:translation; P:biological_process	-			675.16	673.91	1073.66
comp17082_c0_seq1	PREDICTED: hypothetical protein [Vitis vinifera]	1431	gi|225432454|ref|XP_002278692.1|PREDICTED: hypothetical protein [Vitis vinifera]	XP_002278692	4.3e-08	42	64.3142	190	81	0	-				660.14	621.74	229
comp28398_c0_seq1	zea mays clone 233027 adhesive proline-rich protein complete cds	639	gi|195622905|gb|EU961165.1|Zea mays clone 233027 adhesive/proline-rich protein mRNA, complete cds	EU961165	1.76e-35	71	159.983	327	234	0	-				639.87	670.89	250.67
comp23997_c0_seq1	psi reaction center subunit ii	1005	gi|148372347|gb|ABQ63097.1|photosystem I subunit PsaD [Glycine max] >gi|255627695|gb|ACU14192.1| unknown [Glycine max]	ABQ63097	1.69e-76	78	290.812	216	170	3	C:protein complex; C:thylakoid; C:plastid; P:metabolic process	-			638.11	787.66	866.12
comp34918_c0_seq1	unnamed protein product [Vitis vinifera]	1198	gi|296087572|emb|CBI34828.3|unnamed protein product [Vitis vinifera]	CBI34828	1.47e-80	76	304.679	281	215	1	F:binding	-			627.26	689.15	561.43
comp23974_c0_seq1	acyl carrier protein	691	gi|225425224|ref|XP_002267614.1|PREDICTED: hypothetical protein [Vitis vinifera] >gi|296088168|emb|CBI35660.3| unnamed protein product [Vitis vinifera]	XP_002267614	2.51e-28	72	129.798	118	85	3	F:binding; P:biosynthetic process; P:lipid metabolic process; C:plastid	-			617.19	508.28	270.88
comp29742_c0_seq2	predicted protein [Populus trichocarpa]	1282	gi|224131732|ref|XP_002321164.1|predicted protein [Populus trichocarpa] >gi|222861937|gb|EEE99479.1| predicted protein [Populus trichocarpa]	XP_002321164	6.77e-26	55	123.25	159	88	1	C:integral to membrane				608.07	434.67	248.34
comp33466_c1_seq1	chaperone protein	1504	gi|225464824|ref|XP_002270362.1|PREDICTED: hypothetical protein [Vitis vinifera] >gi|147804853|emb|CAN64692.1| hypothetical protein VITISV_030671 [Vitis vinifera]	XP_002270362	0	93	653.284	417	391	7	C:cytoplasm; F:binding; P:protein metabolic process; F:protein binding; F:nucleotide binding; P:response to stress; P:response to abiotic stimulus	-			602.4	529.33	399.63
comp23120_c0_seq1	dna-damage-repair toleration protein 112	2326	gi|312281933|dbj|BAJ33832.1|unnamed protein product [Thellungiella halophila]	BAJ33832	8.41e-42	72	177.178	168	121	2	F:electron carrier activity; F:copper ion binding				597.7	528.5	633.43
comp17158_c1_seq1	af479045_1s28 ribosomal protein	381	gi|218184502|gb|EEC66929.1|hypothetical protein OsI_33537 [Oryza sativa Indica Group]	EEC66929	2.39e-20	100	102.064	52	52	4	C:ribosome; F:structural molecule activity; P:translation; P:biological_process	-			591.91	822.11	1281.89
comp17498_c1_seq2	kda low temperature induced protein	713	gi|125543882|gb|EAY90021.1|hypothetical protein OsI_11591 [Oryza sativa Indica Group]	EAY90021	1.25e-25	61	120.939	160	99	0	-				575.04	411.79	295.88
comp17084_c0_seq1	chloroplast photosystem ii reaction center w-like protein	878	gi|284444057|gb|ADB85767.1|chloroplast photosystem II reaction center W-like protein [Wolffia arrhiza]	ADB85767	3.5e-24	88	116.701	115	102	2	C:plastid; C:thylakoid; C:protein complex	-			573.79	520.78	668.75
comp33935_c0_seq2	sur2 hydroxylase	1195	gi|255562836|ref|XP_002522423.1|sur2 hydroxylase/desaturase, putative [Ricinus communis] >gi|223538308|gb|EEF39915.1| sur2 hydroxylase/desaturase, putative [Ricinus communis]	XP_002522423	6.85e-62	64	242.662	257	167	10	P:oxidation-reduction process; F:C-4 methylsterol oxidase activity; F:oxidoreductase activity; F:iron ion binding; P:fatty acid biosynthetic process; C:integral to membrane; C:membrane; F:ATPase activity, coupled to transmembrane movement of ions, phosphorylative mechanism; P:ATP biosynthetic process; P:cation transport				572.31	295.9	24.04
comp17096_c0_seq1	zea mays clone 208868 40s ribosomal protein s27a complete cds	360	gi|195618581|gb|EU959003.1|Zea mays clone 208868 40S ribosomal protein S27a mRNA, complete cds	EU959003	3.32e-16	96	95.0615	57	55	0	-				567.36	475.09	449.2
comp24528_c0_seq1	psbp_friag ame: full=oxygen-evolving enhancer protein chloroplastic short=oee2 ame: full=23 kda subunit of oxygen evolving system of photosystem ii ame: full=23 kda thylakoid membrane protein ame: full=oec 23 kda subunit flags: precursor	1227	gi|11133884|sp|O49080.1|PSBP_FRIAGRecName: Full=Oxygen-evolving enhancer protein 2, chloroplastic; Short=OEE2; AltName: Full=23 kDa subunit of oxygen evolving system of photosystem II; AltName: Full=23 kDa thylakoid membrane protein; AltName: Full=OEC 23 kDa subunit; Flags: Precursor >gi|2921508|gb|AAC04809.1| photosystem II oxygen evolving complex protein 2 precursor [Fritillaria agrestis]	O49080	5.43e-86	83	322.783	249	209	5	C:cell; F:calcium ion binding; P:metabolic process; C:plastid; C:thylakoid; C:organelle; C:protein complex	-			564.82	471.69	593.33
comp34926_c0_seq1	Os08g0162600 [Oryza sativa Japonica Group]	979	gi|115474927|ref|NP_001061060.1|Os08g0162600 [Oryza sativa Japonica Group] >gi|28564642|dbj|BAC57824.1| unknown protein [Oryza sativa Japonica Group] >gi|37806461|dbj|BAC99896.1| unknown protein [Oryza sativa Japonica Group] >gi|113623029|dbj|BAF22974.1| Os08g0162600 [Oryza sativa Japonica Group] >gi|215687278|dbj|BAG91843.1| unnamed protein product [Oryza sativa Japonica Group] >gi|215765630|dbj…	NP_001061060	1.97e-82	87	310.457	234	204	4	F:binding; F:electron carrier activity; C:plastid	-			563.71	631	458.28
comp33946_c0_seq5	wolffia australiana clone lipid transfer protein family protein complete cds	737	gi|374434013|gb|JN626980.1|Wolffia australiana clone 59AMP1.10 protease inhibitor/seed storage/lipid transfer protein family protein mRNA, complete cds	JN626980	0.000628	69	55.3874	141	98	0	-				555.2	283.02	295.64	1	p3	(TGA)6	18	585	602	2	p2	(GA)9	18	764	781
comp34893_c0_seq1	atpd_tobac ame: full=atp synthase delta chloroplastic ame: full=f-atpase delta chain flags: precursor	1179	gi|416681|sp|P32980.1|ATPD_TOBACRecName: Full=ATP synthase delta chain, chloroplastic; AltName: Full=F-ATPase delta chain; Flags: Precursor >gi|19787|emb|CAA45153.1| chloroplast ATP synthase (delta subunit) [Nicotiana tabacum]	P32980	4.97e-65	68	253.062	254	175	3	C:plastid; P:ion transport; C:cell	-			554.43	632.69	498.78	1	p3	(GCC)7	21	1	21
comp23493_c0_seq1	PREDICTED: hypothetical protein isoform 2 [Vitis vinifera]	759	gi|225427021|ref|XP_002271500.1|PREDICTED: hypothetical protein isoform 2 [Vitis vinifera] >gi|297741175|emb|CBI31906.3| unnamed protein product [Vitis vinifera]	XP_002271500	1.16e-11	54	74.7146	124	67	1	P:lipid transport				553.71	226.55	294.3
comp27959_c1_seq1	gl1 protein	565	gi|194690684|gb|ACF79426.1|unknown [Zea mays]	ACF79426	4.29e-79	87	297.745	188	165	5	P:biosynthetic process; P:lipid metabolic process; F:catalytic activity; F:binding; C:cell; P:metabolic process	-			545.59	135.67	55.41
comp28294_c0_seq4	predicted protein [Populus trichocarpa]	883	gi|224077346|ref|XP_002305221.1|predicted protein [Populus trichocarpa] >gi|222848185|gb|EEE85732.1| predicted protein [Populus trichocarpa]	XP_002305221	4.18e-09	42	66.6254	162	69	0	-				543.49	718.26	22.81	1	p2	(GA)9	18	1	18
comp34954_c0_seq1	alpha- -glucan-protein synthase	1672	gi|225456339|ref|XP_002283867.1|PREDICTED: hypothetical protein [Vitis vinifera]	XP_002283867	0	97	673.315	343	334	5	C:plasma membrane; C:cell wall; P:biosynthetic process; P:carbohydrate metabolic process; F:transferase activity; P:cellular component organization	EC:2.4.1.186			535.9	512.17	345.96
comp17093_c0_seq1	mutase family protein	1797	gi|18411340|ref|NP_565148.1|mutase family protein [Arabidopsis thaliana] >gi|148886630|sp|O49290.2|CPPM_ARATH RecName: Full=Carboxyvinyl-carboxyphosphonate phosphorylmutase, chloroplastic; AltName: Full=Carboxyphosphonoenolpyruvate phosphonomutase; Short=CPEP phosphonomutase; Flags: Precursor >gi|21537183|gb|AAM61524.1| carboxyphosphonoenolpyruvate mutase, putative [Arabidopsis thaliana]	NP_565148	1.1e-107	92	395.586	267	246	3	P:metabolic process; F:catalytic activity; C:plastid	-			533.37	407.72	519.77
comp33626_c0_seq1	glutathione s-transferase 1	766	gi|225424859|ref|XP_002273830.1|PREDICTED: hypothetical protein isoform 1 [Vitis vinifera] >gi|225424861|ref|XP_002273871.1| PREDICTED: hypothetical protein isoform 2 [Vitis vinifera]	XP_002273830	3.5e-72	80	275.789	217	175	1	F:transferase activity				530.71	1242.61	1101.51
comp28298_c0_seq3	chloroplast beta-amylase	543	gi|225432390|ref|XP_002276777.1|PREDICTED: hypothetical protein [Vitis vinifera]	XP_002276777	7.46e-27	69	124.02	115	80	2	P:carbohydrate metabolic process; F:hydrolase activity	-			529.07	419.89	178.15	1	p3	(GCC)6	18	900	917
comp23194_c0_seq1	14 kda proline-rich protein	1217	gi|281398220|gb|ADA67933.1|putative 14 kDa proline-rich protein DC2.15 [Wolffia arrhiza]	ADA67933	5.65e-27	94	126.716	87	82	1	P:transport	-			525.58	755.46	988.76
comp34875_c0_seq1	thioredoxin h-	720	gi|315937256|gb|ADU56183.1|thioredoxin H-type [Jatropha curcas]	ADU56183	9.06e-40	83	167.933	111	93	5	P:regulation of biological process; P:cellular homeostasis; F:electron carrier activity; F:catalytic activity; P:metabolic process	-			525.04	1163.94	2067.87
comp17091_c0_seq1	class iii peroxidase	2102	gi|83316103|gb|ABC02343.1|class III peroxidase [Oncidium Gower Ramsey]	ABC02343	8e-145	91	519.235	310	284	5	F:binding; F:catalytic activity; F:antioxidant activity; P:metabolic process; P:response to stress	EC:1.11.1.7		Phenylalanine metabolism;Phenylpropanoid biosynthesis;Methane metabolism;	524.24	446.2	981.41
comp30422_c0_seq1	lipid binding	851	gi|297791001|ref|XP_002863385.1|hypothetical protein ARALYDRAFT_494287 [Arabidopsis lyrata subsp. lyrata] >gi|297309220|gb|EFH39644.1| hypothetical protein ARALYDRAFT_494287 [Arabidopsis lyrata subsp. lyrata]	XP_002863385	7.38e-08	52	62.3882	117	61	1	P:lipid transport				518.63	228.26	57.46
comp28304_c0_seq1	chlorophyll a b binding	3628	gi|255574383|ref|XP_002528105.1|chlorophyll A/B binding protein, putative [Ricinus communis] >gi|223532494|gb|EEF34284.1| chlorophyll A/B binding protein, putative [Ricinus communis]	XP_002528105	2.48e-131	90	475.322	277	251	3	C:cell; P:generation of precursor metabolites and energy; C:plastid	-			516.83	554.27	557.85
comp24617_c0_seq1	phosphoglycerate kinase precursor	737	gi|102140037|gb|ABF70168.1|phosphoglycerate kinase, chloroplast, putative [Musa acuminata]	ABF70168	2.85e-44	87	182.956	131	114	8	P:biosynthetic process; P:carbohydrate metabolic process; F:kinase activity; P:metabolic process; F:nucleotide binding; P:generation of precursor metabolites and energy; P:catabolic process; C:plastid	EC:2.7.2.3		Glycolysis / Gluconeogenesis;Carbon fixation in photosynthetic organisms;	509.77	762.23	369.13	1	c	(GA)10t(AGG)6	39	1	39
comp34949_c0_seq1	nad dependent epimerase	1737	gi|255542956|ref|XP_002512541.1|NAD dependent epimerase/dehydratase, putative [Ricinus communis] >gi|223548502|gb|EEF49993.1| NAD dependent epimerase/dehydratase, putative [Ricinus communis]	XP_002512541	1.04e-171	91	608.216	356	327	20	F:nutrient reservoir activity; C:ribosome; P:multicellular organismal development; C:peroxisome; P:reproduction; P:response to endogenous stimulus; P:response to stress; P:response to biotic stimulus; P:nucleobase-containing compound metabolic process; P:response to abiotic stimulus; C:plastid; P:biological_process; P:organelle organization; C:cell; F:binding; F:catalytic activity; C:vacuole; C:e…	-			508.83	508.97	312.27
comp34951_c0_seq1	40s ribosomal protein s30	457	gi|297743124|emb|CBI35991.3|unnamed protein product [Vitis vinifera]	CBI35991	5.64e-22	98	107.457	65	64	5	C:ribosome; F:structural molecule activity; P:translation; C:mitochondrion; P:biological_process	-			505.37	425.63	692.22
comp34917_c0_seq1	40s ribosomal protein	613	gi|225450763|ref|XP_002283655.1|PREDICTED: hypothetical protein isoform 2 [Vitis vinifera] >gi|225450765|ref|XP_002283649.1| PREDICTED: hypothetical protein isoform 1 [Vitis vinifera] >gi|296089706|emb|CBI39525.3| unnamed protein product [Vitis vinifera]	XP_002283655	5.71e-33	90	144.821	81	73	5	C:ribosome; F:structural molecule activity; C:cytoplasmic membrane-bounded vesicle; P:translation; P:biological_process	-			503.25	666.75	1010.02
comp34891_c0_seq1	heat shock protein 93-v	3123	gi|225456471|ref|XP_002284518.1|PREDICTED: hypothetical protein [Vitis vinifera]	XP_002284518	0	94	1438.32	907	859	16	F:peptidase activity; C:protein complex; C:plastid; C:cell wall; C:cytosol; P:response to stress; P:DNA metabolic process; F:DNA binding; P:organelle organization; F:nuclease activity; C:thylakoid; P:protein transport; F:nucleotide binding; P:regulation of biological process; P:biosynthetic process; C:mitochondrion; P:protein metabolic process	-			500.91	543.83	452.97
comp35017_c0_seq1	gtp-binding protein type a	2397	gi|225441779|ref|XP_002283552.1|PREDICTED: hypothetical protein isoform 1 [Vitis vinifera] >gi|297739681|emb|CBI29863.3| unnamed protein product [Vitis vinifera]	XP_002283552	0	93	1085.09	617	576	4	F:nucleotide binding; C:intracellular; P:nucleobase-containing compound metabolic process; P:catabolic process; F:hydrolase activity	-			491.47	387.55	122.03
comp18076_c0_seq1	rna-directed dna polymerase	1009	gi|225462005|ref|XP_002272794.1|PREDICTED: hypothetical protein isoform 1 [Vitis vinifera] >gi|225462007|ref|XP_002272826.1| PREDICTED: hypothetical protein isoform 2 [Vitis vinifera]	XP_002272794	3.51e-05	96	53.9138	82	79	4	F:nucleic acid binding; P:DNA integration; F:RNA-directed DNA polymerase activity; F:DNA binding				490.53	323.33	318.43
comp31742_c1_seq1	adiponectin receptor 1	801	gi|296084517|emb|CBI25538.3|unnamed protein product [Vitis vinifera]	CBI25538	5.16e-53	79	212.231	175	139	1	C:cell	-			487.16	246.51	48.35
comp17117_c0_seq1	atp synthase gamma chain	1396	gi|225444525|ref|XP_002275015.1|PREDICTED: hypothetical protein isoform 1 [Vitis vinifera]	XP_002275015	1.09e-157	90	561.222	372	336	7	C:intracellular; C:protein complex; F:transporter activity; P:generation of precursor metabolites and energy; P:nucleobase-containing compound metabolic process; P:ion transport; P:biosynthetic process; F:nucleotide binding; F:hydrolase activity; C:plastid; C:thylakoid	-			486.35	527.36	378.28	1	p2	(AG)9	18	1	18	2	p3	(CTG)7	21	3196	3216
comp17256_c0_seq1	PREDICTED: similar to Os03g0854000 [Vitis vinifera]	1550	gi|225454702|ref|XP_002271171.1|PREDICTED: similar to Os03g0854000 [Vitis vinifera]	XP_002271171	3.76e-53	70	214.157	187	131	0	-				485.39	402.89	187.81
comp23453_c0_seq1	predicted protein [Populus trichocarpa]	907	gi|224128069|ref|XP_002320236.1|predicted protein [Populus trichocarpa] >gi|222861009|gb|EEE98551.1| predicted protein [Populus trichocarpa]	XP_002320236	1.45e-28	71	131.339	146	105	0	-				476.99	474.2	436.47
comp34960_c0_seq1	50s ribosomal protein	1032	gi|302142820|emb|CBI20115.3|unnamed protein product [Vitis vinifera]	CBI20115	6.91e-89	95	332.028	180	171	10	C:ribosome; F:structural molecule activity; P:regulation of biological process; ; F:transcription regulator activity; P:translation; P:biological_process; C:nucleoplasm; C:protein complex	-			475.25	446.81	365.09
comp33488_c0_seq1	hypothetical protein SORBIDRAFT_08g005510 [Sorghum bicolor]	2224	gi|242085080|ref|XP_002442965.1|hypothetical protein SORBIDRAFT_08g005510 [Sorghum bicolor] >gi|241943658|gb|EES16803.1| hypothetical protein SORBIDRAFT_08g005510 [Sorghum bicolor]	XP_002442965	0	71	642.499	589	421	3	P:metabolic process; F:catalytic activity; F:pyridoxal phosphate binding				475.14	312.82	38.2
comp34888_c0_seq1	peroxidase 27	1282	gi|438245|emb|CAA80502.1|peroxidase [Spirodela polyrhiza]	CAA80502	1.72e-146	90	523.857	329	298	5	F:binding; F:antioxidant activity; F:catalytic activity; P:metabolic process; P:response to stress	EC:1.11.1.7		Phenylalanine metabolism;Phenylpropanoid biosynthesis;Methane metabolism;	474.1	595.48	555.16
comp32969_c0_seq1	photosystem i reaction center subunit chloroplast	1184	gi|147797758|emb|CAN76343.1|hypothetical protein VITISV_039382 [Vitis vinifera]	CAN76343	6.98e-75	81	285.804	226	185	2	C:protein complex; C:thylakoid; P:metabolic process	-			472.37	531.86	808.77
comp24087_c0_seq1	conserved hypothetical protein [Ricinus communis]	1475	gi|255581637|ref|XP_002531622.1|conserved hypothetical protein [Ricinus communis] >gi|223528740|gb|EEF30750.1| conserved hypothetical protein [Ricinus communis]	XP_002531622	3.54e-29	54	134.42	182	99	0	-				470.42	404.71	170.91
comp34904_c0_seq1	chlorophyll a b binding	1414	gi|225459918|ref|XP_002264295.1|PREDICTED: hypothetical protein [Vitis vinifera] >gi|147770824|emb|CAN76428.1| hypothetical protein VITISV_023565 [Vitis vinifera] >gi|297734735|emb|CBI16969.3| unnamed protein product [Vitis vinifera]	XP_002264295	1.05e-115	92	421.779	276	256	3	C:cell; P:generation of precursor metabolites and energy; C:plastid	-			470.06	530.13	904.08	1	p2	(AG)9	18	1	18
comp17059_c1_seq1	unnamed protein product [Vitis vinifera]	500	gi|302141981|emb|CBI19184.3|unnamed protein product [Vitis vinifera]	CBI19184	5.75e-51	91	203.756	114	104	0	-				468.36	295.5	59.13
comp33486_c0_seq2	PREDICTED: hypothetical protein isoform 1 [Vitis vinifera]	1904	gi|225457606|ref|XP_002273754.1|PREDICTED: hypothetical protein isoform 1 [Vitis vinifera] >gi|297745579|emb|CBI40744.3| unnamed protein product [Vitis vinifera]	XP_002273754	0	95	728.783	423	403	4	F:nucleotide binding; P:metabolic process; F:catalytic activity; P:carbohydrate metabolic process; P:generation of precursor metabolites and energy; P:catabolic process	-			466.37	443.45	266.25
comp23950_c0_seq1	af334834_1 chaperon	991	gi|147777824|emb|CAN62523.1|hypothetical protein VITISV_033397 [Vitis vinifera] >gi|297738950|emb|CBI28195.3| unnamed protein product [Vitis vinifera]	CAN62523	2.42e-35	87	154.066	89	78	3	P:protein metabolic process; F:protein binding	-			466.22	441.47	270.61
comp23916_c0_seq1	nucleic acid binding protein1	582	gi|255556984|ref|XP_002519525.1|ribonucleoprotein, chloroplast, putative [Ricinus communis] >gi|223541388|gb|EEF42939.1| ribonucleoprotein, chloroplast, putative [Ricinus communis]	XP_002519525	8.2e-12	85	74.3294	61	52	3	F:nucleic acid binding; C:intracellular; F:nucleotide binding	-			465.29	307.81	379.46
comp34928_c0_seq1	plant integral membrane protein tigr01569 containing protein	1323	gi|226713777|sp|Q1EPG6.2|U4972_MUSACRecName: Full=UPF0497 membrane protein 2	Q1EPG6	1.24e-22	73	112.464	171	125	1	C:cell	-			463.15	424.96	74.95	1	p2	(AG)10	20	1	20
comp23617_c0_seq1	unnamed protein product [Vitis vinifera]	708	gi|297738642|emb|CBI27887.3|unnamed protein product [Vitis vinifera]	CBI27887	2.77e-17	57	93.2041	120	69	0	-				462.22	374.79	196.33
comp34967_c0_seq1	rl23a_friag ame: full=60s ribosomal protein l23a	657	gi|255628763|gb|ACU14726.1|unknown [Glycine max]	ACU14726	3.31e-56	96	222.246	128	123	6	C:ribosome; F:structural molecule activity; P:translation; F:RNA binding; F:nucleotide binding; P:biological_process	-			461.64	507.01	656.46
comp27720_c0_seq1	mannose-binding protein	1067	gi|595278|gb|AAC48927.1|lectin [Epipactis helleborine]	AAC48927	2.45e-36	69	157.532	131	91	1					461.34	183.59	402.09
comp34983_c0_seq1	60s ribosomal protein	622	gi|269930236|gb|ACZ54007.1|60S ribosomal protein L30 [Wolffia arrhiza]	ACZ54007	2.4e-58	100	229.18	112	112	4	C:ribosome; F:structural molecule activity; P:translation; P:biological_process	-			460.82	518.82	734.33	1	p2	(TC)9	18	1	18
comp34901_c0_seq1	rubisco subunit binding-protein beta	2298	gi|225435794|ref|XP_002285746.1|PREDICTED: hypothetical protein [Vitis vinifera] >gi|297746501|emb|CBI16557.3| unnamed protein product [Vitis vinifera]	XP_002285746	0	92	964.14	609	564	4	F:nucleotide binding; F:protein binding; P:protein metabolic process; C:plastid	-			460.52	615.65	426.73	1	p2	(TC)10	20	3	22
comp34974_c0_seq1	histone ubiquitination proteins group	897	gi|296086416|emb|CBI32005.3|unnamed protein product [Vitis vinifera]	CBI32005	2.55e-86	96	323.168	163	158	3	F:nucleotide binding; F:catalytic activity; P:cellular protein modification process	EC:6.3.2.0			457.54	529.29	616.92	1	p4	(GACA)5	20	1	20
comp27903_c0_seq1	oryza sativa (indica cultivar-group) cdna clone: full insert sequence	518	gi|116633938|emb|CT833625.1|Oryza sativa (indica cultivar-group) cDNA clone:OSIGCFA016L14, full insert sequence	CT833625	7.3e-14	78	87.848	103	81	0	-				454.97	492.18	101.57	1	p2	(AG)9	18	1048	1065	2	p2	(TC)10	20	2558	2577
comp35043_c0_seq1	ccd1, putative [Ricinus communis]	1009	gi|255575962|ref|XP_002528877.1|ccd1, putative [Ricinus communis] >gi|223531676|gb|EEF33501.1| ccd1, putative [Ricinus communis]	XP_002528877	1.2e-29	75	135.191	108	81	1	F:calcium ion binding				452.58	269.4	83.06
comp34920_c0_seq1	hordeum vulgare vulgare mrna for complete clone: niashv1010n23	575	gi|326495761|dbj|AK354758.1|Hordeum vulgare subsp. vulgare mRNA for predicted protein, complete cds, clone: NIASHv1010N23	AK354758	2.85e-13	88	86.0446	67	59	0	-				451.53	716.61	804.13	1	p3	(CCG)6	18	1	18
comp17202_c0_seq1	metal ion binding	663	gi|224072005|ref|XP_002303608.1|predicted protein [Populus trichocarpa] >gi|222841040|gb|EEE78587.1| predicted protein [Populus trichocarpa]	XP_002303608	1.39e-17	83	93.9745	67	56	2	P:ion transport; F:binding	-			447.82	292.99	75.71
comp33429_c1_seq2	translation elongation factor 1a-3	1722	gi|74486732|gb|ABA12219.1|translation elongation factor 1A-3 [Gossypium hirsutum]	ABA12219	0	99	861.292	434	431	6	F:translation factor activity, nucleic acid binding; P:nucleobase-containing compound metabolic process; P:catabolic process; F:hydrolase activity; F:nucleotide binding; C:ribosome; P:regulation of biological process; P:translation	-			445.83	568.28	724.55
comp32655_c0_seq1	senescence-associated protein	966	gi|192910800|gb|ACF06508.1|senescence-associated protein [Elaeis guineensis]	ACF06508	1.81e-88	85	330.487	268	228	1	C:cell	-			445.82	265.64	92.43
comp24265_c0_seq1	hypothetical protein VITISV_027779 [Vitis vinifera]	1166	gi|147866228|emb|CAN79940.1|hypothetical protein VITISV_027779 [Vitis vinifera]	CAN79940	9.35e-48	71	195.667	168	120	0	-				445.43	431.08	1491.81
comp35016_c0_seq1	iron superoxide dismutase	1062	gi|3719455|gb|AAC63378.1|iron superoxide dismutase [Zantedeschia aethiopica]	AAC63378	3.14e-84	78	316.62	226	178	3	P:metabolic process; F:catalytic activity; C:plastid	-			444.73	555.57	511.28
comp17242_c0_seq1	heme binding protein 2	970	gi|225425256|ref|XP_002269974.1|PREDICTED: hypothetical protein [Vitis vinifera]	XP_002269974	4.27e-45	63	186.422	211	134	1	C:cytoplasmic membrane-bounded vesicle				437.02	348.53	232.31
comp35023_c0_seq1	unnamed protein product [Vitis vinifera]	1188	gi|296088907|emb|CBI38456.3|unnamed protein product [Vitis vinifera]	CBI38456	8.09e-39	96	166.007	120	116	4	C:ribosome; F:structural molecule activity; P:translation; P:biological_process	-			436.43	422.16	245.8
comp34911_c0_seq1	submergence induced protein 2a	1058	gi|255552059|ref|XP_002517074.1|acireductone dioxygenase, putative [Ricinus communis] >gi|223543709|gb|EEF45237.1| acireductone dioxygenase, putative [Ricinus communis]	XP_002517074	7.75e-75	83	285.419	187	157	4	F:binding; P:biosynthetic process; ; F:catalytic activity; P:metabolic process	EC:1.13.11.0			431.45	682.24	1061.92
comp28406_c2_seq2	microsomal omega-6-desaturase	1505	gi|51556906|gb|AAT72296.2|microsomal omega-6-desaturase [Nicotiana tabacum]	AAT72296	2.42e-174	86	616.69	383	333	3	P:lipid metabolic process; P:metabolic process; F:catalytic activity	EC:1.14.19.0			429.83	607.13	319.39
comp24459_c0_seq1	cbf-like transcription factor	816	gi|98975367|gb|ABF59736.1|CBF-like transcription factor [Sabal palmetto]	ABF59736	5.38e-37	63	159.073	205	131	5	P:regulation of transcription, DNA-dependent; P:transcription, DNA-dependent; C:nucleus; F:sequence-specific DNA binding transcription factor activity; F:DNA binding				426.38	436.51	173.04
comp17076_c0_seq1	oryza sativa japonica group os02g0178800 complete cds	415	gi|115444600|ref|NM_001052615.1|Oryza sativa Japonica Group Os02g0178800 (Os02g0178800) mRNA, complete cds	NM_001052615	9.75e-05	77	57.1907	77	60	0	-				421.78	110.79	40.23
comp24911_c0_seq2	calmodulin	724	gi|300507164|gb|ADK23955.1|calmodulin [Aquilaria microcarpa] >gi|300507166|gb|ADK23956.1| calmodulin [Aquilaria microcarpa]	ADK23955	9.36e-77	99	290.812	149	148	1	F:calcium ion binding	-			419.17	364.02	438.06	1	p2	(AG)9	18	1	18	2	p2	(GA)10	20	2475	2494
comp23886_c0_seq1	hypothetical protein [Jatropha curcas]	1184	gi|315937290|gb|ADU56195.1|hypothetical protein [Jatropha curcas]	ADU56195	9.89e-21	64	105.916	113	73	0	-				414.34	293.88	88.02
comp34912_c0_seq1	Os08g0526300 [Oryza sativa Japonica Group]	1564	gi|115477403|ref|NP_001062297.1|Os08g0526300 [Oryza sativa Japonica Group] >gi|42407629|dbj|BAD08743.1| unknown protein [Oryza sativa Japonica Group] >gi|42761407|dbj|BAD11572.1| unknown protein [Oryza sativa Japonica Group] >gi|113624266|dbj|BAF24211.1| Os08g0526300 [Oryza sativa Japonica Group]	NP_001062297	1.57e-107	92	394.815	249	230	1	C:plastid	-			414.09	534.78	689.42
comp33649_c0_seq1	histone h3	862	gi|145334271|ref|NP_001078516.1|histone H3.2 [Arabidopsis thaliana]	NP_001078516	2.65e-69	92	266.544	154	142	4	C:chromosome; F:DNA binding; P:organelle organization; C:nucleus	-			413.46	333.63	351.21
comp34969_c0_seq1	fri3_soybn ame: full=ferritin- chloroplastic ame: full=s -3 flags: precursor	2052	gi|29839387|sp|Q948P6.1|FRI3_SOYBNRecName: Full=Ferritin-3, chloroplastic; AltName: Full=SFerH-3; Flags: Precursor >gi|15487307|dbj|BAB64536.1| ferritin [Glycine max]	Q948P6	1.83e-69	87	268.855	218	191	7	P:cellular homeostasis; F:binding; F:catalytic activity; C:plastid; P:ion transport; P:metabolic process	EC:1.16.3.1		Porphyrin and chlorophyll metabolism;	412.88	197.71	81.9
comp34763_c0_seq1	inorganic pyrophosphatase	1935	gi|225463618|ref|XP_002273207.1|PREDICTED: hypothetical protein [Vitis vinifera] >gi|297743526|emb|CBI36393.3| unnamed protein product [Vitis vinifera]	XP_002273207	0	98	1040.8	552	544	6	C:plasma membrane; F:hydrolase activity; F:transporter activity; F:binding; P:ion transport; P:generation of precursor metabolites and energy	EC:3.6.1.1		Oxidative phosphorylation;	410.92	532.09	489.57
comp23308_c0_seq1	hydroxypyruvate reductase	1815	gi|224078341|ref|XP_002305524.1|predicted protein [Populus trichocarpa] >gi|222848488|gb|EEE86035.1| predicted protein [Populus trichocarpa]	XP_002305524	0	95	652.129	375	357	7	F:catalytic activity; P:metabolic process; F:nucleotide binding;	EC:1.1.1.29		Glycine, serine and threonine metabolism;Glyoxylate and dicarboxylate metabolism;Methane metabolism;	410.59	448.94	204.2
comp33555_c5_seq1	protein binding	1217	gi|255564826|ref|XP_002523407.1|protein binding protein, putative [Ricinus communis] >gi|223537357|gb|EEF38986.1| protein binding protein, putative [Ricinus communis]	XP_002523407	4.52e-109	92	399.438	239	222	1	F:binding	-			408.56	520.01	395.87
comp17055_c0_seq1	udp-glucuronate 5-	2107	gi|224142327|ref|XP_002324510.1|predicted protein [Populus trichocarpa] >gi|222865944|gb|EEF03075.1| predicted protein [Populus trichocarpa]	XP_002324510	0	94	719.153	426	401	4	F:catalytic activity; P:carbohydrate metabolic process; F:binding; P:nucleobase-containing compound metabolic process	EC:5.1.3.12		Amino sugar and nucleotide sugar metabolism;	407.49	389.2	160.46
comp17080_c0_seq1	at1g30380 t4k22_2	1293	gi|317015036|gb|ADU85605.1|photosystem I reaction center subunit psaK [Wolffia australiana]	ADU85605	9.43e-52	93	209.149	129	120	3	C:thylakoid; C:protein complex; P:metabolic process; C:plastid	-			406.76	450.15	673.55
comp34948_c0_seq1	40s ribosomal protein s25-1	653	gi|194702042|gb|ACF85105.1|unknown [Zea mays]	ACF85105	1.48e-24	96	117.087	66	64	1	C:ribosome	-			404.91	466.55	859.23	1	p2	(TC)10	20	1	20	2	p2	(AG)10	20	1199	1218
comp17098_c0_seq1	lipid binding	963	gi|312837049|dbj|BAJ34930.1|hypothetical protein [Vitis hybrid cultivar]	BAJ34930	1.9e-21	94	107.842	84	79	1	P:transport	-			402.92	433.79	502.15
comp33114_c0_seq1	-9 carotenoid cleavage dioxygenase expressed	1855	gi|108863036|gb|ABA99624.2|9,10-9',10' carotenoid cleavage dioxygenase 1, putative, expressed [Oryza sativa Japonica Group] >gi|222617551|gb|EEE53683.1| hypothetical protein OsJ_37027 [Oryza sativa Japonica Group]	ABA99624	0	84	835.484	540	456	4	F:binding; C:cytoplasm; F:catalytic activity; P:metabolic process	EC:1.13.11.0			401.49	648.55	461.25
comp34933_c0_seq1	ribosomal protein	1230	gi|296084316|emb|CBI24704.3|unnamed protein product [Vitis vinifera]	CBI24704	1.47e-123	91	447.588	289	263	5	C:ribosome; F:RNA binding; F:structural molecule activity; P:translation; P:biological_process	-			400.89	400.35	606.74
comp24256_c0_seq2	metal ion binding	953	gi|225426154|ref|XP_002278542.1|PREDICTED: hypothetical protein [Vitis vinifera] >gi|297742238|emb|CBI34387.3| unnamed protein product [Vitis vinifera]	XP_002278542	1.13e-18	73	98.5969	116	85	2	F:metal ion binding; P:metal ion transport				400.71	287.71	78.91	1	p2	(AG)9	18	1713	1730	2	p2	(TC)10	20	3146	3165
comp34970_c0_seq1	chch domain containing expressed	745	gi|283101076|gb|ADB08696.1|hypothetical protein [Wolffia arrhiza]	ADB08696	1.19e-29	87	134.42	91	80	0	-				399.41	482.94	599.51
comp30273_c1_seq1	ap2 domain class transcription factor	1055	gi|299891468|gb|ADJ57587.1|ERF protein [Glycine max]	ADJ57587	4.29e-25	78	120.168	78	61	1		-			396.83	348.97	189.73
comp34957_c0_seq1	flower-specific gamma-thionin precursor	881	gi|16225423|gb|AAL15885.1|AF417297_1putative gamma-thionin [Castanea sativa]	AAL15885	4.03e-20	92	103.219	51	47	2	P:response to stress; F:peptidase activity	-			396.75	223.53	344.02
comp22693_c0_seq1	pdx1_phavu ame: full=pyridoxal biosynthesis protein pdx1 ame: full=pvpdx1	1667	gi|45477167|sp|Q9FT25.1|PDX1_PHAVURecName: Full=Pyridoxal biosynthesis protein PDX1; AltName: Full=pvPDX1 >gi|10719739|gb|AAG17942.1| putative pyridoxine biosynthetic enzyme [Phaseolus vulgaris]	Q9FT25	1.44e-114	97	418.313	236	230	4	P:biosynthetic process; P:response to stress; F:catalytic activity	-			395.78	744.25	334.86
comp30383_c2_seq4	unknown [Populus trichocarpa x Populus deltoides]	1512	gi|118489355|gb|ABK96482.1|unknown [Populus trichocarpa x Populus deltoides]	ABK96482	0	94	689.108	389	367	8	P:carbohydrate metabolic process; P:generation of precursor metabolites and energy; P:catabolic process; F:catalytic activity; P:biosynthetic process; P:nucleobase-containing compound metabolic process; P:secondary metabolic process; P:metabolic process	EC:4.1.2.13		Glycolysis / Gluconeogenesis;Fructose and mannose metabolism;Methane metabolism;Pentose phosphate pathway;Carbon fixation in photosynthetic organisms;	393.98	810.15	554.88
comp34136_c1_seq1	af411121_1cysteine proteinase precursor	1532	gi|15705865|gb|AAL05851.1|AF411121_1cysteine proteinase precursor [Sandersonia aurantiaca]	AAL05851	7.49e-155	83	551.977	379	318	2	F:peptidase activity; P:protein metabolic process; P:catabolic process	EC:3.4.22.0			393.22	377.06	910.72
comp17343_c1_seq1	magnesium-protoporphyrin ix monomethyl ester	1314	gi|73620645|sp|Q5EFU4.1|CRD1_HORVURecName: Full=Magnesium-protoporphyrin IX monomethyl ester [oxidative] cyclase, chloroplastic; Short=Mg-protoporphyrin IX monomethyl ester oxidative cyclase; AltName: Full=Protein Xantha-l; Flags: Precursor >gi|58617796|gb|AAW80518.1| aerobic Mg-protoporphyrin IX monomethyl ester cyclase [Hordeum vulgare]	Q5EFU4	2.01e-174	96	616.69	339	328	9	P:transport; F:catalytic activity; P:metabolic process; P:biosynthetic process; F:transporter activity; C:plastid; P:ion transport; F:binding	EC:1.14.13.81		Porphyrin and chlorophyll metabolism;	393.04	471.42	720.02
comp23916_c1_seq1	24 kda rna binding protein	735	gi|224140195|ref|XP_002323470.1|predicted protein [Populus trichocarpa] >gi|222868100|gb|EEF05231.1| predicted protein [Populus trichocarpa]	XP_002323470	2.83e-36	75	156.377	153	115	1	F:binding	-			386.4	239.91	307.12
comp32449_c0_seq1	mrna-binding protein precursor	1644	gi|32746733|gb|AAP87140.1|mRNA-binding protein precursor [Nicotiana tabacum]	AAP87140	2.55e-156	89	556.984	330	296	3	P:metabolic process; F:binding; F:catalytic activity	-			384.24	485.44	274.28
comp32485_c0_seq8	mlo1 protein	2476	gi|225438432|ref|XP_002276608.1|PREDICTED: hypothetical protein [Vitis vinifera] >gi|296082569|emb|CBI21574.3| unnamed protein product [Vitis vinifera]	XP_002276608	2.91e-165	73	587.415	508	371	1	C:cell	-			383.65	182.83	64.23
comp34929_c0_seq1	acyl- -binding protein	537	gi|284433772|gb|ADB85092.1|acyl-CoA-binding protein [Jatropha curcas]	ADB85092	1.31e-28	88	129.798	89	79	1	F:lipid binding	-			382.47	448.82	782.53
comp17112_c0_seq1	cox viia-like protein	394	gi|195610488|gb|ACG27074.1|COX VIIa-like protein [Zea mays] >gi|195638762|gb|ACG38849.1| COX VIIa-like protein [Zea mays]	ACG27074	5.75e-22	86	107.457	66	57	7	F:electron carrier activity; F:catalytic activity; F:transporter activity; C:mitochondrion; P:generation of precursor metabolites and energy; P:ion transport; C:intracellular; C:protein complex	EC:1.9.3.1		Oxidative phosphorylation;Nitrogen metabolism;	381.79	354.25	559.38	1	p2	(AG)9	18	1	18	2	p3	(CTG)7	21	2423	2443
comp17117_c1_seq1	mpk3 - mapk	1748	gi|195637786|gb|ACG38361.1|MPK3 - putative MAPK [Zea mays]	ACG38361	9.46e-173	90	611.683	368	332	5	F:protein kinase activity; F:signal transducer activity; P:cellular protein modification process; F:nucleotide binding; P:signal transduction;	EC:2.7.11.24		mTOR signaling pathway;	381.78	303.94	143.74	1	p2	(AG)9	18	1	18	2	p3	(CTG)7	21	3196	3216
comp34965_c0_seq1	af459404_1ap-2 domain containing protein	517	gi|18266198|gb|AAL67489.1|AF459404_1AP-2 domain containing protein [Narcissus pseudonarcissus]	AAL67489	0.000156	74	49.6766	39	29	5	P:regulation of transcription, DNA-dependent; P:transcription, DNA-dependent; C:nucleus; F:sequence-specific DNA binding transcription factor activity; F:DNA binding				377.85	320.83	150.58	1	p2	(GA)10	20	1	20
comp34936_c0_seq1	adenine nucleotide translocator	1556	gi|307135850|gb|ADN33719.1|adenine nucleotide translocator [Cucumis melo subsp. melo]	ADN33719	2.62e-171	88	606.675	392	347	5	F:binding; C:mitochondrion; P:transport; C:cell; F:transporter activity	-			377.52	385.12	566.03
comp34897_c0_seq1	chalcone synthase	1671	gi|306415505|gb|ADM86717.1|chalcone synthase [Lilium hybrid cultivar]	ADM86717	0	95	665.226	389	373	4	F:transferase activity; P:biosynthetic process; ; P:secondary metabolic process	EC:2.3.1.74		Flavonoid biosynthesis;	372.56	473.26	426.23
comp28297_c0_seq1	czf1 transcription factor	2574	gi|297745888|emb|CBI15944.3|unnamed protein product [Vitis vinifera]	CBI15944	2.27e-128	62	464.922	609	383	3	P:response to stress; P:response to abiotic stimulus; P:biological_process; P:response to biotic stimulus	-			372.41	401.55	160.22
comp23724_c0_seq1	shock protein	1213	gi|102139812|gb|ABF69997.1|C2 domain-containing protein / XYPPX domain-containing protein [Musa acuminata]	ABF69997	7.59e-32	60	142.895	205	123	0	-				372.18	845.79	147.68
comp17095_c0_seq1	chlorophyll a b-binding protein	2192	gi|115765|sp|P10708.1|CB12_SOLLCRecName: Full=Chlorophyll a-b binding protein 7, chloroplastic; AltName: Full=LHCI type II CAB-7; Flags: Precursor >gi|19180|emb|CAA32197.1| chlorophyll a/b-binding protein [Solanum lycopersicum] >gi|170431|gb|AAA34159.1| chlorophyll a/b-binding protein [Solanum lycopersicum] >gi|226546|prf||1601518A chlorophyll a/b binding protein II	P10708	4.21e-128	92	463.766	250	230	8	F:binding; P:generation of precursor metabolites and energy; C:thylakoid; C:protein complex; P:cellular protein modification process; C:cell; C:plastid	-			370.52	519.27	992.46
comp28314_c0_seq4	amino acid transporter	1447	gi|225448601|ref|XP_002278665.1|PREDICTED: hypothetical protein [Vitis vinifera] >gi|297736531|emb|CBI25402.3| unnamed protein product [Vitis vinifera]	XP_002278665	2.84e-124	76	450.284	439	336	1	C:cell	-			370.24	84.21	40.95
comp34107_c3_seq12	3-ketoacyl- synthase 1	678	gi|255578214|ref|XP_002529975.1|acyltransferase, putative [Ricinus communis] >gi|223530537|gb|EEF32418.1| acyltransferase, putative [Ricinus communis]	XP_002529975	1.44e-41	83	173.711	106	89	4	F:transferase activity; C:cell; P:biosynthetic process; P:lipid metabolic process	-			370.24	219.56	39.38	1	p3	(CTT)7	21	3	23
comp32307_c2_seq1	predicted protein [Populus trichocarpa]	456	gi|224115864|ref|XP_002332076.1|predicted protein [Populus trichocarpa] >gi|222831962|gb|EEE70439.1| predicted protein [Populus trichocarpa]	XP_002332076	0.000904	72	46.9802	40	29	3	P:transcription, DNA-dependent; F:sequence-specific DNA binding; F:sequence-specific DNA binding transcription factor activity				366.88	237.28	25.52
comp30420_c0_seq2	tur2_spipo ame: full=pleiotropic drug resistance protein tur2 short=protein turion 2	3819	gi|75318232|sp|O24367.1|TUR2_SPIPORecName: Full=Pleiotropic drug resistance protein TUR2; Short=Protein Turion 2 >gi|1514643|emb|CAA94437.1| PDR5-like ABC transporter [Spirodela polyrhiza]	O24367	0	95	2217.19	1248	1195	7	P:response to stress; P:transport; C:cell; P:nucleobase-containing compound metabolic process; P:catabolic process; F:nucleotide binding; F:hydrolase activity; C:plasma membrane	EC:3.6.1.3		Purine metabolism;	364.32	224.94	163.17
comp17068_c2_seq1	zinc finger (an1-like) family protein	532	gi|225440926|ref|XP_002282924.1|PREDICTED: hypothetical protein isoform 2 [Vitis vinifera] >gi|225440928|ref|XP_002282913.1| PREDICTED: hypothetical protein isoform 1 [Vitis vinifera]	XP_002282924	1.85e-43	73	179.104	168	123	2	P:biological_process; F:binding	-			364.05	188.35	199.37
comp31712_c2_seq6	adp-ribosylation factor	855	gi|39653273|gb|AAR29293.1|ADP-ribosylation factor [Medicago sativa] >gi|56311394|emb|CAI29265.1| ADP-ribosylation factor 1 [Medicago truncatula]	AAR29293	3.14e-99	100	365.925	181	181	4	F:hydrolase activity; C:intracellular; F:nucleotide binding; P:signal transduction	-			363.71	300.88	455.61
comp22701_c0_seq1	predicted protein [Populus trichocarpa]	627	gi|224090749|ref|XP_002309071.1|predicted protein [Populus trichocarpa] >gi|222855047|gb|EEE92594.1| predicted protein [Populus trichocarpa]	XP_002309071	1.96e-39	79	166.392	117	93	3	P:protein metabolic process; F:protein binding	-			363.3	232.1	130.98
comp17192_c0_seq1	rubisco subunit binding-protein alpha	1435	gi|297734943|emb|CBI17177.3|unnamed protein product [Vitis vinifera]	CBI17177	4.4e-178	93	629.017	409	381	3	P:protein metabolic process; F:nucleotide binding; C:plastid	-			362.77	399.81	244.93	1	p3	(GAT)6	18	3878	3895
comp34878_c0_seq1	myb sant domain protein	3938	gi|224140201|ref|XP_002323473.1|predicted protein [Populus trichocarpa] >gi|222868103|gb|EEF05234.1| predicted protein [Populus trichocarpa]	XP_002323473	2.2e-157	57	561.992	742	429	1	F:protein binding	-			361.79	383.13	376.62	1	p3	(CGG)7	21	906	926
comp17101_c0_seq1	b2 protein	1729	gi|255634801|gb|ACU17761.1|unknown [Glycine max]	ACU17761	2.36e-83	67	314.694	328	220	0	-				360.43	354.57	165.96
comp25038_c1_seq1	chloris virgata 1a mrna for metallothionein complete cds	677	gi|152061132|dbj|AB294238.1|Chloris virgata ChvMT1a mRNA for metallothionein 1, complete cds	AB294238	3.62e-19	71	105.882	237	169	0	-				360.11	170.42	314.67	1	p2	(GA)9	18	767	784
comp30463_c5_seq13	ubiquitin-conjugating enzyme e2	561	gi|302802903|ref|XP_002983205.1|ubiquitin-conjugating enzyme 8, E2 [Selaginella moellendorffii] >gi|302811996|ref|XP_002987686.1| ubiquitin conjugating enzyme 8, E2 [Selaginella moellendorffii] >gi|300144578|gb|EFJ11261.1| ubiquitin conjugating enzyme 8, E2 [Selaginella moellendorffii] >gi|300148890|gb|EFJ15547.1| ubiquitin-conjugating enzyme 8, E2 [Selaginella moellendorffii]	XP_002983205	3.39e-81	98	304.679	148	146	3	F:nucleotide binding; F:catalytic activity; P:cellular protein modification process	EC:6.3.2.0			358.47	373.31	206.57
comp31148_c1_seq2	phyllostachys edulis cdna clone: full insert sequence	841	gi|161158851|emb|AM746676.1|Sorangium cellulosum 'So ce 56' complete genome	AM746676	1.93e-17	76	100.472	142	108	0	-				358.37	460.32	275.9
comp17107_c0_seq1	squalene synthetase	1856	gi|223972398|dbj|BAH23428.1|squalene synthetase [Euphorbia tirucalli] >gi|223972400|dbj|BAH23429.1| squalene synthetase [Euphorbia tirucalli]	BAH23428	1.06e-153	81	548.51	402	326	5	C:cell; F:transferase activity; P:biosynthetic process; P:lipid metabolic process; P:secondary metabolic process	EC:2.5.1.21		Sesquiterpenoid and triterpenoid biosynthesis;	357.5	619.41	216.21	1	p2	(AG)9	18	1	18	2	p3	(CTG)7	21	3269	3289
comp35033_c0_seq1	at1g67700 f12a21_30	1068	gi|255629119|gb|ACU14904.1|unknown [Glycine max]	ACU14904	1.79e-79	80	300.827	237	191	1	C:plastid	-			354.97	413.62	353.99
comp33429_c0_seq1	Os10g0405300 [Oryza sativa Japonica Group]	833	gi|115481930|ref|NP_001064558.1|Os10g0405300 [Oryza sativa Japonica Group] >gi|110289064|gb|ABB47569.2| expressed protein [Oryza sativa Japonica Group] >gi|113639167|dbj|BAF26472.1| Os10g0405300 [Oryza sativa Japonica Group]	NP_001064558	3.5e-23	67	113.235	110	74	0	-				354.56	296.87	136.44
comp34999_c0_seq1	PREDICTED: hypothetical protein [Vitis vinifera]	886	gi|225457421|ref|XP_002284937.1|PREDICTED: hypothetical protein [Vitis vinifera] >gi|297733977|emb|CBI15224.3| unnamed protein product [Vitis vinifera]	XP_002284937	2.91e-34	80	150.214	87	70	6	P:biological_process; C:cell; P:signal transduction; P:response to endogenous stimulus	-			354.53	206.4	314.16
comp34937_c0_seq1	60s ribosomal protein l9	862	gi|224115436|ref|XP_002317034.1|predicted protein [Populus trichocarpa] >gi|118484523|gb|ABK94136.1| unknown [Populus trichocarpa] >gi|222860099|gb|EEE97646.1| predicted protein [Populus trichocarpa]	XP_002317034	1.48e-88	92	330.487	193	178	5	C:ribosome; F:structural molecule activity; P:translation; F:RNA binding; P:biological_process	-			352.27	365.72	590.65
comp17081_c0_seq1	60s ribosomal protein l29	827	gi|7959366|dbj|BAA96072.1|ribosomal protein L29 [Panax ginseng]	BAA96072	3.16e-24	91	116.701	61	56	4	C:ribosome; F:structural molecule activity; P:translation; P:biological_process	-			348.4	350.36	464.49
comp34985_c0_seq1	malate dehydrogenase	1311	gi|10798652|emb|CAC12826.1|malate dehydrogenase [Nicotiana tabacum]	CAC12826	1.17e-166	96	590.882	332	320	7	P:carbohydrate metabolic process; F:binding; F:catalytic activity; P:metabolic process; P:generation of precursor metabolites and energy; P:catabolic process	EC:1.1.1.37		Glyoxylate and dicarboxylate metabolism;Carbon fixation pathways in prokaryotes;Pyruvate metabolism;Methane metabolism;Carbon fixation in photosynthetic organisms;Citrate cycle (TCA cycle);	347.96	352.42	602.22
comp32382_c0_seq2	constans-like protein	1146	gi|242948874|gb|ACS94258.1|CONSTANS-like protein [Phalaenopsis hybrid cultivar]	ACS94258	1.49e-58	60	231.491	310	188	2	F:zinc ion binding; C:intracellular				347.25	247.58	440.66
comp34740_c0_seq3	heat shock	1018	gi|26985223|gb|AAN86276.1|cell-autonomous heat shock cognate protein 70 [Cucurbita maxima]	AAN86276	1.33e-153	98	546.969	285	281	4	F:nucleotide binding; P:response to stress; P:metabolic process; F:catalytic activity	EC:1.3.1.74			346.75	549.35	360.22
comp22546_c0_seq1	PREDICTED: hypothetical protein [Vitis vinifera]	2101	gi|225444407|ref|XP_002265471.1|PREDICTED: hypothetical protein [Vitis vinifera]	XP_002265471	1.8e-112	66	411.764	446	296	1	F:binding				346.71	288.63	36.78
comp34903_c0_seq1	PREDICTED: hypothetical protein [Vitis vinifera]	1262	gi|225428637|ref|XP_002284808.1|PREDICTED: hypothetical protein [Vitis vinifera]	XP_002284808	4.9e-21	68	107.071	118	81	4	P:metabolic process; F:electron carrier activity; C:organelle; C:protein complex; C:thylakoid	-			346.41	476.91	394.44
comp33915_c0_seq1	protein	1379	gi|224055948|ref|XP_002298705.1|predicted protein [Populus trichocarpa] >gi|222845963|gb|EEE83510.1| predicted protein [Populus trichocarpa]	XP_002298705	2.51e-98	78	363.999	278	217	0	-				346.26	389.77	49.97
comp34916_c0_seq1	60s ribosomal protein l39	980	gi|226496822|ref|NP_001146986.1|LOC100280595 [Zea mays] >gi|195606162|gb|ACG24911.1| 60S ribosomal protein L39 [Zea mays]	NP_001146986	1.95e-13	100	81.2629	35	35	5	C:ribosome; F:structural molecule activity; P:translation; C:mitochondrion; P:biological_process	-			346.12	290.45	411.7
comp28289_c2_seq1	mus musculus bac clone rp23-127i7 from chromosome complete sequence	260	gi|154091198|gb|AC141428.5|Mus musculus BAC clone RP23-127I7 from chromosome 10, complete sequence	AC141428	5.78e-05	86	57.1907	51	44	0	-				345.8	669.9	648.35
comp23758_c0_seq1	40s ribosomal protein	682	gi|27923849|sp|Q945U1.1|RS15_ELAOLRecName: Full=40S ribosomal protein S15 >gi|15425963|gb|AAK97632.1| 40S ribosomal protein S15 [Elaeis oleifera] >gi|192910788|gb|ACF06502.1| 40S ribosomal protein S15 [Elaeis guineensis]	Q945U1	1.08e-60	98	237.269	140	138	5	F:structural molecule activity; F:RNA binding; C:ribosome; P:translation; P:biological_process	-			345.56	363.18	490.14
comp34979_c0_seq1	thioredoxin f	1219	gi|15237341|ref|NP_197144.1|ATF2; enzyme activator [Arabidopsis thaliana] >gi|11135405|sp|Q9XFH9.1|TRXF2_ARATH RecName: Full=Thioredoxin F2, chloroplastic; Short=AtTrxf2; AltName: Full=Thioredoxin F1; Short=AtTrxf1; Flags: Precursor >gi|4973254|gb|AAD35004.1|AF144386_1 thioredoxin f2 [Arabidopsis thaliana] >gi|13878187|gb|AAK44171.1|AF370356_1 putative thioredoxin f2 protein [Arabidopsis thaliana…	NP_197144	2e-48	86	197.978	131	113	14	F:enzyme regulator activity; F:electron carrier activity; P:cellular homeostasis; P:regulation of biological process; P:metabolic process; P:transport; C:plastid; C:thylakoid; P:carbohydrate metabolic process; P:biological_process; F:catalytic activity; P:generation of precursor metabolites and energy	-			340.3	483.86	439.57
comp34968_c0_seq1	40s ribosomal protein s14	571	gi|318083375|gb|ADV38313.1|putative ribosomal protein S14 [Wolffia arrhiza]	ADV38313	6.13e-41	100	171.014	102	102	4	C:ribosome; F:structural molecule activity; P:translation; P:biological_process	-			339.81	345.92	497.02	1	c	(CA)11(CT)10	42	4	45
comp30887_c1_seq1	hypothetical protein SORBIDRAFT_01g037510 [Sorghum bicolor]	1106	gi|242041175|ref|XP_002467982.1|hypothetical protein SORBIDRAFT_01g037510 [Sorghum bicolor] >gi|241921836|gb|EER94980.1| hypothetical protein SORBIDRAFT_01g037510 [Sorghum bicolor]	XP_002467982	3.88e-32	90	143.665	81	73	1	C:plastid	-			337.75	223.42	316.77
comp35007_c0_seq1	40s ribosomal protein	655	gi|296883301|gb|ADH84008.1|putative ribosomal S23 protein [Wolffia arrhiza]	ADH84008	2.2e-76	100	289.271	142	142	4	F:structural molecule activity; C:ribosome; P:translation; P:biological_process	-			337.37	352.39	601.22
comp34740_c0_seq1	heat shock	2259	gi|255583059|ref|XP_002532297.1|heat shock protein, putative [Ricinus communis] >gi|223527999|gb|EEF30081.1| heat shock protein, putative [Ricinus communis]	XP_002532297	0	98	1134.01	618	611	4	F:nucleotide binding; P:response to stress; P:metabolic process; F:catalytic activity	EC:1.3.1.74			336.17	563.03	281.73
comp31986_c0_seq4	erd4 protein	2439	gi|225443962|ref|XP_002280109.1|PREDICTED: hypothetical protein [Vitis vinifera]	XP_002280109	0	78	837.795	733	575	2	C:cytoplasmic membrane-bounded vesicle; C:cell	-			335.83	339.67	45.94
comp17115_c1_seq1	phyllostachys edulis cdna clone: full insert sequence	388	gi|357121517|ref|XM_003562418.1|PREDICTED: Brachypodium distachyon uncharacterized LOC100834468 (LOC100834468), mRNA	XM_003562418	1.64e-20	82	109.488	108	89	0	-				335.65	527.12	524.43	1	p2	(AG)9	18	1	18	2	p3	(CTG)7	21	3269	3289
comp17953_c0_seq1	chup1 (chloroplast unusual positioning 1)	3680	gi|225423855|ref|XP_002281154.1|PREDICTED: similar to CHUP1 (CHLOROPLAST UNUSUAL POSITIONING 1) [Vitis vinifera]	XP_002281154	6.79e-145	74	520.39	692	513	0	-				335.19	341.55	111.69
comp34984_c0_seq1	ribosomal protein l27a-like protein	806	gi|76160933|gb|ABA40430.1|ribosomal protein L27a-like protein [Solanum tuberosum] >gi|76160998|gb|ABA40462.1| ribosomal protein L27a-like protein [Solanum tuberosum]	ABA40430	1.12e-71	92	274.248	148	137	4	C:ribosome; F:structural molecule activity; P:translation; P:biological_process	-			334.87	331.65	578.97
comp34966_c0_seq1	60s ribosomal protein	700	gi|192910792|gb|ACF06504.1|60S ribosomal protein L28 [Elaeis guineensis]	ACF06504	1.76e-53	93	213.386	148	138	4	C:ribosome; F:structural molecule activity; P:translation; P:biological_process	-			333.94	363.84	456.9
comp28287_c0_seq1	remo_soltu ame: full=remorin ame: full=pp34	778	gi|34925093|sp|P93788.1|REMO_SOLTURecName: Full=Remorin; AltName: Full=pp34 >gi|1881585|gb|AAB49425.1| remorin [Solanum tuberosum]	P93788	3.85e-42	79	176.022	157	125	4	F:carbohydrate binding; P:cell-cell signaling; P:transport; C:plasma membrane	-			333.17	361.32	422.15
comp35036_c0_seq1	constans-like zinc finger protein	1812	gi|225446176|ref|XP_002277953.1|PREDICTED: hypothetical protein [Vitis vinifera]	XP_002277953	1.19e-85	66	322.398	387	258	2	F:zinc ion binding; C:intracellular				332.56	256.17	239.91	1	p3	(AAG)7	21	1995	2015
comp35028_c0_seq1	proline-rich protein	757	gi|18406723|ref|NP_566036.1|protease inhibitor/seed storage/lipid transfer protein (LTP) family protein [Arabidopsis thaliana] >gi|15983388|gb|AAL11562.1|AF424568_1 At2g45180/T14P1.1 [Arabidopsis thaliana] >gi|2583134|gb|AAB82643.1| expressed protein [Arabidopsis thaliana] >gi|21553826|gb|AAM62919.1| unknown [Arabidopsis thaliana] >gi|56236110|gb|AAV84511.1| At2g45180 [Arabidopsis thaliana] >gi|1…	NP_566036	4.57e-08	53	62.7734	128	68	3	F:lipid binding; P:lipid transport; C:chloroplast thylakoid membrane				331.92	309.49	183.03
comp35032_c0_seq1	unknown [Medicago truncatula]	674	gi|217075654|gb|ACJ86187.1|unknown [Medicago truncatula]	ACJ86187	4.89e-42	96	175.252	86	83	5	C:ribosome; F:binding; F:structural molecule activity; P:translation; P:biological_process	-			330.69	226.2	320.83
comp33838_c1_seq1	14-kda proline-rich protein	622	gi|255633146|gb|ACU16928.1|unknown [Glycine max]	ACU16928	1.13e-07	54	60.8474	90	49	1	P:lipid transport				330.58	354.89	391.66
comp34978_c0_seq1	ketol-acid chloroplast	2336	gi|224079219|ref|XP_002305797.1|predicted protein [Populus trichocarpa] >gi|222848761|gb|EEE86308.1| predicted protein [Populus trichocarpa]	XP_002305797	0	95	859.366	518	494	9	F:catalytic activity; F:binding; P:metabolic process; P:biosynthetic process;	EC:1.1.1.86		Valine, leucine and isoleucine biosynthesis;Pantothenate and CoA biosynthesis;	328.29	222.03	199.45
comp24224_c0_seq1	glutathione peroxidase	1209	gi|2982362|gb|AAC78466.1|glutathione peroxidase [Zantedeschia aethiopica]	AAC78466	1.35e-89	97	334.724	171	167	6	F:catalytic activity; F:antioxidant activity; P:metabolic process; C:plastid; P:response to stress;	EC:1.11.1.9		Arachidonic acid metabolism;Glutathione metabolism;	324.29	337.68	226.98	1	p2	(GA)9	18	1	18
comp28516_c0_seq1	60s ribosomal protein l10-like protein	990	gi|270315172|gb|ACZ74622.1|60S ribosomal protein L10-like protein [Wolffia arrhiza]	ACZ74622	1.87e-120	96	436.802	223	216	4	C:ribosome; F:structural molecule activity; P:translation; P:biological_process	-			323.98	334.49	391.7	1	p3	(CTT)6	18	1	18	2	p2	(AG)9	18	4259	4276
comp27959_c0_seq1	PREDICTED: hypothetical protein isoform 1 [Vitis vinifera]	375	gi|225445728|ref|XP_002270904.1|PREDICTED: hypothetical protein isoform 1 [Vitis vinifera]	XP_002270904	2.73e-40	78	168.318	123	97	4	F:binding; P:metabolic process; C:cell; F:catalytic activity	-			323.71	97.15	33.73
comp32775_c2_seq1	protein	711	gi|225456004|ref|XP_002279101.1|PREDICTED: hypothetical protein [Vitis vinifera]	XP_002279101	7.12e-98	89	360.918	235	210	3	P:protein metabolic process; F:protein binding; F:nucleotide binding	-			323.15	432.91	353.78
comp34907_c0_seq1	cytosolic phosphoglycerate kinase 1	1585	gi|224101333|ref|XP_002312237.1|predicted protein [Populus trichocarpa] >gi|222852057|gb|EEE89604.1| predicted protein [Populus trichocarpa]	XP_002312237	0	94	685.641	395	373	6	C:cytoplasm; F:kinase activity; P:metabolic process; P:carbohydrate metabolic process; P:generation of precursor metabolites and energy; P:catabolic process; P:biosynthetic process	EC:2.7.2.3		Glycolysis / Gluconeogenesis;Carbon fixation in photosynthetic organisms;	322.97	386.65	500.74
comp31794_c0_seq1	60s ribosomal protein l7a	720	gi|242049786|ref|XP_002462637.1|hypothetical protein SORBIDRAFT_02g029380 [Sorghum bicolor] >gi|242049790|ref|XP_002462639.1| hypothetical protein SORBIDRAFT_02g029400 [Sorghum bicolor] >gi|241926014|gb|EER99158.1| hypothetical protein SORBIDRAFT_02g029380 [Sorghum bicolor] >gi|241926016|gb|EER99160.1| hypothetical protein SORBIDRAFT_02g029400 [Sorghum bicolor]	XP_002462637	1.28e-86	96	323.553	207	200	4	C:ribosome; F:structural molecule activity; P:biological_process; P:translation	-			322.26	364.36	560.84
comp17345_c0_seq2	diphosphoinositol polyphosphate	1632	gi|225451647|ref|XP_002277367.1|PREDICTED: hypothetical protein [Vitis vinifera] >gi|296082249|emb|CBI21254.3| unnamed protein product [Vitis vinifera]	XP_002277367	4.17e-34	63	150.984	218	139	1	F:hydrolase activity				321.67	288.35	102.35	1	p3	(CTG)6	18	1867	1884
comp17059_c0_seq1	phi-1-like phosphate-induced protein	1052	gi|115448783|ref|NP_001048171.1|Os02g0757100 [Oryza sativa Japonica Group] >gi|46805680|dbj|BAD17081.1| putative phi-1 [Oryza sativa Japonica Group] >gi|113537702|dbj|BAF10085.1| Os02g0757100 [Oryza sativa Japonica Group] >gi|125541195|gb|EAY87590.1| hypothetical protein OsI_09000 [Oryza sativa Indica Group] >gi|125583748|gb|EAZ24679.1| hypothetical protein OsJ_08448 [Oryza sativa Japonica Group]	NP_001048171	1.15e-54	72	218.394	206	150	1	C:cytoplasmic membrane-bounded vesicle	-			320.9	221.02	42.9
comp30292_c1_seq1	60s ribosomal protein l13e	916	gi|192912996|gb|ACF06606.1|60S ribosomal protein L13E [Elaeis guineensis]	ACF06606	2.09e-91	91	340.117	197	180	4	C:ribosome; F:structural molecule activity; P:translation; P:biological_process	-			320.22	394.36	511.34
comp17229_c0_seq1	geranylgeranyl reductase	2263	gi|255547383|ref|XP_002514749.1|geranylgeranyl hydrogenase, putative [Ricinus communis] >gi|223546353|gb|EEF47855.1| geranylgeranyl hydrogenase, putative [Ricinus communis]	XP_002514749	0	83	694.501	460	386	7	F:nucleotide binding; P:biosynthetic process; F:catalytic activity; P:nucleobase-containing compound metabolic process; P:metabolic process	EC:1.3.1.0			319.53	356.04	392.49
comp34783_c2_seq2	PREDICTED: hypothetical protein isoform 1 [Vitis vinifera]	850	gi|225445728|ref|XP_002270904.1|PREDICTED: hypothetical protein isoform 1 [Vitis vinifera]	XP_002270904	9.12e-83	76	311.227	238	183	4	F:binding; P:metabolic process; C:cell; F:catalytic activity	-			319.51	163.58	7.7	1	p2	(CT)9	18	2536	2553
comp34963_c0_seq1	cdsp32 (chloroplastic drought-induced stress protein of 32 kd)	1412	gi|312282483|dbj|BAJ34107.1|unnamed protein product [Thellungiella halophila]	BAJ34107	4.58e-103	89	379.793	230	205	11	P:response to stress; P:response to abiotic stimulus; C:plastid; F:electron carrier activity; P:cellular homeostasis; P:regulation of biological process; F:protein binding; P:metabolic process; C:thylakoid; F:catalytic activity	-			319.22	384.32	550.63
comp23492_c0_seq1	hog1 (homology-dependent gene silencing 1) adenosylhomocysteinase isoform 1	1754	gi|225433506|ref|XP_002266154.1|PREDICTED: similar to HOG1 (HOMOLOGY-DEPENDENT GENE SILENCING 1); adenosylhomocysteinase isoform 1 [Vitis vinifera] >gi|147783188|emb|CAN64242.1| hypothetical protein VITISV_022595 [Vitis vinifera]	XP_002266154	0	95	883.634	485	464	4	F:hydrolase activity; C:cytoplasm; P:metabolic process;	EC:3.3.1.1		Cysteine and methionine metabolism;	318.79	475.62	521.71
comp35012_c0_seq1	5 -adenylylsulfate reductase chloroplast	1515	gi|6706278|emb|CAB65911.1|adenosine 5'-phosphosulphate reductase [Lemna minor]	CAB65911	0	89	717.998	451	405	5	F:catalytic activity; P:cellular homeostasis; P:regulation of biological process; P:biosynthetic process; ; P:metabolic process	EC:1.8.4.9; EC:1.8.4.8		Sulfur metabolism;	318.57	519.57	137.28	1	p3	(CCG)6	18	2240	2257
comp17047_c0_seq1	PREDICTED: hypothetical protein [Vitis vinifera]	1196	gi|225440213|ref|XP_002283659.1|PREDICTED: hypothetical protein [Vitis vinifera]	XP_002283659	7.96e-18	57	96.2857	156	89	0	-				318.38	219.68	70.54
comp34958_c0_seq1	m030_arath ame: full=uncharacterized mitochondrial protein g00030 ame: full=orf107a	850	gi|57013900|ref|YP_173374.1|hypothetical protein NitaMp027 [Nicotiana tabacum] >gi|57014030|ref|YP_173501.1| hypothetical protein NitaMp164 [Nicotiana tabacum] >gi|56806536|dbj|BAD83437.1| hypothetical protein [Nicotiana tabacum] >gi|56806666|dbj|BAD83567.1| hypothetical protein [Nicotiana tabacum]	YP_173374	6.19e-39	89	165.622	93	83	1	C:mitochondrion	-			316.13	253.08	228.01
comp34952_c0_seq1	60s ribosomal protein	1089	gi|255570744|ref|XP_002526326.1|60S ribosomal protein L8, putative [Ricinus communis] >gi|223534353|gb|EEF36062.1| 60S ribosomal protein L8, putative [Ricinus communis]	XP_002526326	2.64e-134	99	483.026	238	236	4	C:ribosome; F:structural molecule activity; P:translation; P:biological_process	-			315.98	377.78	524.88
comp34992_c0_seq1	chloroplast inner envelope	1433	gi|255552017|ref|XP_002517053.1|chloroplast inner envelope protein, putative [Ricinus communis] >gi|223543688|gb|EEF45216.1| chloroplast inner envelope protein, putative [Ricinus communis]	XP_002517053	9.52e-157	88	558.14	338	300	2	F:transferase activity; P:metabolic process	EC:2.1.1.0			314.96	561.76	507.96
comp34923_c0_seq1	lipid binding	1544	gi|255557651|ref|XP_002519855.1|lipid binding protein, putative [Ricinus communis] >gi|223540901|gb|EEF42459.1| lipid binding protein, putative [Ricinus communis]	XP_002519855	1.48e-41	94	175.637	90	85	2	C:mitochondrion; F:lipid binding	-			314.83	336.81	228.73
comp30467_c0_seq2	predicted protein [Populus trichocarpa]	1446	gi|224100535|ref|XP_002311914.1|predicted protein [Populus trichocarpa] >gi|222851734|gb|EEE89281.1| predicted protein [Populus trichocarpa]	XP_002311914	7.05e-83	93	312.768	212	199	8	F:nucleotide binding; F:catalytic activity; F:binding; C:plastid; P:biosynthetic process; ; P:metabolic process	EC:1.1.1.95		Glycine, serine and threonine metabolism;Methane metabolism;	311.75	331.91	251.52
comp34945_c0_seq1	nitrate reductase	3330	gi|225459455|ref|XP_002285831.1|PREDICTED: similar to nitrate reductase [Vitis vinifera]	XP_002285831	0	81	1241.87	844	692	8	F:catalytic activity; F:binding; F:nucleotide binding; P:metabolic process; F:electron carrier activity	EC:1.7.1.0			310.7	652.09	72.63
comp30325_c0_seq1	eukaryotic translation elongation	2877	gi|225462164|ref|XP_002266780.1|PREDICTED: similar to elongation factor 2 [Vitis vinifera]	XP_002266780	0	97	1548.49	843	823	6	F:translation factor activity, nucleic acid binding; P:nucleobase-containing compound metabolic process; P:catabolic process; F:hydrolase activity; F:nucleotide binding; C:ribosome; P:regulation of biological process; P:translation	-			309.74	374.74	316.08	1	p3	(CCG)6	18	1	18	2	p3	(CCG)6	18	1121	1138
comp35091_c0_seq1	vesicle-associated membrane protein 725	1017	gi|115471021|ref|NP_001059109.1|Os07g0194000 [Oryza sativa Japonica Group] >gi|50509098|dbj|BAD30158.1| synaptobrevin-like protein [Oryza sativa Japonica Group] >gi|60543737|emb|CAD70274.1| synaptobrevin 1 [Oryza sativa Japonica Group] >gi|113610645|dbj|BAF21023.1| Os07g0194000 [Oryza sativa Japonica Group] >gi|215686351|dbj|BAG87612.1| unnamed protein product [Oryza sativa Japonica Group] >gi|21…	NP_001059109	8.24e-103	98	378.252	219	216	2	C:cell; P:transport	-			308.98	262.01	266.79	1	p2	(AG)10	20	1	20
comp22583_c0_seq1	poly -binding protein c-terminal interacting protein 6	908	gi|297736538|emb|CBI25409.3|unnamed protein product [Vitis vinifera]	CBI25409	3.56e-27	65	126.716	131	86	0	-				307.9	184.56	123.82
comp35117_c0_seq1	PREDICTED: hypothetical protein [Vitis vinifera]	1168	gi|225451038|ref|XP_002284939.1|PREDICTED: hypothetical protein [Vitis vinifera] >gi|296088289|emb|CBI36734.3| unnamed protein product [Vitis vinifera]	XP_002284939	1.08e-96	81	358.221	298	242	0	-				307.55	246.33	147.79
comp23533_c0_seq1	unnamed protein product [Vitis vinifera]	1118	gi|296083731|emb|CBI23720.3|unnamed protein product [Vitis vinifera]	CBI23720	9.92e-76	88	288.5	174	154	3	F:nucleic acid binding; C:intracellular; F:nucleotide binding	-			307.03	373.48	223.53	1	p3	(CGA)7	21	210	230
comp24163_c0_seq1	cyclophilin, putative [Ricinus communis]	1265	gi|255538956|ref|XP_002510543.1|cyclophilin, putative [Ricinus communis] >gi|18076088|emb|CAC80550.1| cyclophilin [Ricinus communis] >gi|223551244|gb|EEF52730.1| cyclophilin, putative [Ricinus communis]	XP_002510543	4.37e-78	94	296.59	173	163	2	F:catalytic activity; P:protein metabolic process	EC:5.2.1.8			306.63	337.68	886.1
comp35038_c0_seq1	protein	1521	gi|225439452|ref|XP_002267438.1|PREDICTED: hypothetical protein [Vitis vinifera]	XP_002267438	2.33e-132	75	477.248	412	311	4	F:binding; C:ubiquitin ligase complex; P:protein ubiquitination; F:ubiquitin-protein ligase activity				301.49	361.86	45.97
comp30426_c0_seq1	vtc2-like protein	2094	gi|296087154|emb|CBI33528.3|unnamed protein product [Vitis vinifera]	CBI33528	1.89e-162	78	577.785	436	342	0	-				299.87	647.3	266.47
comp35014_c0_seq1	40s ribosomal protein	325	gi|192910720|gb|ACF06468.1|40S ribosomal protein S5 [Elaeis guineensis]	ACF06468	3.93e-31	98	137.887	70	69	5	F:structural molecule activity; F:RNA binding; C:ribosome; P:translation; P:biological_process	-			299.8	392.43	551.54
comp34082_c0_seq2	possible repetitive cell surface protein	425	gi|291224095|ref|XP_002732042.1|PREDICTED: hypothetical protein, partial [Saccoglossus kowalevskii]	XP_002732042	1.04e-07	47	60.077	107	51	0	-				299.38	201.15	35.38
comp33555_c3_seq1	elongation factor chloroplastic	2330	gi|225452282|ref|XP_002271032.1|PREDICTED: similar to Elongation factor Tu, chloroplastic [Vitis vinifera]	XP_002271032	0	94	714.146	438	416	7	F:translation factor activity, nucleic acid binding; P:nucleobase-containing compound metabolic process; P:catabolic process; F:hydrolase activity; C:plastid; F:nucleotide binding; C:ribosome; P:regulation of biological process; P:translation	-			298.95	142.69	176.13
comp17207_c0_seq1	60s ribosomal protein l35a	882	gi|224112609|ref|XP_002316240.1|predicted protein [Populus trichocarpa] >gi|118482276|gb|ABK93065.1| unknown [Populus trichocarpa] >gi|222865280|gb|EEF02411.1| predicted protein [Populus trichocarpa]	XP_002316240	2.42e-57	99	226.868	112	111	4	C:ribosome; F:structural molecule activity; P:translation; P:biological_process	-			297.75	311.45	467.52
comp17461_c0_seq1	unknown [Populus trichocarpa x Populus deltoides]	1206	gi|118489486|gb|ABK96545.1|unknown [Populus trichocarpa x Populus deltoides]	ABK96545	1.89e-176	95	623.239	342	328	8	C:cytoplasm; F:hydrolase activity; P:carbohydrate metabolic process; P:biosynthetic process; P:generation of precursor metabolites and energy; P:catabolic process; P:nucleobase-containing compound metabolic process; P:secondary metabolic process; P:metabolic process	EC:3.1.3.11		Glycolysis / Gluconeogenesis;Fructose and mannose metabolism;Methane metabolism;Pentose phosphate pathway;Carbon fixation in photosynthetic organisms;	297.46	330.12	181.63
comp30431_c1_seq1	60s ribosomal protein expressed	719	gi|297721793|ref|NP_001173260.1|Os03g0141000 [Oryza sativa Japonica Group] >gi|108706108|gb|ABF93903.1| 60S ribosomal protein L21, putative, expressed [Oryza sativa Japonica Group] >gi|125542345|gb|EAY88484.1| hypothetical protein OsI_09955 [Oryza sativa Indica Group] >gi|125584866|gb|EAZ25530.1| hypothetical protein OsJ_09354 [Oryza sativa Japonica Group] >gi|255674192|dbj|BAH91988.1| Os03g01410…	NP_001173260	1.85e-85	97	319.701	165	161	5	C:ribosome; F:structural molecule activity; P:translation; C:mitochondrion; P:biological_process	-			297.29	338.76	585.39
comp23291_c0_seq1	rl6_mescr ame: full=60s ribosomal protein l6 ame: full=yl16-like	1093	gi|464621|sp|P34091.1|RL6_MESCRRecName: Full=60S ribosomal protein L6; AltName: Full=YL16-like >gi|19539|emb|CAA49175.1| ribosomal protein YL16 [Mesembryanthemum crystallinum]	P34091	3.76e-80	87	303.138	231	203	4	C:ribosome; F:structural molecule activity; P:translation; P:biological_process	-			297.22	257.13	347.08
comp35005_c0_seq1	40s ribosomal protein s5	940	gi|192910720|gb|ACF06468.1|40S ribosomal protein S5 [Elaeis guineensis]	ACF06468	2.4e-98	99	363.229	190	189	5	F:structural molecule activity; F:RNA binding; C:ribosome; P:translation; P:biological_process	-			296.79	347.06	472.69
comp28325_c0_seq1	light harvesting-like protein 3	1479	gi|255566759|ref|XP_002524363.1|transcription factor, putative [Ricinus communis] >gi|223536324|gb|EEF37974.1| transcription factor, putative [Ricinus communis]	XP_002524363	9.23e-70	65	269.24	265	174	0	-				296.68	282.76	187.33
comp35145_c0_seq1	brassinazole-resistant 1	1083	gi|225430842|ref|XP_002273547.1|PREDICTED: hypothetical protein [Vitis vinifera]	XP_002273547	7.27e-60	66	235.728	323	216	0	-				295.99	315.07	101.31
comp35001_c0_seq1	tex transcription accessory	1582	gi|321437419|gb|ADW83720.1|ribosomal protein S4 [Musa acuminata AAA Group]	ADW83720	9.47e-169	90	598.201	414	375	6	C:ribosome; F:structural molecule activity; F:RNA binding; C:plastid; P:translation; P:biological_process	-			294.73	263.03	192.15
comp35078_c0_seq1	s-adenosylmethionine decarboxylase 3	1884	gi|242073608|ref|XP_002446740.1|hypothetical protein SORBIDRAFT_06g021540 [Sorghum bicolor] >gi|241937923|gb|EES11068.1| hypothetical protein SORBIDRAFT_06g021540 [Sorghum bicolor]	XP_002446740	3.73e-138	81	496.893	353	287	5	P:biosynthetic process; ; F:catalytic activity	EC:4.1.1.50		Arginine and proline metabolism;Cysteine and methionine metabolism;	294.29	483.77	287.49
comp34950_c0_seq1	40s ribosomal protein s24	986	gi|445612|prf||1909359Aribosomal protein S19	1909359A	3.21e-56	96	223.402	119	115	5	C:ribosome; F:structural molecule activity; P:translation; F:nucleotide binding; P:biological_process	-			293.43	271.84	378.93	1	p3	(CGT)7	21	1	21
comp28467_c0_seq1	calmodulin-like protein	1568	gi|144954332|gb|ABP04242.1|calmodulin-like protein [Elaeis guineensis]	ABP04242	6.14e-35	81	153.68	133	108	1	F:calcium ion binding	-			291.57	230.38	29.9	1	p2	(GA)9	18	1	18	2	p3	(GCG)6	18	872	889
comp22872_c0_seq1	glyceraldehyde-3-phosphate dehydrogenase	1328	gi|115459078|ref|NP_001053139.1|Os04g0486600 [Oryza sativa Japonica Group] >gi|38346061|emb|CAE02009.2| OJ000223_09.15 [Oryza sativa Japonica Group] >gi|90265255|emb|CAD79700.2| H0302E05.3 [Oryza sativa Indica Group] >gi|113564710|dbj|BAF15053.1| Os04g0486600 [Oryza sativa Japonica Group] >gi|169244439|gb|ACA50493.1| glyceraldehyde-3-phosphate dehydrogenase [Oryza sativa Japonica Group] >gi|21569…	NP_001053139	1.67e-168	96	597.045	335	323	4	F:nucleotide binding; P:metabolic process; F:catalytic activity; P:carbohydrate metabolic process; P:generation of precursor metabolites and energy; P:catabolic process	-			291.23	388.64	1024.5	1	p3	(CTC)6	18	4174	4191
comp34783_c1_seq2	glossy1 homolog	1431	gi|225445728|ref|XP_002270904.1|PREDICTED: hypothetical protein isoform 1 [Vitis vinifera]	XP_002270904	3.74e-153	86	546.199	380	328	5	P:biosynthetic process; P:lipid metabolic process; F:catalytic activity; F:binding; C:cell; P:metabolic process	-			288.36	269.07	17.7
comp33213_c0_seq1	ribosomal protein l13a	682	gi|224065346|ref|XP_002301785.1|predicted protein [Populus trichocarpa] >gi|222843511|gb|EEE81058.1| predicted protein [Populus trichocarpa]	XP_002301785	1.73e-58	91	229.95	137	125	4	F:structural molecule activity; C:ribosome; P:translation; P:biological_process	-			287.66	266.99	424.86
comp34783_c2_seq1	PREDICTED: hypothetical protein isoform 1 [Vitis vinifera]	913	gi|225445728|ref|XP_002270904.1|PREDICTED: hypothetical protein isoform 1 [Vitis vinifera]	XP_002270904	1.49e-81	76	307.375	238	181	4	F:binding; P:metabolic process; C:cell; F:catalytic activity	-			286.74	343.16	15.88	1	p2	(GA)10	20	1	20	2	p2	(TC)10	20	774	793
comp34296_c0_seq1	Os07g0287400 [Oryza sativa Japonica Group]	513	gi|115471577|ref|NP_001059387.1|Os07g0287400 [Oryza sativa Japonica Group] >gi|23237849|dbj|BAC16424.1| unknown protein [Oryza sativa Japonica Group] >gi|113610923|dbj|BAF21301.1| Os07g0287400 [Oryza sativa Japonica Group] >gi|125557991|gb|EAZ03527.1| hypothetical protein OsI_25663 [Oryza sativa Indica Group] >gi|125599868|gb|EAZ39444.1| hypothetical protein OsJ_23875 [Oryza sativa Japonica Group…	NP_001059387	0.000565	64	47.7506	37	24	1	C:cytoplasmic membrane-bounded vesicle				285.31	85.17	207.63
comp24715_c0_seq1	atp binding	1500	gi|225454346|ref|XP_002278060.1|PREDICTED: hypothetical protein [Vitis vinifera]	XP_002278060	1.26e-90	61	338.576	458	282	2	P:biological_process; F:transferase activity, transferring glycosyl groups				284.16	198.66	46.99
comp23904_c0_seq2	af139468_1photosystem i reaction center subunit iii	1440	gi|147797758|emb|CAN76343.1|hypothetical protein VITISV_039382 [Vitis vinifera]	CAN76343	8.58e-73	94	279.256	151	142	3	C:plastid; C:thylakoid; C:protein complex; P:metabolic process	-			283.8	245.45	277.81
comp34973_c0_seq1	photosystem ii stability assembly factor chloroplast	1723	gi|225423755|ref|XP_002278958.1|PREDICTED: hypothetical protein [Vitis vinifera] >gi|297737938|emb|CBI27139.3| unnamed protein product [Vitis vinifera]	XP_002278958	4.76e-169	86	599.356	417	362	0	-				283.75	294.11	177.6
comp35126_c0_seq1	lipid binding	568	gi|225466807|ref|XP_002273111.1|PREDICTED: hypothetical protein [Vitis vinifera] >gi|225470240|ref|XP_002263167.1| PREDICTED: hypothetical protein [Vitis vinifera]	XP_002273111	3.83e-11	73	72.0182	76	56	1	P:transport	-			281.34	251.83	433.15
comp35015_c0_seq1	hypothetical protein VITISV_023801 [Vitis vinifera]	1144	gi|147798522|emb|CAN74383.1|hypothetical protein VITISV_023801 [Vitis vinifera]	CAN74383	3.54e-60	81	236.884	171	140	5	F:structural molecule activity; C:ribosome; P:translation; F:RNA binding; P:biological_process	-			280.73	259.96	225.87
comp35338_c0_seq1	predicted protein [Populus trichocarpa]	695	gi|224142445|ref|XP_002324568.1|predicted protein [Populus trichocarpa] >gi|222866002|gb|EEF03133.1| predicted protein [Populus trichocarpa]	XP_002324568	3.02e-05	62	53.1434	43	27	0	-				278.58	193.39	20.62
comp33290_c0_seq1	histone 2b	1033	gi|563329|emb|CAA57778.1|histone 2B [Asparagus officinalis]	CAA57778	8.28e-42	100	175.637	90	90	4	C:chromosome; F:DNA binding; P:organelle organization; C:nucleus	-			276.95	285.4	356.3
comp30392_c1_seq1	dna-binding protein	2397	gi|297745809|emb|CBI15865.3|unnamed protein product [Vitis vinifera]	CBI15865	8.05e-88	67	330.102	321	216	1	F:DNA binding	-			276.25	229.9	77.91
comp33067_c3_seq1	fiber protein fb19	599	gi|255564142|ref|XP_002523068.1|conserved hypothetical protein [Ricinus communis] >gi|223537630|gb|EEF39253.1| conserved hypothetical protein [Ricinus communis]	XP_002523068	2.37e-57	88	225.713	148	131	1	P:response to stress	-			274.96	286.3	243.98
comp27244_c0_seq3	PREDICTED: hypothetical protein [Vitis vinifera]	979	gi|225464848|ref|XP_002271636.1|PREDICTED: hypothetical protein [Vitis vinifera]	XP_002271636	6.14e-84	73	315.464	264	193	2	F:nucleic acid binding; C:nucleus				273.86	257.54	60.4
comp17147_c0_seq1	4-hydroxy-3-methylbut-2-enyl diphosphate	1728	gi|225428566|ref|XP_002284659.1|PREDICTED: hypothetical protein [Vitis vinifera]	XP_002284659	0	87	740.339	465	409	4	F:catalytic activity; P:biosynthetic process; P:lipid metabolic process; P:secondary metabolic process; P:carbohydrate metabolic process; P:metabolic process	EC:1.17.1.2		Terpenoid backbone biosynthesis;	273.25	304.31	356.02
comp34922_c0_seq1	thioredoxin-dependent peroxidase	689	gi|281398224|gb|ADA67935.1|putative thioredoxin-dependent peroxidase [Wolffia arrhiza]	ADA67935	8.14e-80	95	300.827	162	154	7	P:biological_process; C:plasma membrane; P:regulation of biological process; P:cellular homeostasis; F:antioxidant activity; F:catalytic activity; C:plastid; P:response to stress	EC:1.11.1.7		Phenylalanine metabolism;Phenylpropanoid biosynthesis;Methane metabolism;	271.99	403.82	652.24
comp27781_c0_seq2	chaperone protein dnaj chloroplast	2042	gi|145688390|gb|ABC69274.2|putative DnaJ protein [Camellia sinensis]	ABC69274	1.36e-32	78	146.362	131	103	4	P:protein metabolic process; F:protein binding; P:response to stress	-			271.09	384.18	169.44
comp30418_c0_seq2	ribosomal protein s7	3450	gi|255627661|gb|ACU14175.1|unknown [Glycine max]	ACU14175	3.55e-79	99	301.982	158	157	6	F:structural molecule activity; C:ribosome; C:plastid; P:translation; F:RNA binding; P:biological_process	-			271.05	299.13	223.55
comp34997_c0_seq1	ribosomal protein l15	823	gi|281398214|gb|ADA67930.1|putative 60S ribosomal protein L15 [Wolffia arrhiza]	ADA67930	1.91e-98	99	363.229	204	202	5	C:ribosome; F:structural molecule activity; P:translation; C:mitochondrion; P:biological_process	-			269.95	245.88	400.16	1	p2	(AG)10	20	1	20
comp17589_c0_seq1	ribosomal protein l18 family protein	838	gi|225432240|ref|XP_002270819.1|PREDICTED: similar to ribosomal protein S17 isoform 1 [Vitis vinifera] >gi|189096139|pdb|3BBO|Q Chain Q, Homology Model For The Spinach Chloroplast 50s Subunit Fitted To 9.4a Cryo-Em Map Of The 70s Chlororibosome >gi|147854297|emb|CAN83428.1| hypothetical protein VITISV_034871 [Vitis vinifera] >gi|297736841|emb|CBI26042.3| unnamed protein product [Vitis vinifera]	XP_002270819	3.16e-56	78	223.016	167	131	5	C:ribosome; C:plastid; F:structural molecule activity; P:biological_process; P:translation	-			268.69	238.13	213.5
comp24247_c0_seq2	acc oxidase 1	3235	gi|117957299|gb|ABK59094.1|1-amino-cyclopropane-1-carboxylic acid oxidase 3 [Manihot esculenta]	ABK59094	1.25e-94	73	353.214	300	219	1	F:catalytic activity	-			268.62	171.82	123.51
comp31308_c1_seq3	predicted protein [Populus trichocarpa]	2250	gi|224110226|ref|XP_002315453.1|predicted protein [Populus trichocarpa] >gi|222864493|gb|EEF01624.1| predicted protein [Populus trichocarpa]	XP_002315453	2.12e-42	81	179.104	151	123	1	F:binding	-			266.76	220.26	188.45
comp17154_c0_seq1	ribosomal protein l10	1375	gi|225448367|ref|XP_002268645.1|PREDICTED: hypothetical protein [Vitis vinifera]	XP_002268645	1.78e-120	91	437.573	321	293	4	C:ribosome; F:structural molecule activity; P:biological_process; P:translation	-			266.42	283.12	428.91	1	p2	(CT)9	18	1787	1804
comp33115_c4_seq2	transcription factor	1637	gi|295913668|gb|ADG58076.1|transcription factor [Lycoris longituba]	ADG58076	2.21e-43	52	181.8	345	182	5	P:regulation of transcription, DNA-dependent; P:transcription, DNA-dependent; C:nucleus; F:sequence-specific DNA binding transcription factor activity; F:DNA binding				265.35	326.81	243.49
comp34082_c0_seq1	root-specific protein rcc3	1119	gi|226506950|ref|NP_001152584.1|cortical cell-delineating protein [Zea mays] >gi|195657779|gb|ACG48357.1| cortical cell-delineating protein precursor [Zea mays]	NP_001152584	2.4e-13	65	81.2629	83	54	3	P:transport; C:cytoplasmic membrane-bounded vesicle; F:lipid binding	-			265.19	125.53	21.59
comp35094_c0_seq1	ethylene response factor erf3b	1199	gi|55824383|gb|AAV66332.1|ethylene response factor 1 [Cucumis sativus]	AAV66332	1.23e-18	52	98.9821	235	124	5	P:regulation of transcription, DNA-dependent; P:transcription, DNA-dependent; C:nucleus; F:sequence-specific DNA binding transcription factor activity; F:DNA binding				264.77	257.64	145.75
comp28295_c0_seq1	14-3-3 protein	1121	gi|291162643|gb|ADD79961.1|14-3-3 family protein [Dimocarpus longan] >gi|291162645|gb|ADD79962.1| 14-3-3 family protein [Dimocarpus longan]	ADD79961	2.86e-123	96	446.432	260	251	1	F:protein binding	-			264.75	291.26	490.99
comp28316_c0_seq1	tify transcription factor	1220	gi|242046282|ref|XP_002461012.1|hypothetical protein SORBIDRAFT_02g039190 [Sorghum bicolor] >gi|241924389|gb|EER97533.1| hypothetical protein SORBIDRAFT_02g039190 [Sorghum bicolor]	XP_002461012	5.13e-28	56	130.183	230	129	0	-				262.91	330.79	21.93	1	p2	(GA)9	18	3134	3151
comp35047_c0_seq1	nucleoside diphosphate kinase 1	688	gi|297809115|ref|XP_002872441.1|nucleoside diphosphate kinase 1 [Arabidopsis lyrata subsp. lyrata] >gi|297318278|gb|EFH48700.1| nucleoside diphosphate kinase 1 [Arabidopsis lyrata subsp. lyrata]	XP_002872441	1.14e-65	96	253.832	148	143	15	P:nucleobase-containing compound metabolic process; F:kinase activity; C:peroxisome; P:response to stress; P:response to abiotic stimulus; P:biosynthetic process; C:vacuole; F:nucleotide binding; C:plastid; P:biological_process; C:plasma membrane; C:extracellular region	EC:2.7.4.6		Pyrimidine metabolism;Purine metabolism;	262.49	208.38	323.2
comp31742_c0_seq3	unnamed protein product [Vitis vinifera]	725	gi|296084517|emb|CBI25538.3|unnamed protein product [Vitis vinifera]	CBI25538	6.58e-22	63	108.612	122	77	1	C:integral to membrane				262.32	135.95	23.47	1	p2	(AG)9	18	1	18	2	p2	(GT)9	18	1264	1281
comp17074_c0_seq1	predicted protein [Populus trichocarpa]	779	gi|224121332|ref|XP_002318556.1|predicted protein [Populus trichocarpa] >gi|222859229|gb|EEE96776.1| predicted protein [Populus trichocarpa]	XP_002318556	1.92e-49	68	200.29	196	134	0	-				261.81	252.47	189.34
comp28263_c0_seq1	peroxisomal biogenesis	1281	gi|255541462|ref|XP_002511795.1|peroxisomal biogenesis factor, putative [Ricinus communis] >gi|223548975|gb|EEF50464.1| peroxisomal biogenesis factor, putative [Ricinus communis]	XP_002511795	8.94e-103	91	378.637	234	215	3	F:protein binding; C:peroxisome; P:organelle organization	-			261.3	179.06	154.54	1	p2	(AG)11	22	2771	2792
comp32497_c0_seq1	ribosomal protein s9	1015	gi|225458416|ref|XP_002283650.1|PREDICTED: hypothetical protein [Vitis vinifera] >gi|147855629|emb|CAN79164.1| hypothetical protein VITISV_019246 [Vitis vinifera] >gi|302142422|emb|CBI19625.3| unnamed protein product [Vitis vinifera]	XP_002283650	1.12e-59	78	234.958	198	156	9	C:plastid; C:ribosome; F:structural molecule activity; F:RNA binding; C:cytosol; C:cell; P:translation; P:biological_process	-			260.47	186.57	188.26
comp35022_c1_seq1	50s ribosomal protein	1255	gi|225454373|ref|XP_002278820.1|PREDICTED: hypothetical protein [Vitis vinifera] >gi|297745362|emb|CBI40442.3| unnamed protein product [Vitis vinifera]	XP_002278820	1.39e-92	87	344.739	215	189	4	C:ribosome; F:structural molecule activity; P:translation; P:biological_process	-			260.05	215.76	166.43
comp35050_c0_seq1	unnamed protein product [Vitis vinifera]	750	gi|296081217|emb|CBI18243.3|unnamed protein product [Vitis vinifera]	CBI18243	1.08e-70	93	270.781	166	156	6	C:ribosome; F:structural molecule activity; F:RNA binding; F:binding; P:translation; P:biological_process	-			259.99	267.2	293.04	1	p2	(AG)9	18	1	18
comp34940_c0_seq1	unknown [Populus trichocarpa x Populus deltoides]	1481	gi|118489498|gb|ABK96551.1|unknown [Populus trichocarpa x Populus deltoides]	ABK96551	6.51e-15	75	87.0409	200	151	1	C:cell	-			259.81	312.23	364.28
comp35025_c0_seq1	udp-glucose 4-epimerase	1363	gi|225426310|ref|XP_002268294.1|PREDICTED: hypothetical protein [Vitis vinifera] >gi|147811171|emb|CAN63477.1| hypothetical protein VITISV_009458 [Vitis vinifera] >gi|297742346|emb|CBI34495.3| unnamed protein product [Vitis vinifera]	XP_002268294	1.74e-168	91	597.045	348	318	5	F:binding; F:catalytic activity; P:carbohydrate metabolic process; P:nucleobase-containing compound metabolic process	EC:5.1.3.2		Galactose metabolism;Amino sugar and nucleotide sugar metabolism;	259.51	275.97	286.49	1	p2	(TC)9	18	48	65
comp17182_c1_seq2	af190655_1poly -binding protein	2473	gi|225458678|ref|XP_002284923.1|PREDICTED: hypothetical protein [Vitis vinifera] >gi|147773643|emb|CAN76464.1| hypothetical protein VITISV_017035 [Vitis vinifera]	XP_002284923	0	86	843.188	617	531	2	F:nucleotide binding; F:RNA binding	-			259.45	278.37	306.91
comp17479_c0_seq1	ferredoxin-thioredoxin reductase	906	gi|14275859|emb|CAC39620.1|ferredoxin-thioredoxin-reductase catalytic subunit B [Solanum tuberosum]	CAC39620	9.29e-60	80	234.958	156	125	5	F:catalytic activity; P:metabolic process; C:protein complex; C:plastid	-			259.2	181.92	136.49	1	p2	(TC)9	18	1	18
comp35165_c0_seq1	prpl11 (plastid ribosomal protein l11) structural constituent of ribosome	907	gi|224056693|ref|XP_002298976.1|predicted protein [Populus trichocarpa] >gi|222846234|gb|EEE83781.1| predicted protein [Populus trichocarpa]	XP_002298976	1.02e-66	97	258.07	142	138	4	C:ribosome; F:structural molecule activity; P:translation; P:biological_process	-			258.59	230.11	180.84
comp17095_c0_seq4	light-harvesting complex i protein lhca1	1290	gi|255585090|ref|XP_002533251.1|chlorophyll A/B binding protein, putative [Ricinus communis] >gi|223526931|gb|EEF29136.1| chlorophyll A/B binding protein, putative [Ricinus communis]	XP_002533251	3.85e-122	93	442.965	239	223	3	C:cell; P:generation of precursor metabolites and energy; C:plastid	-			257	582.41	1520.68
comp35051_c0_seq1	40s ribosomal protein expressed	946	gi|115452469|ref|NP_001049835.1|Os03g0297100 [Oryza sativa Japonica Group] >gi|108707655|gb|ABF95450.1| 40S ribosomal protein S7, putative, expressed [Oryza sativa Japonica Group] >gi|113548306|dbj|BAF11749.1| Os03g0297100 [Oryza sativa Japonica Group] >gi|125543489|gb|EAY89628.1| hypothetical protein OsI_11157 [Oryza sativa Indica Group] >gi|125585931|gb|EAZ26595.1| hypothetical protein OsJ_1049…	NP_001049835	1.13e-87	94	327.791	190	180	4	C:ribosome; F:structural molecule activity; P:translation; P:biological_process	-			256.83	284.57	380.09
comp23836_c0_seq1	hypothetical protein SORBIDRAFT_10g008260 [Sorghum bicolor]	1055	gi|242095250|ref|XP_002438115.1|hypothetical protein SORBIDRAFT_10g008260 [Sorghum bicolor] >gi|241916338|gb|EER89482.1| hypothetical protein SORBIDRAFT_10g008260 [Sorghum bicolor]	XP_002438115	9.26e-20	54	102.449	164	90	0	-				254.08	209.3	258.88	1	p2	(GA)9	18	1	18
comp30310_c1_seq1	porin voltage-dependent anion-selective channel protein	1008	gi|224102515|ref|XP_002312708.1|porin/voltage-dependent anion-selective channel protein [Populus trichocarpa] >gi|118484777|gb|ABK94257.1| unknown [Populus trichocarpa] >gi|222852528|gb|EEE90075.1| porin/voltage-dependent anion-selective channel protein [Populus trichocarpa]	XP_002312708	3.4e-117	87	426.017	276	241	4	F:ion channel activity; P:transport; P:regulation of biological process; P:ion transport; C:mitochondrion	-			253.42	261.62	274.19
comp33555_c3_seq2	elongation factor chloroplastic	1979	gi|225452282|ref|XP_002271032.1|PREDICTED: similar to Elongation factor Tu, chloroplastic [Vitis vinifera]	XP_002271032	0	94	714.146	438	416	7	F:translation factor activity, nucleic acid binding; P:nucleobase-containing compound metabolic process; P:catabolic process; F:hydrolase activity; C:plastid; F:nucleotide binding; C:ribosome; P:regulation of biological process; P:translation	-			253.15	783.5	253.22	1	p2	(GA)10	20	5722	5741
comp31982_c2_seq1	hypothetical protein [Picea sitchensis]	669	gi|306019377|gb|ADM78742.1|hypothetical protein [Picea sitchensis] >gi|306019379|gb|ADM78743.1| hypothetical protein [Picea sitchensis] >gi|306019381|gb|ADM78744.1| hypothetical protein [Picea sitchensis] >gi|306019383|gb|ADM78745.1| hypothetical protein [Picea sitchensis] >gi|306019385|gb|ADM78746.1| hypothetical protein [Picea sitchensis] >gi|306019387|gb|ADM78747.1| hypothetical protein [Picea…	ADM78742	0.000406	82	49.2914	34	28	0	-				252.98	214.5	94.94
comp35073_c0_seq1	predicted protein [Populus trichocarpa]	385	gi|224123384|ref|XP_002330302.1|predicted protein [Populus trichocarpa] >gi|222871337|gb|EEF08468.1| predicted protein [Populus trichocarpa]	XP_002330302	1.65e-05	62	52.7582	69	43	0	-				252.92	423.69	203.52
comp17933_c0_seq1	unnamed protein product [Vitis vinifera]	735	gi|296081077|emb|CBI18271.3|unnamed protein product [Vitis vinifera]	CBI18271	1.62e-15	84	87.4261	45	38	0	-				252.69	140.95	120.14	1	p2	(AG)9	18	4999	5016
comp17734_c0_seq1	mitochondrial 2-oxoglutarate malate carrier protein	2040	gi|51860691|gb|AAU11465.1|mitochondrial uncoupling protein 4 [Saccharum officinarum]	AAU11465	3.16e-114	84	417.542	325	273	5	F:binding; C:mitochondrion; P:transport; C:cell	-			251.17	207.69	72.71
comp33190_c1_seq1	nitrate-induced noi protein	615	gi|294461408|gb|ADE76265.1|unknown [Picea sitchensis]	ADE76265	1.72e-21	72	106.686	86	62	0	-				250.71	284.8	304.35	1	p2	(AG)9	18	620	637
comp28318_c0_seq2	ribosomal protein	768	gi|255633528|gb|ACU17122.1|unknown [Glycine max]	ACU17122	6.39e-74	94	281.567	154	146	4	C:ribosome; F:structural molecule activity; P:translation; P:biological_process	-			250.09	371.56	488.25	1	p2	(AG)9	18	1835	1852
comp30463_c5_seq10	ubiquitin-conjugating enzyme e2	753	gi|302802903|ref|XP_002983205.1|ubiquitin-conjugating enzyme 8, E2 [Selaginella moellendorffii] >gi|302811996|ref|XP_002987686.1| ubiquitin conjugating enzyme 8, E2 [Selaginella moellendorffii] >gi|300144578|gb|EFJ11261.1| ubiquitin conjugating enzyme 8, E2 [Selaginella moellendorffii] >gi|300148890|gb|EFJ15547.1| ubiquitin-conjugating enzyme 8, E2 [Selaginella moellendorffii]	XP_002983205	1.29e-79	98	300.442	143	141	3	F:nucleotide binding; F:catalytic activity; P:cellular protein modification process	EC:6.3.2.0			249.99	232.96	220.43
comp27688_c0_seq3	wrky transcription factor 4	697	gi|315272008|gb|ADU02585.1|WRKY transcription factor 4 [Vitis vinifera]	ADU02585	9.68e-52	72	207.608	185	135	3	P:transcription, DNA-dependent; F:sequence-specific DNA binding; F:sequence-specific DNA binding transcription factor activity				249.48	160.64	16.07
comp23629_c0_seq2	ribosomal protein	1027	gi|147815337|emb|CAN67770.1|hypothetical protein VITISV_010521 [Vitis vinifera]	CAN67770	9e-65	86	251.906	164	142	4	C:ribosome; F:structural molecule activity; P:translation; P:biological_process	-			249.2	202.5	171.41
comp28289_c1_seq1	glutamine synthetase	1200	gi|417060|sp|P32289.1|GLNA_VIGACRecName: Full=Glutamine synthetase nodule isozyme; Short=GS; AltName: Full=Glutamate--ammonia ligase >gi|170637|gb|AAA34239.1| glutamine synthetase [Vigna aconitifolia] >gi|1094850|prf||2106409A Gln synthetase	P32289	0	95	679.863	356	340	6	C:cytoplasm; F:catalytic activity; P:metabolic process; F:nucleotide binding; P:biosynthetic process; ; P:carbohydrate metabolic process	EC:6.3.1.2		Alanine, aspartate and glutamate metabolism;Glyoxylate and dicarboxylate metabolism;Arginine and proline metabolism;Nitrogen metabolism;	248.67	588.92	631.32
comp17100_c1_seq1	ethylene-responsive protein	728	gi|226508662|ref|NP_001148498.1|ethylene-responsive protein [Zea mays] >gi|195619812|gb|ACG31736.1| ethylene-responsive protein [Zea mays]	NP_001148498	1.38e-43	73	180.644	157	115	1	P:response to stress				247.82	141.86	178.36
comp17224_c0_seq1	light-induced protein 1-like	1351	gi|225425246|ref|XP_002269300.1|PREDICTED: hypothetical protein [Vitis vinifera] >gi|296088179|emb|CBI35671.3| unnamed protein product [Vitis vinifera]	XP_002269300	1.08e-29	81	135.961	88	72	0	-				246.25	149.55	812.76
comp17334_c0_seq1	oryza sativa indica group chromosome bac clone: k0031e03	1566	gi|195625127|gb|EU962276.1|Zea mays clone 241453 hypothetical protein mRNA, complete cds	EU962276	9.85e-12	74	82.4379	139	104	0	-				245.98	379.98	801.46
comp35059_c0_seq1	PREDICTED: hypothetical protein [Vitis vinifera]	1087	gi|225468188|ref|XP_002273865.1|PREDICTED: hypothetical protein [Vitis vinifera] >gi|297741825|emb|CBI33138.3| unnamed protein product [Vitis vinifera]	XP_002273865	2.03e-102	97	377.096	247	241	4	C:ribosome; F:structural molecule activity; P:translation; P:biological_process	-			245.94	247.54	363.11	1	p3	(GAT)6	18	954	971
comp18298_c0_seq1	nad h-quinone oxidoreductase subunit chloroplastic	1006	gi|225459675|ref|XP_002285884.1|PREDICTED: similar to NAD(P)H-quinone oxidoreductase subunit M, chloroplastic [Vitis vinifera] >gi|209573123|sp|A7NVJ4.1|NDHM_VITVI RecName: Full=NAD(P)H-quinone oxidoreductase subunit M, chloroplastic; AltName: Full=NAD(P)H dehydrogenase I subunit M; Short=NDH-1 subunit M; Short=NDH-M; Flags: Precursor >gi|302141757|emb|CBI18960.3| unnamed protein product [Vitis v…	XP_002285884	1.88e-59	87	234.187	136	119	5	F:catalytic activity; F:binding; C:plastid; C:thylakoid; P:metabolic process	EC:1.6.5.0			245.55	227.55	107.67
comp33619_c0_seq1	abc transporter family protein	1503	gi|224106822|ref|XP_002314297.1|ABC transporter family protein [Populus trichocarpa] >gi|222850705|gb|EEE88252.1| ABC transporter family protein [Populus trichocarpa]	XP_002314297	0	96	694.886	396	383	4	F:hydrolase activity; P:nucleobase-containing compound metabolic process; P:catabolic process; F:nucleotide binding; C:plastid	EC:3.6.1.3		Purine metabolism;	244.48	124.72	128.35
comp35041_c0_seq1	zinc finger	957	gi|225430983|ref|XP_002278674.1|PREDICTED: hypothetical protein [Vitis vinifera] >gi|147788095|emb|CAN67065.1| hypothetical protein VITISV_036295 [Vitis vinifera] >gi|297735278|emb|CBI17640.3| unnamed protein product [Vitis vinifera]	XP_002278674	9.26e-45	90	185.267	112	101	2	F:binding; C:intracellular	-			244.08	188.36	174.21
comp17205_c0_seq1	kinase family protein	1243	gi|296087644|emb|CBI34900.3|unnamed protein product [Vitis vinifera]	CBI34900	0	97	663.3	334	327	11	F:protein binding; P:response to stress; P:response to abiotic stimulus; P:protein metabolic process; P:catabolic process; P:cellular protein modification process; F:nucleotide binding; F:catalytic activity; C:cytosol; F:protein kinase activity;	EC:6.3.2.19; EC:2.7.11.0			241.79	235.84	275.71
comp33288_c4_seq1	chloroplast omega-3 fatty acid desaturase	2389	gi|224109306|ref|XP_002315154.1|predicted protein [Populus trichocarpa] >gi|222864194|gb|EEF01325.1| predicted protein [Populus trichocarpa]	XP_002315154	0	82	672.929	452	373	4	P:biosynthetic process; P:lipid metabolic process; F:catalytic activity; C:plastid; P:metabolic process	EC:1.14.19.0			241.26	311.42	87.6
comp34993_c0_seq1	long-chain acyl- synthetase 4	2281	gi|225426350|ref|XP_002270385.1|PREDICTED: hypothetical protein [Vitis vinifera] >gi|297742330|emb|CBI34479.3| unnamed protein product [Vitis vinifera]	XP_002270385	0	89	1054.28	654	585	2	F:catalytic activity; P:metabolic process	-			240.56	268.01	117.52
comp31682_c1_seq1	gblp_medsa ame: full=guanine nucleotide-binding protein subunit beta-like protein	2964	gi|3023847|sp|O24076.1|GBLP_MEDSARecName: Full=Guanine nucleotide-binding protein subunit beta-like protein >gi|2385376|emb|CAA69934.1| G protein beta subunit-like [Medicago sativa subsp. x varia]	O24076	8.52e-151	88	539.65	329	290	0	-				240.35	232.87	252.2
comp28296_c0_seq1	conserved hypothetical protein [Ricinus communis]	2665	gi|255540025|ref|XP_002511077.1|conserved hypothetical protein [Ricinus communis] >gi|223550192|gb|EEF51679.1| conserved hypothetical protein [Ricinus communis]	XP_002511077	6.5e-102	88	377.096	230	203	1	P:cellular protein modification process	-			240.33	200.22	96.3
comp34155_c1_seq1	skp1 component-like 1	1055	gi|225457881|ref|XP_002269982.1|PREDICTED: hypothetical protein isoform 1 [Vitis vinifera] >gi|225457883|ref|XP_002270061.1| PREDICTED: hypothetical protein isoform 2 [Vitis vinifera] >gi|147788379|emb|CAN76662.1| hypothetical protein VITISV_040452 [Vitis vinifera]	XP_002269982	1.15e-62	85	244.973	167	143	1	P:protein metabolic process; P:catabolic process	-			240.32	224.55	253.87	1	p3	(GCG)7	21	1	21
comp34971_c0_seq1	60s ribosomal protein	607	gi|297735234|emb|CBI17596.3|unnamed protein product [Vitis vinifera]	CBI17596	1.05e-31	100	140.584	71	71	4	C:ribosome; F:structural molecule activity; P:translation; P:biological_process	-			239.75	272.5	503.94
comp34998_c0_seq1	at5g14320 f18o22_110	1098	gi|225459459|ref|XP_002285833.1|PREDICTED: hypothetical protein [Vitis vinifera] >gi|302141873|emb|CBI19076.3| unnamed protein product [Vitis vinifera]	XP_002285833	2.91e-56	83	223.787	157	131	6	C:plastid; F:structural molecule activity; F:RNA binding; C:ribosome; P:translation; P:biological_process	-			239.07	251.67	235.02	1	p3	(TGA)6	18	2866	2883
comp35157_c0_seq1	ribosomal protein l34e	639	gi|730557|sp|P40590.1|RL34_PEARecName: Full=60S ribosomal protein L34 >gi|498908|gb|AAA86953.1| ribosomal protein L34 homolog [Pisum sativum]	P40590	4.92e-46	98	188.348	95	94	4	C:ribosome; F:structural molecule activity; P:translation; P:biological_process	-			238.77	211.57	352.74
comp17162_c0_seq1	Os07g0185900 [Oryza sativa Japonica Group]	619	gi|115470939|ref|NP_001059068.1|Os07g0185900 [Oryza sativa Japonica Group] >gi|33146906|dbj|BAC79927.1| unknown protein [Oryza sativa Japonica Group] >gi|50508335|dbj|BAD30185.1| unknown protein [Oryza sativa Japonica Group] >gi|113610604|dbj|BAF20982.1| Os07g0185900 [Oryza sativa Japonica Group] >gi|125557491|gb|EAZ03027.1| hypothetical protein OsI_25168 [Oryza sativa Indica Group] >gi|125599372…	NP_001059068	2.48e-15	64	86.2705	85	55	0	-				238.57	278.74	202.32
comp35027_c0_seq1	PREDICTED: hypothetical protein [Vitis vinifera]	1301	gi|225438251|ref|XP_002264841.1|PREDICTED: hypothetical protein [Vitis vinifera]	XP_002264841	3.91e-05	43	54.299	123	54	1	C:mitochondrion				237.95	205.31	160.33
comp35234_c0_seq1	30s ribosomal protein s5	1058	gi|255536781|ref|XP_002509457.1|30S ribosomal protein S5, putative [Ricinus communis] >gi|223549356|gb|EEF50844.1| 30S ribosomal protein S5, putative [Ricinus communis]	XP_002509457	3.15e-68	85	263.462	271	233	10	P:response to stress; P:response to abiotic stimulus; P:biological_process; F:structural molecule activity; F:RNA binding; C:ribosome; C:plastid; C:nucleus; P:translation; C:thylakoid	-			236.47	213.28	183.02
comp35149_c0_seq1	60s ribosomal protein	886	gi|319428655|gb|ADV56679.1|60S ribosomal protein [Phaseolus vulgaris] >gi|319428672|gb|ADV56695.1| 60S ribosomal protein [Phaseolus vulgaris]	ADV56679	2.12e-77	97	293.508	187	183	4	C:ribosome; F:structural molecule activity; P:translation; P:biological_process	-			236.46	213.34	274.83
comp35201_c0_seq1	protein mitochondrial	2470	gi|218185458|gb|EEC67885.1|hypothetical protein OsI_35541 [Oryza sativa Indica Group]	EEC67885	0	94	1019.99	600	566	5	F:protein kinase activity; P:cellular protein modification process; F:nucleotide binding; C:plastid; C:mitochondrion	-			236.1	199.21	64.97	1	p3	(ATG)7	21	1	21
comp35253_c0_seq1	btf3b-like transcription factor	860	gi|225457458|ref|XP_002265041.1|PREDICTED: hypothetical protein [Vitis vinifera] >gi|296088008|emb|CBI35291.3| unnamed protein product [Vitis vinifera]	XP_002265041	1.35e-57	98	227.639	122	120	0	-				235.62	183.21	172.55
comp17075_c0_seq1	ef-hand calcium binding	1128	gi|242069927|ref|XP_002450240.1|hypothetical protein SORBIDRAFT_05g002410 [Sorghum bicolor] >gi|241936083|gb|EES09228.1| hypothetical protein SORBIDRAFT_05g002410 [Sorghum bicolor]	XP_002450240	3.02e-80	94	303.523	183	173	1	F:calcium ion binding	-			232.84	133.86	93.94
comp33837_c1_seq2	seed imbibition protein 1	2392	gi|317106767|dbj|BAJ53259.1|JMS10C05.2 [Jatropha curcas]	BAJ53259	0	84	1193.72	781	657	2	F:catalytic activity; P:metabolic process	-			232.71	132	387.44
comp34091_c3_seq1	arabidopsis thaliana translation machinery associated protein tma7 complete cds	298	gi|357468368|ref|XM_003604421.1|Medicago truncatula hypothetical protein (MTR_4g012800) mRNA, complete cds	XM_003604421	1.39e-32	80	149.163	191	153	0	-				232.54	132.57	158.44	1	p2	(GA)9	18	972	989
comp27542_c0_seq1	ribosomal protein	744	gi|147838177|emb|CAN74145.1|hypothetical protein VITISV_011749 [Vitis vinifera]	CAN74145	1.03e-89	92	333.954	183	170	4	F:structural molecule activity; C:ribosome; P:translation; P:biological_process	-			231.97	250.02	385.53
comp22797_c0_seq1	mary storys protein	413	gi|40287522|gb|AAR83875.1|mary storys protein [Capsicum annuum] >gi|44894088|gb|AAS48586.1| eukaryotic initiation factor 5A2 [Capsicum annuum]	AAR83875	4.13e-49	98	197.593	94	93	9	F:translation factor activity, nucleic acid binding; P:regulation of biological process; P:translation; P:cellular protein modification process; ; P:cellular component organization; F:binding; C:ribosome	-			231.15	229.79	376.32
comp35178_c0_seq1	50s ribosomal protein chloroplast	755	gi|224067138|ref|XP_002302374.1|predicted protein [Populus trichocarpa] >gi|118486925|gb|ABK95296.1| unknown [Populus trichocarpa] >gi|222844100|gb|EEE81647.1| predicted protein [Populus trichocarpa]	XP_002302374	1.27e-18	92	97.8265	53	49	6	C:ribosome; F:structural molecule activity; C:plastid; P:translation; F:RNA binding; P:biological_process	-			230.97	200.2	168.48
comp28316_c0_seq2	oryza sativa japonica group os09g0439200 complete cds	454	gi|115479358|ref|NM_001069808.1|Oryza sativa Japonica Group Os09g0439200 (Os09g0439200) mRNA, complete cds	NM_001069808	2.53e-06	78	62.6008	74	58	0	-				230.51	175.72	12.5
comp35228_c0_seq1	serine acetyltransferase	1538	gi|39841350|gb|AAR31185.1|serine O-acetyltransferase 1 [Glycine max]	AAR31185	1.55e-83	73	315.079	314	232	4	C:cytoplasm; F:transferase activity; P:biosynthetic process;	EC:2.3.1.30		Sulfur metabolism;Cysteine and methionine metabolism;	230.3	152.33	50.47
comp35060_c0_seq1	acyl:coa ligase	2106	gi|224137016|ref|XP_002322473.1|acyl:coa ligase [Populus trichocarpa] >gi|222869469|gb|EEF06600.1| acyl:coa ligase [Populus trichocarpa]	XP_002322473	0	81	677.167	525	428	2	F:catalytic activity; P:biosynthetic process	EC:6.2.1.26		Ubiquinone and other terpenoid-quinone biosynthesis;	229.63	190.03	208.24
comp33845_c2_seq5	Os08g0564800 [Oryza sativa Japonica Group]	653	gi|115477875|ref|NP_001062533.1|Os08g0564800 [Oryza sativa Japonica Group] >gi|42409072|dbj|BAD10323.1| putative CTV.22 [Oryza sativa Japonica Group] >gi|45735914|dbj|BAD12946.1| putative CTV.22 [Oryza sativa Japonica Group] >gi|113624502|dbj|BAF24447.1| Os08g0564800 [Oryza sativa Japonica Group] >gi|215700965|dbj|BAG92389.1| unnamed protein product [Oryza sativa Japonica Group] >gi|222641028|gb|…	NP_001062533	6.21e-31	72	138.272	121	88	2	P:regulation of transcription, DNA-dependent; F:transcription cofactor activity				229.58	186.89	135.85
comp28262_c0_seq1	protein disulfide isomerase	1968	gi|49257109|dbj|BAD24712.1|protein disulfide isomerase-like protein [Glycine max]	BAD24712	6e-179	80	632.484	469	377	7	C:endoplasmic reticulum; F:electron carrier activity; P:regulation of biological process; P:cellular homeostasis; P:metabolic process; F:catalytic activity	EC:5.3.4.1			228.18	239.45	288.01
comp28321_c0_seq2	PREDICTED: hypothetical protein [Vitis vinifera]	1276	gi|225453555|ref|XP_002262754.1|PREDICTED: hypothetical protein [Vitis vinifera] >gi|296088978|emb|CBI38681.3| unnamed protein product [Vitis vinifera]	XP_002262754	1.43e-76	72	291.582	273	198	1	C:plastid	-			227.82	183.74	137.66
comp17077_c0_seq1	unnamed protein product [Vitis vinifera]	315	gi|298204744|emb|CBI25242.3|unnamed protein product [Vitis vinifera]	CBI25242	1.68e-10	81	69.3218	44	36	5	P:biosynthetic process; P:lipid metabolic process; F:catalytic activity; F:binding; C:cell; P:metabolic process	-			227.39	110.88	6.6
comp27043_c0_seq1	acetolactate synthase	1109	gi|238695858|gb|ACR55070.1|acetolactate synthase [Aegilops tauschii] >gi|238695862|gb|ACR55072.1| acetolactate synthase [Aegilops tauschii]	ACR55070	7.19e-103	93	378.637	221	207	10	F:nucleotide binding; F:binding; F:transferase activity; F:catalytic activity; C:cytoplasm; C:protein complex; P:biosynthetic process;	EC:2.2.1.6		C5-Branched dibasic acid metabolism;Butanoate metabolism;Valine, leucine and isoleucine biosynthesis;Pantothenate and CoA biosynthesis;	226.19	223.76	126.96
comp23597_c2_seq1	ribosomal protein l10a	909	gi|116781901|gb|ABK22290.1|unknown [Picea sitchensis] >gi|148908521|gb|ABR17372.1| unknown [Picea sitchensis]	ABK22290	4.12e-100	97	369.007	216	210	6	C:ribosome; F:structural molecule activity; F:RNA binding; P:translation; P:nucleobase-containing compound metabolic process; P:biological_process	-			226.14	252.55	402
comp33523_c0_seq2	hypothetical protein VITISV_036640 [Vitis vinifera]	1587	gi|147854712|emb|CAN80250.1|hypothetical protein VITISV_036640 [Vitis vinifera]	CAN80250	6.9e-127	86	459.144	281	244	5	P:carbohydrate metabolic process; F:hydrolase activity; C:extracellular region; C:cell wall; F:transferase activity	EC:3.2.1.0; EC:2.4.1.207			226.09	135.2	36.67
comp32240_c0_seq1	gpi-anchored protein	732	gi|3868853|dbj|BAA34247.1|GPI-anchored protein [Vigna radiata]	BAA34247	2.55e-21	61	106.686	106	65	1	C:cytoplasmic membrane-bounded vesicle	-			225.86	143.16	70.95
comp18132_c0_seq2	burp domain-containing protein	1259	gi|115439763|ref|NP_001044161.1|Os01g0733500 [Oryza sativa Japonica Group] >gi|75164073|sp|Q942D4.1|BURP3_ORYSJ RecName: Full=BURP domain-containing protein 3; Short=OsBURP03; Flags: Precursor >gi|15624018|dbj|BAB68072.1| putative BURP domain-containing protein [Oryza sativa Japonica Group] >gi|20161002|dbj|BAB89935.1| putative BURP domain-containing protein [Oryza sativa Japonica Group] >gi|1135…	NP_001044161	2.55e-78	74	297.36	251	186	0	-				225.56	66.95	26.17	1	p3	(CGG)6	18	1	18
comp32555_c1_seq6	cbf-like transcription factor	1312	gi|98975367|gb|ABF59736.1|CBF-like transcription factor [Sabal palmetto]	ABF59736	1.14e-36	66	159.073	196	130	5	P:regulation of transcription, DNA-dependent; P:transcription, DNA-dependent; C:nucleus; F:sequence-specific DNA binding transcription factor activity; F:DNA binding				225.48	207.98	12.68
comp32004_c0_seq1	extracellular ca2+ sensing receptor	1712	gi|255639859|gb|ACU20222.1|unknown [Glycine max]	ACU20222	1.71e-110	83	404.831	317	264	3	F:receptor activity; F:binding; P:signal transduction	-			224.79	305.63	205.37
comp26108_c0_seq1	transcription factor	1165	gi|225431427|ref|XP_002280084.1|PREDICTED: similar to F2D10.18 [Vitis vinifera] >gi|296088654|emb|CBI37645.3| unnamed protein product [Vitis vinifera]	XP_002280084	5.91e-18	73	96.6709	118	87	1	F:DNA binding	-			224.75	277.17	476.84
comp34996_c0_seq1	histone 2	805	gi|255626369|gb|ACU13529.1|unknown [Glycine max]	ACU13529	3.3e-39	98	166.392	112	110	4	C:chromosome; F:DNA binding; P:organelle organization; C:nucleus	-			224.26	239.11	607.27
comp18022_c0_seq1	actinoplanes se50 complete genome	608	gi|359832573|gb|CP003170.1|Actinoplanes sp. SE50/110, complete genome	CP003170	7.11e-15	70	91.4547	205	144	0	-				223.34	92.94	100.86
comp24587_c0_seq1	40s ribosomal protein	2309	gi|307136141|gb|ADN33986.1|40S ribosomal protein s2 [Cucumis melo subsp. melo]	ADN33986	4.47e-120	97	437.187	233	227	5	F:structural molecule activity; F:RNA binding; C:ribosome; P:translation; P:biological_process	-			223.28	357.31	186.96
comp24136_c0_seq1	Os11g0594700 [Oryza sativa Japonica Group]	1607	gi|115486125|ref|NP_001068206.1|Os11g0594700 [Oryza sativa Japonica Group] >gi|77551828|gb|ABA94625.1| expressed protein [Oryza sativa Japonica Group] >gi|113645428|dbj|BAF28569.1| Os11g0594700 [Oryza sativa Japonica Group] >gi|125577703|gb|EAZ18925.1| hypothetical protein OsJ_34463 [Oryza sativa Japonica Group]	NP_001068206	2.64e-41	77	174.866	139	108	0	-				222.71	109.69	30.54
comp35211_c0_seq1	ferredoxin-dependent glutamate synthase precursor	885	gi|255571945|ref|XP_002526914.1|glutamate synthase, putative [Ricinus communis] >gi|223533733|gb|EEF35467.1| glutamate synthase, putative [Ricinus communis]	XP_002526914	1.53e-35	93	154.451	89	83	4	P:biosynthetic process; ; F:catalytic activity; C:plastid; P:metabolic process	EC:1.4.7.1		Glyoxylate and dicarboxylate metabolism;Nitrogen metabolism;	222.42	166.14	55.07	1	p2	(GA)9	18	1	18
comp22980_c1_seq1	hypothetical protein [Zea mays]	565	gi|195617332|gb|ACG30496.1|hypothetical protein [Zea mays]	ACG30496	2.57e-07	80	59.3066	50	40	0	-				222.15	242.98	226.73
comp17178_c0_seq1	photosystem i reaction center subunit iv chloroplast precursor	651	gi|255560287|ref|XP_002521161.1|photosystem I reaction center subunit IV A, chloroplast precursor [Ricinus communis] >gi|223539730|gb|EEF41312.1| photosystem I reaction center subunit IV A, chloroplast precursor [Ricinus communis]	XP_002521161	1.05e-22	96	110.923	58	56	4	F:catalytic activity; C:thylakoid; C:protein complex; C:plastid; P:metabolic process	-			220.88	179.54	233.38
comp17109_c0_seq1	adp-glucose pyrophosphorylase small subunit	2390	gi|225447450|ref|XP_002263255.1|PREDICTED: hypothetical protein [Vitis vinifera] >gi|296085074|emb|CBI28489.3| unnamed protein product [Vitis vinifera]	XP_002263255	0	98	870.537	458	453	5	P:biosynthetic process; P:carbohydrate metabolic process; P:generation of precursor metabolites and energy; C:plastid; F:transferase activity	EC:2.7.7.27		Starch and sucrose metabolism;Amino sugar and nucleotide sugar metabolism;	220.51	248.21	385.97	1	p2	(AG)9	18	1	18	2	p3	(CTG)7	21	2496	2516
comp24176_c0_seq1	elongation factor 1-gamma	1417	gi|175363751|gb|ACB72462.1|elongation factor 1 gamma-like protein [Nicotiana tabacum]	ACB72462	3.94e-179	87	632.484	423	371	6	F:translation factor activity, nucleic acid binding; C:protein complex; C:cytoplasm; F:transferase activity; C:mitochondrion; C:ribosome; P:regulation of biological process; P:translation	-			220.41	303.67	327.81
comp27043_c1_seq1	acetolactate synthase	1411	gi|146198476|dbj|BAF57909.1|acetolactate synthase [Sagittaria trifolia]	BAF57909	0	87	654.055	416	364	9	F:nucleotide binding; F:binding; F:transferase activity; C:protein complex; C:cytoplasm; P:biosynthetic process;	EC:2.2.1.6		C5-Branched dibasic acid metabolism;Butanoate metabolism;Valine, leucine and isoleucine biosynthesis;Pantothenate and CoA biosynthesis;	220.41	246.14	130.34
comp17070_c0_seq1	nac-domain transcription factor	2001	gi|289551912|gb|ADD10614.1|NAC-domain transcription factor [Triticum aestivum]	ADD10614	6.72e-69	50	266.929	524	262	1	F:DNA binding	-			220.18	197.13	56.57
comp28255_c0_seq1	B0616E02-H0507E05.5 [Oryza sativa Indica Group]	966	gi|116310889|emb|CAH67829.1|B0616E02-H0507E05.5 [Oryza sativa Indica Group] >gi|218194203|gb|EEC76630.1| hypothetical protein OsI_14566 [Oryza sativa Indica Group]	CAH67829	4.99e-70	77	269.24	248	191	1	C:plastid	-			220.16	201.16	152.1
comp30420_c0_seq1	tur2_spipo ame: full=pleiotropic drug resistance protein tur2 short=protein turion 2	4206	gi|75318232|sp|O24367.1|TUR2_SPIPORecName: Full=Pleiotropic drug resistance protein TUR2; Short=Protein Turion 2 >gi|1514643|emb|CAA94437.1| PDR5-like ABC transporter [Spirodela polyrhiza]	O24367	0	96	2228.75	1230	1192	7	P:response to stress; P:transport; C:cell; P:nucleobase-containing compound metabolic process; P:catabolic process; F:nucleotide binding; F:hydrolase activity; C:plasma membrane	EC:3.6.1.3		Purine metabolism;	219.29	70.02	50.53
comp17072_c0_seq1	triosephosphate isomerase	462	gi|136057|sp|P21820.1|TPIS_COPJARecName: Full=Triosephosphate isomerase, cytosolic; Short=TIM; Short=Triose-phosphate isomerase >gi|556171|gb|AAB62730.1| triosephosphate isomerase [Coptis japonica]	P21820	5.01e-34	97	147.517	100	97	13	P:biosynthetic process; P:lipid metabolic process; F:transferase activity; P:carbohydrate metabolic process; P:nucleobase-containing compound metabolic process; P:catabolic process; P:secondary metabolic process; F:catalytic activity; P:generation of precursor metabolites and energy; C:cytoplasm; P:metabolic process	EC:5.3.1.1		Glycolysis / Gluconeogenesis;Inositol phosphate metabolism;Fructose and mannose metabolism;Carbon fixation in photosynthetic organisms;	219.04	254.12	379.59
comp17463_c0_seq1	thylakoid lumenal kda chloroplast	903	gi|225449633|ref|XP_002284256.1|PREDICTED: hypothetical protein [Vitis vinifera] >gi|296086290|emb|CBI31731.3| unnamed protein product [Vitis vinifera]	XP_002284256	2.66e-75	81	286.574	222	180	4	C:organelle; C:thylakoid; C:protein complex; F:calcium ion binding; P:metabolic process; C:cell	-			218.85	173.4	118.52
comp30377_c2_seq4	Os01g0668100 [Oryza sativa Japonica Group]	885	gi|115439069|ref|NP_001043814.1|Os01g0668100 [Oryza sativa Japonica Group] >gi|56202178|dbj|BAD73656.1| arabinogalactan protein-like [Oryza sativa Japonica Group] >gi|56202243|dbj|BAD73684.1| arabinogalactan protein-like [Oryza sativa Japonica Group] >gi|113533345|dbj|BAF05728.1| Os01g0668100 [Oryza sativa Japonica Group] >gi|125527195|gb|EAY75309.1| hypothetical protein OsI_03200 [Oryza sativa I…	NP_001043814	1.65e-45	76	187.578	152	117	1	C:cytoplasmic membrane-bounded vesicle	-			218.64	264.66	442.18
comp22527_c0_seq1	40s ribosomal protein	704	gi|255562786|ref|XP_002522398.1|40S ribosomal protein S9, putative [Ricinus communis] >gi|223538283|gb|EEF39890.1| 40S ribosomal protein S9, putative [Ricinus communis]	XP_002522398	6.77e-85	97	317.775	178	173	5	F:structural molecule activity; C:ribosome; P:translation; F:RNA binding; P:biological_process	-			218.17	210.8	296.77
comp35069_c0_seq1	structural constituent of	1234	gi|225451423|ref|XP_002268728.1|PREDICTED: hypothetical protein [Vitis vinifera]	XP_002268728	3.87e-15	74	87.4261	112	83	1	C:intracellular	-			217.56	212.27	140.57	1	p2	(CT)9	18	1	18
comp32147_c0_seq1	3-ketoacyl- reductase 1	1287	gi|62956018|gb|AAY23354.1|3-ketoacyl-CoA reductase 1 [Gossypium hirsutum]	AAY23354	4.93e-77	71	293.123	299	213	7	P:embryo development; F:catalytic activity; P:biosynthetic process; P:lipid metabolic process; P:multicellular organismal development; C:cell; C:endoplasmic reticulum	EC:1.1.1.36		Butanoate metabolism;Glyoxylate and dicarboxylate metabolism;	217.47	137.92	88.53
comp27295_c2_seq1	unnamed protein product [Vitis vinifera]	1297	gi|302142899|emb|CBI20194.3|unnamed protein product [Vitis vinifera]	CBI20194	5.66e-97	69	359.377	352	246	2	; P:recognition of pollen				217.45	178.82	39.65
comp34659_c0_seq1	hordeum vulgare vulgare mrna for complete clone: niashv2067l22	1437	gi|326503309|dbj|AK368077.1|Hordeum vulgare subsp. vulgare mRNA for predicted protein, complete cds, clone: NIASHv2067L22	AK368077	9.02e-12	79	82.4379	112	89	0	-				217.01	148.57	127.03
comp16945_c0_seq1	PREDICTED: hypothetical protein isoform 3 [Vitis vinifera]	978	gi|225458390|ref|XP_002283526.1|PREDICTED: hypothetical protein isoform 3 [Vitis vinifera] >gi|225458392|ref|XP_002283514.1| PREDICTED: hypothetical protein isoform 1 [Vitis vinifera] >gi|225458394|ref|XP_002283519.1| PREDICTED: hypothetical protein isoform 2 [Vitis vinifera] >gi|147851991|emb|CAN79067.1| hypothetical protein VITISV_043720 [Vitis vinifera]	XP_002283526	1.41e-80	79	304.294	209	166	1	F:binding	-			216.6	152.88	106.1
comp35083_c0_seq1	40s ribosomal protein s3a	1197	gi|117671302|gb|ABK56834.1|RPS3 [Cymbidium hybrid cultivar]	ABK56834	7.25e-112	96	408.683	218	211	4	C:ribosome; F:structural molecule activity; P:translation; P:biological_process	-			215.95	222.17	302.22
comp17051_c0_seq2	oxysterol binding	1837	gi|225434911|ref|XP_002283434.1|PREDICTED: similar to oxysterol-binding family protein [Vitis vinifera] >gi|297746058|emb|CBI16114.3| unnamed protein product [Vitis vinifera]	XP_002283434	0	92	796.193	444	411	0	-				215.85	184.57	85.01
comp31712_c2_seq5	adp-ribosylation factor	868	gi|115440639|ref|NP_001044599.1|Os01g0813400 [Oryza sativa Japonica Group] >gi|110825705|sp|Q06396.3|ARF1_ORYSJ RecName: Full=ADP-ribosylation factor 1; AltName: Full=13 kDa cold-induced protein >gi|55297503|dbj|BAD68219.1| ADP-ribosylation factor [Oryza sativa Japonica Group] >gi|56785043|dbj|BAD82682.1| ADP-ribosylation factor [Oryza sativa Japonica Group] >gi|113534130|dbj|BAF06513.1| Os01g081…	NP_001044599	7.95e-98	99	361.303	181	180	8	P:cellular protein modification process; F:nucleotide binding; C:Golgi apparatus; F:hydrolase activity; P:transport; P:protein transport; P:signal transduction; F:transporter activity	-			215.26	371.71	298.23
comp33412_c0_seq1	like protein pftf precursor	2583	gi|224128696|ref|XP_002320396.1|predicted protein [Populus trichocarpa] >gi|222861169|gb|EEE98711.1| predicted protein [Populus trichocarpa]	XP_002320396	0	92	1034.25	684	630	6	F:hydrolase activity; C:cell; F:peptidase activity; F:nucleotide binding; P:protein metabolic process; P:catabolic process	EC:3.6.1.15; EC:3.4.24.0		Thiamine metabolism;Purine metabolism;	215.07	258.28	298.24
comp30463_c5_seq4	ubiquitin-conjugating enzyme	978	gi|255537701|ref|XP_002509917.1|ubiquitin-conjugating enzyme E2, putative [Ricinus communis] >gi|223549816|gb|EEF51304.1| ubiquitin-conjugating enzyme E2, putative [Ricinus communis]	XP_002509917	1.96e-82	100	310.457	148	148	3	F:nucleotide binding; F:catalytic activity; P:cellular protein modification process	EC:6.3.2.0			214.27	135.88	143.11
comp30418_c0_seq1	ribosomal protein s7	3990	gi|255627661|gb|ACU14175.1|unknown [Glycine max]	ACU14175	4.16e-79	99	301.982	158	157	6	F:structural molecule activity; C:ribosome; C:plastid; P:translation; F:RNA binding; P:biological_process	-			213.61	169.29	67.37
comp22965_c1_seq1	thiamin biosynthetic enzyme	1300	gi|6552397|dbj|BAA88228.1|thiamin biosynthetic enzyme [Glycine max]	BAA88228	1.75e-130	91	470.7	288	264	1	P:biosynthetic process	-			212.58	52.63	331.07
comp28371_c0_seq1	unknown protein isoform 1 [Lemna minor]	1629	gi|145693992|gb|ABP93696.1|unknown protein isoform 1 [Lemna minor]	ABP93696	9.86e-161	90	571.622	350	315	2	F:peptidase activity; P:protein metabolic process; P:catabolic process	EC:3.4.23.0			212.55	89.98	85.19
comp33936_c1_seq2	PREDICTED: hypothetical protein [Vitis vinifera]	1762	gi|225468648|ref|XP_002268069.1|PREDICTED: hypothetical protein [Vitis vinifera] >gi|296083492|emb|CBI23461.3| unnamed protein product [Vitis vinifera]	XP_002268069	0	83	655.596	448	376	1	C:cytoplasmic membrane-bounded vesicle	-			212.52	103.53	22.76
comp28318_c0_seq1	ribosomal protein	790	gi|225432586|ref|XP_002281350.1|PREDICTED: hypothetical protein [Vitis vinifera] >gi|147790060|emb|CAN75982.1| hypothetical protein VITISV_012186 [Vitis vinifera]	XP_002281350	1.84e-71	95	273.478	149	142	4	C:ribosome; F:structural molecule activity; P:translation; P:biological_process	-			211.8	281.16	274.42	1	p3	(TCA)6	18	1	18
comp22828_c0_seq1	ribosomal protein s6 family protein	928	gi|225426247|ref|XP_002264340.1|PREDICTED: hypothetical protein [Vitis vinifera]	XP_002264340	4.21e-55	96	219.55	119	115	6	C:ribosome; F:structural molecule activity; P:biological_process; P:translation; F:RNA binding; C:plastid; C:thylakoid	-			211.34	184.02	124.29
comp25038_c0_seq1	lej2 (loss of the timing of et and ja biosynthesis 2)	1680	gi|296082380|emb|CBI21385.3|unnamed protein product [Vitis vinifera]	CBI21385	1.74e-67	89	261.922	165	147	1	C:plastid	-			211.01	324.3	221.62
comp32511_c0_seq11	ubiquitin-conjugating enzyme e2	1188	gi|224121530|ref|XP_002330723.1|predicted protein [Populus trichocarpa] >gi|118482721|gb|ABK93279.1| unknown [Populus trichocarpa] >gi|118483536|gb|ABK93666.1| unknown [Populus trichocarpa] >gi|118484632|gb|ABK94188.1| unknown [Populus trichocarpa] >gi|118484964|gb|ABK94347.1| unknown [Populus trichocarpa] >gi|222872499|gb|EEF09630.1| predicted protein [Populus trichocarpa]	XP_002330723	1.01e-81	100	308.531	153	153	10	P:protein metabolic process; P:catabolic process; P:anatomical structure morphogenesis; P:cell differentiation; P:multicellular organismal development; P:biological_process; P:cellular protein modification process; F:catalytic activity; F:nucleotide binding; F:protein binding; C:protein complex; C:intracellular; C:plasma membrane	EC:6.3.2.19			210.68	146.63	58.53	1	p2	(AG)9	18	1	18
comp35065_c0_seq1	ac010924_18 ests gb	1034	gi|224072767|ref|XP_002303871.1|predicted protein [Populus trichocarpa] >gi|222841303|gb|EEE78850.1| predicted protein [Populus trichocarpa]	XP_002303871	1.54e-104	90	384.03	266	240	5	C:extracellular region; F:catalytic activity; C:plastid; F:binding	-			209.84	225.06	137.04
comp35070_c0_seq1	epidermis-specific secreted glycoprotein ep1	711	gi|225461665|ref|XP_002285446.1|PREDICTED: hypothetical protein [Vitis vinifera]	XP_002285446	6.17e-17	73	92.0485	67	49	2	; P:recognition of pollen				209.8	236.78	46.01
comp34976_c0_seq1	brachypodium distachyon ap2-like ethylene-responsive transcription factor ant-like mrna	869	gi|357119404|ref|XM_003561384.1|PREDICTED: Brachypodium distachyon AP2-like ethylene-responsive transcription factor ANT-like (LOC100845962), mRNA	XM_003561384	0.000214	86	57.1907	46	40	0	-				209.74	214.28	591.84	1	p3	(GGC)6	18	701	718
comp35351_c0_seq1	af325719_1calmodulin-like protein	683	gi|13194672|gb|AAK15501.1|AF325719_1calmodulin-like protein [Cenchrus ciliaris]	AAK15501	8.61e-42	67	174.481	178	121	1	F:calcium ion binding				209.48	124.59	44.11
comp17173_c0_seq1	ribosomal protein l17-like protein	906	gi|255557897|ref|XP_002519977.1|ribosomal protein L17, putative [Ricinus communis] >gi|223540741|gb|EEF42301.1| ribosomal protein L17, putative [Ricinus communis]	XP_002519977	4.57e-67	90	259.225	155	140	5	C:ribosome; F:structural molecule activity; C:plastid; P:translation; P:biological_process	-			209.42	207.26	165.46	1	p2	(AG)10	20	1	20
comp35170_c0_seq1	heme-binding protein 2	908	gi|225425256|ref|XP_002269974.1|PREDICTED: hypothetical protein [Vitis vinifera]	XP_002269974	6.46e-45	63	185.652	195	124	1	C:cytoplasmic membrane-bounded vesicle				209.15	189.52	197.66
comp30429_c1_seq1	alpha tubulin 1	1827	gi|255537890|ref|XP_002510010.1|tubulin alpha chain, putative [Ricinus communis] >gi|223550711|gb|EEF52197.1| tubulin alpha chain, putative [Ricinus communis]	XP_002510010	0	100	839.336	432	432	8	C:cytoskeleton; C:protein complex; P:cellular component organization; P:nucleobase-containing compound metabolic process; P:catabolic process; P:biological_process; F:hydrolase activity; F:structural molecule activity; C:cytoplasm; F:nucleotide binding	-			208.81	302.18	486.19
comp35423_c0_seq1	histone h3	219	gi|296083584|emb|CBI23573.3|unnamed protein product [Vitis vinifera]	CBI23573	1.24e-21	100	106.301	52	52	4	C:chromosome; F:DNA binding; P:organelle organization; C:nucleus	-			208.41	97.66	94.2	1	p2	(GA)10	20	1	20
comp18091_c0_seq1	at4g01050 f2n1_31	1920	gi|224067966|ref|XP_002302622.1|predicted protein [Populus trichocarpa] >gi|222844348|gb|EEE81895.1| predicted protein [Populus trichocarpa]	XP_002302622	4.14e-92	71	343.969	377	268	5	P:response to stress; P:response to biotic stimulus; C:plastid; P:generation of precursor metabolites and energy; F:protein binding; C:thylakoid	-			208.37	201.94	133.85
comp17106_c0_seq2	maf-like protein cv_0124	1640	gi|115485855|ref|NP_001068071.1|Os11g0549600 [Oryza sativa Japonica Group] >gi|77551385|gb|ABA94182.1| Maf family protein, putative, expressed [Oryza sativa Japonica Group] >gi|113645293|dbj|BAF28434.1| Os11g0549600 [Oryza sativa Japonica Group] >gi|125577480|gb|EAZ18702.1| hypothetical protein OsJ_34224 [Oryza sativa Japonica Group]	NP_001068071	5.8e-68	85	263.462	208	177	1	C:cytoplasm	-			208	136.11	253.47	1	p2	(GA)9	18	1	18
comp26864_c0_seq1	nectarin iii	1254	gi|297740120|emb|CBI30302.3|unnamed protein product [Vitis vinifera]	CBI30302	6.04e-64	68	249.595	237	163	1	C:cytoplasmic membrane-bounded vesicle	-			207.18	222.35	174.95	1	p3	(GAA)7	21	1	21
comp28309_c0_seq1	proteinase inhibitor	596	gi|115450505|ref|NP_001048853.1|Os03g0130300 [Oryza sativa Japonica Group] >gi|1620753|gb|AAB17095.1| proteinase inhibitor [Oryza sativa Indica Group] >gi|2829212|gb|AAC00503.1| proteinase inhibitor [Oryza sativa Indica Group] >gi|6063551|dbj|BAA85411.1| unnamed protein product [Oryza sativa Japonica Group] >gi|108706003|gb|ABF93798.1| Gamma-thionin PPT precursor, putative, expressed [Oryza sativ…	NP_001048853	3.37e-11	68	72.4034	51	35	1	C:cytoplasmic membrane-bounded vesicle	-			206.98	59.92	64.23
comp23031_c0_seq1	unnamed protein product [Vitis vinifera]	984	gi|297743261|emb|CBI36128.3|unnamed protein product [Vitis vinifera]	CBI36128	9.05e-27	68	125.561	153	105	4	C:ribosome; F:structural molecule activity; P:translation; P:biological_process	-			206.05	187.31	116.19	1	p3	(GAT)6	18	1214	1231
comp23561_c1_seq1	rab-type small gtp-binding protein	921	gi|224074217|ref|XP_002304305.1|predicted protein [Populus trichocarpa] >gi|118485751|gb|ABK94725.1| unknown [Populus trichocarpa] >gi|222841737|gb|EEE79284.1| predicted protein [Populus trichocarpa]	XP_002304305	2.47e-108	98	396.356	203	200	4	P:protein transport; F:hydrolase activity; F:nucleotide binding; P:signal transduction	-			205.97	206.65	177.49
comp28290_c1_seq1	syntaxin expressed	1203	gi|115455787|ref|NP_001051494.1|Os03g0787000 [Oryza sativa Japonica Group] >gi|50355726|gb|AAT75251.1| putative syntaxin [Oryza sativa Japonica Group] >gi|108711446|gb|ABF99241.1| Syntaxin 121, putative, expressed [Oryza sativa Japonica Group] >gi|113549965|dbj|BAF13408.1| Os03g0787000 [Oryza sativa Japonica Group] >gi|125545963|gb|EAY92102.1| hypothetical protein OsI_13808 [Oryza sativa Indica G…	NP_001051494	7.86e-90	79	335.495	289	231	5	C:cell; F:protein binding; P:transport; P:protein transport; C:intracellular	-			205.89	118.74	78.82
comp35075_c2_seq1	PREDICTED: hypothetical protein [Vitis vinifera]	1751	gi|225444867|ref|XP_002281219.1|PREDICTED: hypothetical protein [Vitis vinifera] >gi|297738640|emb|CBI27885.3| unnamed protein product [Vitis vinifera]	XP_002281219	0	97	745.732	413	403	3	F:nucleic acid binding; F:nucleotide binding; F:hydrolase activity	-			205.63	243.13	293.24
comp17058_c0_seq1	af390556_1bax inhibitor 1	978	gi|14719276|gb|AAK73102.1|AF390556_1Bax inhibitor 1 [Nicotiana tabacum]	AAK73102	4.87e-73	83	279.256	231	192	1	C:cell	-			205.6	269.44	229.32
comp32775_c3_seq1	heat shock	1523	gi|255570990|ref|XP_002526446.1|heat shock protein, putative [Ricinus communis] >gi|223534226|gb|EEF35941.1| heat shock protein, putative [Ricinus communis]	XP_002526446	0	98	719.924	403	398	7	P:protein metabolic process; P:response to stress; F:nucleotide binding; F:protein binding; C:plastid; P:metabolic process; F:catalytic activity	EC:1.3.1.74			205.22	268.88	201.59
comp30774_c1_seq1	copper chaperone	490	gi|217072900|gb|ACJ84810.1|unknown [Medicago truncatula]	ACJ84810	4.67e-24	89	114.39	66	59	2	F:binding; P:ion transport	-			205.19	168.05	210.38
comp22690_c0_seq1	binding catalytic coenzyme binding	957	gi|18404496|ref|NP_565868.1|binding / catalytic/ coenzyme binding [Arabidopsis thaliana] >gi|22096383|sp|O80934.2|Y2766_ARATH RecName: Full=Uncharacterized protein At2g37660, chloroplastic; Flags: Precursor >gi|14596079|gb|AAK68767.1| Unknown protein [Arabidopsis thaliana] >gi|20148255|gb|AAM10018.1| unknown protein [Arabidopsis thaliana] >gi|20197253|gb|AAC23636.2| expressed protein [Arabidopsis…	NP_565868	9.75e-119	93	431.024	248	231	7	P:response to stress; P:response to biotic stimulus; F:binding; C:plastid; P:metabolic process; C:thylakoid; C:extracellular region; F:catalytic activity	-			205	191.7	184.54
comp23408_c0_seq2	protein	2502	gi|225452378|ref|XP_002275628.1|PREDICTED: hypothetical protein [Vitis vinifera] >gi|296087624|emb|CBI34880.3| unnamed protein product [Vitis vinifera]	XP_002275628	0	81	1074.69	736	602	2	F:catalytic activity; P:metabolic process	-			204.86	401.88	322.24
comp35131_c0_seq1	PREDICTED: hypothetical protein [Vitis vinifera]	2690	gi|225435800|ref|XP_002285750.1|PREDICTED: hypothetical protein [Vitis vinifera]	XP_002285750	0	70	697.582	660	463	1	C:plastid	-			204.76	121.18	144.56	1	p2	(GA)11	22	1	22
comp33290_c0_seq3	histone h2b like protein	686	gi|563329|emb|CAA57778.1|histone 2B [Asparagus officinalis]	CAA57778	2.53e-41	98	172.94	90	89	5	C:nucleolus; C:chromosome; F:DNA binding; P:organelle organization; F:protein binding	-			204.39	215.04	765.95
comp18308_c0_seq1	soul heme-binding family protein	1200	gi|297844644|ref|XP_002890203.1|soul heme-binding family protein [Arabidopsis lyrata subsp. lyrata] >gi|297336045|gb|EFH66462.1| soul heme-binding family protein [Arabidopsis lyrata subsp. lyrata]	XP_002890203	9.65e-72	79	275.404	200	159	2	C:vacuole; F:binding	-			203.76	228.92	163.38
comp34725_c0_seq1	seed specific protein bn15d17a	1206	gi|32395577|gb|AAP37970.1|seed specific protein Bn15D17A [Brassica napus]	AAP37970	3.35e-56	60	223.787	259	157	0	-				203.54	141.06	39.8
comp30443_c0_seq1	hypothetical protein LOC100278793 [Zea mays]	1169	gi|226530094|ref|NP_001145425.1|hypothetical protein LOC100278793 [Zea mays] >gi|195656039|gb|ACG47487.1| hypothetical protein [Zea mays]	NP_001145425	1.38e-59	74	234.958	205	152	0	-				203.38	296.76	218.34
comp23318_c0_seq1	inner membrane protein ppf- chloroplast	2386	gi|255581095|ref|XP_002531362.1|Inner membrane protein PPF-1, chloroplast precursor, putative [Ricinus communis] >gi|223529022|gb|EEF31010.1| Inner membrane protein PPF-1, chloroplast precursor, putative [Ricinus communis]	XP_002531362	9.59e-158	80	562.377	445	359	2	P:cellular component organization; C:cell	-			202.75	193.88	147.59
comp35105_c0_seq1	chloroplast photosystem ii reaction center w-like protein	653	gi|284444057|gb|ADB85767.1|chloroplast photosystem II reaction center W-like protein [Wolffia arrhiza]	ADB85767	8.15e-15	60	84.7297	102	62	2	C:cell; C:plastid	-			202.64	130.71	181.54
comp35056_c0_seq1	peroxisome type ascorbate peroxidase	1056	gi|1019946|gb|AAB52954.1|ascorbate peroxidase [Gossypium hirsutum] >gi|254036194|gb|ACT56519.1| glyoxysomal ascorbate peroxidase [Gossypium hirsutum]	AAB52954	1.69e-130	91	470.315	287	264	6	F:binding; P:metabolic process; F:catalytic activity; F:antioxidant activity; P:response to stress	EC:1.11.1.11		Ascorbate and aldarate metabolism;Glutathione metabolism;	202.02	212.01	236.71
comp24970_c0_seq1	membrane protein	336	gi|297738467|emb|CBI27668.3|unnamed protein product [Vitis vinifera]	CBI27668	9.62e-14	90	80.1073	77	70	0	-				201.62	105.12	64.07
comp35029_c0_seq1	predicted protein [Populus trichocarpa]	1524	gi|224055100|ref|XP_002298416.1|predicted protein [Populus trichocarpa] >gi|222845674|gb|EEE83221.1| predicted protein [Populus trichocarpa]	XP_002298416	1.28e-122	93	444.891	250	234	6	F:structural molecule activity; F:RNA binding; C:ribosome; P:translation; P:nucleobase-containing compound metabolic process; P:biological_process	-			201.48	188.32	154.54
comp35332_c0_seq1	conserved hypothetical protein [Ricinus communis]	580	gi|255543152|ref|XP_002512639.1|conserved hypothetical protein [Ricinus communis] >gi|223548600|gb|EEF50091.1| conserved hypothetical protein [Ricinus communis]	XP_002512639	1.72e-54	90	216.083	115	104	0	-				201.36	151.45	74.33
comp28293_c1_seq1	triosephosphate isomerase	1230	gi|295687231|gb|ADG27841.1|triosephosphate isomerase [Gossypium hirsutum]	ADG27841	2.86e-127	85	459.914	298	256	10	F:catalytic activity; C:plastid; P:biosynthetic process; P:carbohydrate metabolic process; P:generation of precursor metabolites and energy; P:catabolic process; P:metabolic process; P:lipid metabolic process	EC:5.3.1.1		Glycolysis / Gluconeogenesis;Inositol phosphate metabolism;Fructose and mannose metabolism;Carbon fixation in photosynthetic organisms;	200.78	209.08	164.51
comp35030_c0_seq1	ribosomal protein l24	1330	gi|400989|sp|Q02764.1|RK24_TOBACRecName: Full=50S ribosomal protein L24, chloroplastic; AltName: Full=CL24; Flags: Precursor >gi|170273|gb|AAA34086.1| ribosomal protein L24 [Nicotiana tabacum] >gi|170324|gb|AAA34114.1| ribosomal protein L24 [Nicotiana tabacum]	Q02764	1.32e-64	83	251.906	168	141	6	C:ribosome; F:structural molecule activity; C:plastid; P:translation; F:RNA binding; P:biological_process	-			200.6	195.67	118.55	1	p3	(CCG)7	21	1	21
comp35118_c0_seq1	en spm-like transposon protein	1198	gi|255646937|gb|ACU23938.1|unknown [Glycine max]	ACU23938	9.12e-22	67	109.383	135	91	3	P:biological_process; C:extracellular region; C:plasma membrane	-			199.91	217.83	271.61
comp30497_c0_seq2	ll chain localization of the large subunit ribosomal proteins into a a cryo-em map of triticum aestivum translating 80s ribosome	638	gi|297607918|ref|NP_001060912.2|Os08g0128500 [Oryza sativa Japonica Group] >gi|222639852|gb|EEE67984.1| hypothetical protein OsJ_25910 [Oryza sativa Japonica Group] >gi|255678121|dbj|BAF22826.2| Os08g0128500 [Oryza sativa Japonica Group]	NP_001060912	8.69e-43	96	177.563	88	85	7	C:ribosome; F:binding; F:structural molecule activity; P:translation; F:RNA binding; C:plastid; P:biological_process	-			199.26	189.86	290.03	1	p2	(CT)9	18	2498	2515
comp31267_c1_seq1	hypothetical protein OsJ_25125 [Oryza sativa Japonica Group]	761	gi|125601078|gb|EAZ40654.1|hypothetical protein OsJ_25125 [Oryza sativa Japonica Group]	EAZ40654	1.1e-17	54	94.7449	204	111	0	-				199	178.34	104.51
comp33038_c1_seq1	calnexin precursor	1474	gi|125590263|gb|EAZ30613.1|hypothetical protein OsJ_14665 [Oryza sativa Japonica Group]	EAZ30613	4.76e-143	90	512.686	343	311	5	P:protein metabolic process; C:cytoplasmic membrane-bounded vesicle; C:endoplasmic reticulum; F:protein binding; F:calcium ion binding	-			198.96	376.23	340.34
comp32944_c0_seq1	unknown [Glycine max]	690	gi|255641843|gb|ACU21190.1|unknown [Glycine max]	ACU21190	5.02e-21	79	105.531	83	66	0	-				198.61	138.87	83.82
comp35612_c0_seq1	auxin-induced in root cultures protein 12	1333	gi|224137280|ref|XP_002322518.1|predicted protein [Populus trichocarpa] >gi|222867148|gb|EEF04279.1| predicted protein [Populus trichocarpa]	XP_002322518	2.16e-107	74	394.045	331	245	2	C:integral to membrane; F:monooxygenase activity				198.49	103.09	30.87
comp34972_c0_seq1	ribosomal protein	1315	gi|225452120|ref|XP_002284266.1|PREDICTED: hypothetical protein [Vitis vinifera] >gi|147769559|emb|CAN72392.1| hypothetical protein VITISV_032611 [Vitis vinifera] >gi|147786955|emb|CAN73296.1| hypothetical protein VITISV_001956 [Vitis vinifera]	XP_002284266	1.31e-48	93	198.749	155	145	5	F:structural molecule activity; C:ribosome; P:translation; C:mitochondrion; P:biological_process	-			198.3	217.01	275.53
comp33865_c0_seq2	hypothetical protein SORBIDRAFT_02g036470 [Sorghum bicolor]	843	gi|242050568|ref|XP_002463028.1|hypothetical protein SORBIDRAFT_02g036470 [Sorghum bicolor] >gi|241926405|gb|EER99549.1| hypothetical protein SORBIDRAFT_02g036470 [Sorghum bicolor]	XP_002463028	1.15e-21	82	108.227	70	58	0	-				198.07	142.06	26.54	1	p2	(TC)10	20	1	20
comp27477_c0_seq2	seed specific protein bn15d1b	749	gi|242077030|ref|XP_002448451.1|hypothetical protein SORBIDRAFT_06g027320 [Sorghum bicolor] >gi|241939634|gb|EES12779.1| hypothetical protein SORBIDRAFT_06g027320 [Sorghum bicolor]	XP_002448451	2.98e-20	64	103.219	99	64	0	-				197.89	100.51	50.04
comp17113_c0_seq1	50s ribosomal protein l3	1389	gi|255565958|ref|XP_002523967.1|50S ribosomal protein L3, putative [Ricinus communis] >gi|223536694|gb|EEF38335.1| 50S ribosomal protein L3, putative [Ricinus communis]	XP_002523967	2.7e-108	93	397.127	224	209	4	C:ribosome; F:structural molecule activity; P:translation; P:biological_process	-			197.28	245.85	190.64	1	p2	(AG)9	18	1	18	2	p3	(CTG)7	21	2423	2443
comp34981_c0_seq1	hypothetical protein SORBIDRAFT_03g038330 [Sorghum bicolor]	1074	gi|242054817|ref|XP_002456554.1|hypothetical protein SORBIDRAFT_03g038330 [Sorghum bicolor] >gi|241928529|gb|EES01674.1| hypothetical protein SORBIDRAFT_03g038330 [Sorghum bicolor]	XP_002456554	7.42e-41	80	172.555	147	118	5	F:transcription regulator activity; C:nucleus; F:DNA binding; F:binding; P:regulation of biological process;	-			196.46	418.74	189.61
comp28335_c1_seq1	rk35_spiol ame: full=50s ribosomal protein chloroplastic ame: full=cl35 flags: precursor	647	gi|225470652|ref|XP_002267813.1|PREDICTED: hypothetical protein [Vitis vinifera] >gi|147785813|emb|CAN77631.1| hypothetical protein VITISV_001803 [Vitis vinifera] >gi|147799145|emb|CAN63703.1| hypothetical protein VITISV_039205 [Vitis vinifera]	XP_002267813	7.93e-23	69	111.309	153	107	5	C:ribosome; F:structural molecule activity; C:plastid; P:translation; P:biological_process	-			196.39	289.12	160.03
comp30399_c0_seq1	ribosomal protein s13	742	gi|225453951|ref|XP_002280012.1|PREDICTED: hypothetical protein [Vitis vinifera] >gi|147820740|emb|CAN69640.1| hypothetical protein VITISV_028568 [Vitis vinifera] >gi|296089171|emb|CBI38874.3| unnamed protein product [Vitis vinifera]	XP_002280012	4.55e-74	96	281.952	151	145	4	C:ribosome; F:structural molecule activity; P:translation; P:biological_process	-			196.37	220.54	324.15
comp30463_c5_seq9	ubiquitin-conjugating enzyme e2	788	gi|302802903|ref|XP_002983205.1|ubiquitin-conjugating enzyme 8, E2 [Selaginella moellendorffii] >gi|302811996|ref|XP_002987686.1| ubiquitin conjugating enzyme 8, E2 [Selaginella moellendorffii] >gi|300144578|gb|EFJ11261.1| ubiquitin conjugating enzyme 8, E2 [Selaginella moellendorffii] >gi|300148890|gb|EFJ15547.1| ubiquitin-conjugating enzyme 8, E2 [Selaginella moellendorffii]	XP_002983205	2.3e-82	99	309.686	148	147	3	F:nucleotide binding; F:catalytic activity; P:cellular protein modification process	EC:6.3.2.0			195.67	167.22	102.81
comp35125_c0_seq1	60s ribosomal protein	612	gi|296083677|emb|CBI23666.3|unnamed protein product [Vitis vinifera]	CBI23666	3.24e-36	86	155.606	143	123	4	C:ribosome; F:structural molecule activity; P:translation; P:biological_process	-			195.23	179.65	289.77
comp17049_c1_seq1	nascent polypeptide associated complex alpha	1215	gi|225470846|ref|XP_002266597.1|PREDICTED: similar to nascent polypeptide associated complex alpha [Vitis vinifera] >gi|298205090|emb|CBI40611.3| unnamed protein product [Vitis vinifera]	XP_002266597	2.27e-52	89	211.075	208	186	0	-				194.8	223.24	203.19
comp28294_c0_seq2	predicted protein [Populus trichocarpa]	941	gi|224077346|ref|XP_002305221.1|predicted protein [Populus trichocarpa] >gi|222848185|gb|EEE85732.1| predicted protein [Populus trichocarpa]	XP_002305221	2.32e-08	43	64.3142	167	73	0	-				193.91	225.78	12.37
comp35102_c0_seq1	trypsin chymotrypsin inhibitor	795	gi|1536884|emb|CAA56115.1|trypsin/chymotrypsin inhibitor [Alocasia macrorrhizos]	CAA56115	7.39e-28	64	128.642	159	102	5	P:negative regulation of endopeptidase activity; F:endopeptidase inhibitor activity; F:peptidase inhibitor activity; F:serine-type endopeptidase inhibitor activity; P:negative regulation of peptidase activity				193.65	96.09	264.71
comp30455_c0_seq1	dna binding protein	2575	gi|242091429|ref|XP_002441547.1|hypothetical protein SORBIDRAFT_09g029120 [Sorghum bicolor] >gi|241946832|gb|EES19977.1| hypothetical protein SORBIDRAFT_09g029120 [Sorghum bicolor]	XP_002441547	7.04e-29	62	134.42	185	115	1		-			193.58	232.16	103.16
comp32600_c1_seq1	ao (l-aspartate oxidase) l-aspartate oxidase	2344	gi|225452458|ref|XP_002274361.1|PREDICTED: similar to AO (L-ASPARTATE OXIDASE); L-aspartate oxidase [Vitis vinifera]	XP_002274361	0	81	867.84	647	529	10	C:cytoplasm; F:electron carrier activity; F:catalytic activity; P:nucleobase-containing compound metabolic process; P:biosynthetic process; P:secondary metabolic process; P:metabolic process;	EC:1.4.3.16		Alanine, aspartate and glutamate metabolism;Nicotinate and nicotinamide metabolism;	192.98	212.31	41.75
comp17191_c0_seq1	dna-binding protein	1778	gi|324388027|gb|ADY38789.1|DNA-binding protein [Coffea arabica]	ADY38789	8.18e-39	74	166.777	201	150	0	-				192.83	145.71	61.9	1	p3	(GAT)6	18	2303	2320
comp34107_c3_seq5	3-ketoacyl- synthase	1192	gi|225452023|ref|XP_002283730.1|PREDICTED: hypothetical protein [Vitis vinifera] >gi|147821620|emb|CAN74750.1| hypothetical protein VITISV_023219 [Vitis vinifera]	XP_002283730	8.53e-113	95	411.764	225	214	4	F:transferase activity; C:cell; P:biosynthetic process; P:lipid metabolic process	-			192.63	101.13	54.36
comp17114_c0_seq1	histone cluster h3f-like	1375	gi|145334271|ref|NP_001078516.1|histone H3.2 [Arabidopsis thaliana]	NP_001078516	2.36e-64	89	251.136	152	136	4	C:chromosome; F:DNA binding; P:organelle organization; C:nucleus	-			191.93	237.59	295.4	1	p2	(AG)9	18	1	18	2	p3	(CTG)7	21	3196	3216
comp34107_c3_seq6	beta-ketoacyl-coa synthase family protein	1041	gi|225445394|ref|XP_002284986.1|PREDICTED: hypothetical protein [Vitis vinifera] >gi|147838768|emb|CAN67313.1| hypothetical protein VITISV_014119 [Vitis vinifera]	XP_002284986	4.99e-111	92	405.601	258	238	4	F:transferase activity; C:cell; P:biosynthetic process; P:lipid metabolic process	-			191.42	163.41	36.12
comp28292_c0_seq1	pex2 pex12 amino terminal region family expressed	2397	gi|242039435|ref|XP_002467112.1|hypothetical protein SORBIDRAFT_01g019750 [Sorghum bicolor] >gi|241920966|gb|EER94110.1| hypothetical protein SORBIDRAFT_01g019750 [Sorghum bicolor]	XP_002467112	4.04e-151	84	514.998	371	313	3	C:peroxisome; P:organelle organization; F:binding	-			191.41	255.92	156.36	1	p4	(GAAA)5	20	1	20	2	p3	(GCC)6	18	505	522	3	p5	(TCTCG)5	25	4135	4159
comp35210_c0_seq1	ufm1_orysj ame: full=ubiquitin-fold modifier 1 flags: precursor	534	gi|115442397|ref|NP_001045478.1|Os01g0962400 [Oryza sativa Japonica Group] >gi|20140685|sp|Q94DM8.1|UFM1_ORYSJ RecName: Full=Ubiquitin-fold modifier 1; Flags: Precursor >gi|15289926|dbj|BAB63621.1| putative Ubiquitin-fold modifier 1 [Oryza sativa Japonica Group] >gi|113535009|dbj|BAF07392.1| Os01g0962400 [Oryza sativa Japonica Group] >gi|125529215|gb|EAY77329.1| hypothetical protein OsI_05311 [Or…	NP_001045478	1.12e-40	94	169.859	91	86	1	P:biological_process				191.3	170.86	207.78
comp17066_c0_seq1	sucrose responsive element binding protein	1538	gi|225438837|ref|XP_002283347.1|PREDICTED: hypothetical protein [Vitis vinifera]	XP_002283347	8.55e-66	55	256.144	350	195	2	C:nucleus; F:DNA binding				191.22	222.33	126.2
comp35052_c0_seq1	histone-like protein	1199	gi|15281594|gb|AAK94326.1|histone-like protein [Fritillaria liliacea]	AAK94326	9.15e-14	93	82.8037	65	61	4	C:chromosome; F:DNA binding; P:organelle organization; C:nucleus	-			190.83	262.27	245.98	1	p2	(TC)10	20	1	20
comp35114_c0_seq1	cytochrome b5	818	gi|268374007|gb|ACZ04358.1|putative cytochrome b5 [Wolffia arrhiza]	ACZ04358	1.58e-36	87	157.532	120	105	1	F:binding	-			190.76	160.55	105.34	1	p2	(GA)10	20	588	607
comp24279_c0_seq1	thaliana 60s ribosomal protein l7	822	gi|297735811|emb|CBI18498.3|unnamed protein product [Vitis vinifera]	CBI18498	1.71e-46	98	190.66	109	107	6	F:transcription regulator activity; F:structural molecule activity; C:ribosome; P:translation; ; P:regulation of biological process; P:biological_process	-			190.56	200.75	312.64
comp31823_c0_seq1	rna polymerase-associated protein	1398	gi|255547219|ref|XP_002514667.1|RNA polymerase-associated protein LEO1, putative [Ricinus communis] >gi|223546271|gb|EEF47773.1| RNA polymerase-associated protein LEO1, putative [Ricinus communis]	XP_002514667	1.94e-13	75	82.0333	91	69	0	-				190.2	186.02	295.2
comp35232_c0_seq1	50s ribosomal protein	940	gi|225458215|ref|XP_002281680.1|PREDICTED: hypothetical protein [Vitis vinifera] >gi|302142528|emb|CBI19731.3| unnamed protein product [Vitis vinifera]	XP_002281680	3.3e-31	86	140.198	91	79	4	C:ribosome; F:structural molecule activity; P:translation; P:biological_process	-			190.02	173.74	135.02
comp17110_c0_seq1	inositol phosphatase-like protein	1171	gi|125558787|gb|EAZ04323.1|hypothetical protein OsI_26464 [Oryza sativa Indica Group]	EAZ04323	4.87e-105	83	385.956	286	238	2	P:organelle organization; C:plastid	-			189.77	158.65	134.01	1	p2	(AG)9	18	1	18	2	p3	(CTG)7	21	2496	2516
comp34091_c2_seq1	proline-rich family	881	gi|255635272|gb|ACU17990.1|unknown [Glycine max]	ACU17990	1.09e-41	84	174.866	179	151	1	C:plastid; C:thylakoid	-			189.12	259.24	299.48
comp35213_c0_seq1	unknown [Picea sitchensis]	634	gi|116785384|gb|ABK23702.1|unknown [Picea sitchensis] >gi|116785715|gb|ABK23832.1| unknown [Picea sitchensis] >gi|148910049|gb|ABR18108.1| unknown [Picea sitchensis]	ABK23702	5.6e-34	91	148.288	89	81	1	F:binding	-			188.55	128.13	166.59
comp28322_c0_seq1	predicted protein [Populus trichocarpa]	1406	gi|224103699|ref|XP_002313160.1|predicted protein [Populus trichocarpa] >gi|222849568|gb|EEE87115.1| predicted protein [Populus trichocarpa]	XP_002313160	1.84e-112	71	410.994	388	276	1	C:plastid	-			188.4	241.71	259.46
comp18132_c0_seq1	burp domain-containing protein	1483	gi|227464473|gb|ACP40550.1|rd22-b [Vitis vinifera]	ACP40550	2.2e-79	66	301.212	303	200	0	-				187.93	54.48	33.69	1	p3	(CGG)6	18	1	18
comp34577_c4_seq1	a chain localization of the small subunit ribosomal proteins into a a cryo-em map of triticum aestivum translating 80s ribosome	912	gi|125559175|gb|EAZ04711.1|hypothetical protein OsI_26872 [Oryza sativa Indica Group]	EAZ04711	9.22e-108	90	394.43	242	218	4	F:structural molecule activity; C:ribosome; P:translation; P:biological_process	-			187.93	202.02	279.57
comp17212_c0_seq1	at1g59710 t30e16_31	1728	gi|296086446|emb|CBI32035.3|unnamed protein product [Vitis vinifera]	CBI32035	8.39e-73	69	279.641	314	219	3	F:molecular_function; P:biological_process; C:cellular_component				187.64	171.8	39.59
comp27317_c0_seq1	unnamed protein product [Vitis vinifera]	1685	gi|296090419|emb|CBI40238.3|unnamed protein product [Vitis vinifera]	CBI40238	0	82	655.596	477	395	7	F:binding; P:nucleobase-containing compound metabolic process; P:catabolic process; F:DNA binding; F:nucleotide binding; F:hydrolase activity; P:DNA metabolic process; C:cell	EC:3.6.1.3		Purine metabolism;	187.48	112.68	41.3
comp34977_c0_seq1	nadp-dependent glyceraldehyde-3-phosphate dehydrogenase	3947	gi|242079295|ref|XP_002444416.1|hypothetical protein SORBIDRAFT_07g021630 [Sorghum bicolor] >gi|241940766|gb|EES13911.1| hypothetical protein SORBIDRAFT_07g021630 [Sorghum bicolor]	XP_002444416	0	97	940.258	496	485	2	P:metabolic process; F:catalytic activity	-			187.39	227	69.13
comp17238_c0_seq1	enzyme of the cupin superfamily	804	gi|212275722|ref|NP_001130639.1|hypothetical protein LOC100191739 [Zea mays] >gi|194689710|gb|ACF78939.1| unknown [Zea mays] >gi|195611218|gb|ACG27439.1| enzyme of the cupin superfamily [Zea mays] >gi|195617380|gb|ACG30520.1| enzyme of the cupin superfamily [Zea mays] >gi|195617482|gb|ACG30571.1| enzyme of the cupin superfamily [Zea mays] >gi|195617682|gb|ACG30671.1| enzyme of the cupin superfami…	NP_001130639	2.36e-45	72	186.808	147	107	1	C:plastid	-			186.87	326.29	315.3
comp34599_c1_seq1	PREDICTED: hypothetical protein [Vitis vinifera]	1830	gi|225448041|ref|XP_002273537.1|PREDICTED: hypothetical protein [Vitis vinifera]	XP_002273537	2.82e-159	82	567	483	398	0	-				186.63	166.94	118.16
comp17109_c0_seq2	adp-glucose pyrophosphorylase small subunit	1651	gi|225447450|ref|XP_002263255.1|PREDICTED: hypothetical protein [Vitis vinifera] >gi|296085074|emb|CBI28489.3| unnamed protein product [Vitis vinifera]	XP_002263255	0	98	870.537	458	453	5	P:generation of precursor metabolites and energy; P:biosynthetic process; P:carbohydrate metabolic process; C:plastid; F:transferase activity	EC:2.7.7.27		Starch and sucrose metabolism;Amino sugar and nucleotide sugar metabolism;	186.61	230.68	229.22	1	p2	(AG)9	18	1	18	2	p3	(CTG)7	21	2423	2443
comp34975_c0_seq1	hypothetical protein ARALYDRAFT_480770 [Arabidopsis lyrata subsp. lyrata]	967	gi|297832538|ref|XP_002884151.1|hypothetical protein ARALYDRAFT_480770 [Arabidopsis lyrata subsp. lyrata] >gi|297329991|gb|EFH60410.1| hypothetical protein ARALYDRAFT_480770 [Arabidopsis lyrata subsp. lyrata]	XP_002884151	2.28e-06	46	57.7658	191	88	3	F:molecular_function; C:membrane; P:biological_process				186.51	339.54	195.08	1	p3	(TGG)8	24	66	89
comp35077_c0_seq1	pollen-specific c2 domain containing protein	887	gi|255627881|gb|ACU14285.1|unknown [Glycine max]	ACU14285	1.34e-55	83	221.09	159	132	0	-				186.49	210.37	318.62	1	p2	(GA)9	18	1	18
comp17054_c0_seq1	sca_lillo ame: full=stigma stylar cysteine-rich adhesin ame: full=lipid transfer protein flags: precursor	1030	gi|44888335|sp|Q9SW93.1|SCA_LILLORecName: Full=Stigma/stylar cysteine-rich adhesin; AltName: Full=Lipid transfer protein; Flags: Precursor >gi|5670319|gb|AAD46683.1|AF171094_1 lipid transfer protein precursor [Lilium longiflorum]	Q9SW93	1.09e-17	69	95.5153	98	68	3	F:lipid binding; P:lipid transport; P:transport				186.47	216.15	284.1
comp17179_c0_seq1	prenylated rab acceptor	1105	gi|225439548|ref|XP_002263463.1|PREDICTED: hypothetical protein [Vitis vinifera]	XP_002263463	3.24e-63	79	246.899	201	159	1	C:cell	-			186.46	225.04	82.36
comp35217_c0_seq1	abc transporter subunit-like	1781	gi|226507050|ref|NP_001143087.1|hypothetical protein LOC100275561 [Zea mays] >gi|195614064|gb|ACG28862.1| hypothetical protein [Zea mays]	NP_001143087	0	82	802.357	546	453	2	P:biosynthetic process; C:plastid	-			186.06	177.89	144.42	1	p5	(GAAGG)7	35	1568	1602
comp35158_c0_seq1	at1g49970 f2j10_5	1562	gi|225428973|ref|XP_002264383.1|PREDICTED: hypothetical protein [Vitis vinifera] >gi|296083061|emb|CBI22465.3| unnamed protein product [Vitis vinifera]	XP_002264383	1.46e-129	84	468.003	339	286	4	F:peptidase activity; C:protein complex; C:plastid; C:thylakoid; P:protein metabolic process; P:catabolic process	EC:3.4.21.0			185.68	142.87	174.85	1	p3	(ATG)7	21	1	21
comp18136_c0_seq1	cytokinin-o-glucosyltransferase 1	1795	gi|226530906|ref|NP_001149762.1|cytokinin-O-glucosyltransferase 1 [Zea mays] >gi|195632542|gb|ACG36707.1| cytokinin-O-glucosyltransferase 1 [Zea mays]	NP_001149762	1.44e-91	58	342.043	475	278	5	F:transferase activity; P:metabolic process; F:transferase activity, transferring hexosyl groups; F:transferase activity, transferring glycosyl groups; C:mitochondrion				185.44	262.06	160.33	1	p3	(CGG)6	18	1	18
comp23297_c0_seq1	histidine amino acid transporter	1934	gi|115474609|ref|NP_001060901.1|Os08g0127100 [Oryza sativa Japonica Group] >gi|42407710|dbj|BAD08858.1| putative histidine amino acid transporter [Oryza sativa Japonica Group] >gi|113622870|dbj|BAF22815.1| Os08g0127100 [Oryza sativa Japonica Group] >gi|215694479|dbj|BAG89420.1| unnamed protein product [Oryza sativa Japonica Group] >gi|215716979|dbj|BAG95342.1| unnamed protein product [Oryza sativ…	NP_001060901	0	92	659.448	446	412	2	C:cell; C:plastid	-			185.43	244.85	101.03
comp30925_c0_seq1	elongation factor	1589	gi|225445166|ref|XP_002280712.1|PREDICTED: similar to Os12g0541500 [Vitis vinifera]	XP_002280712	3.34e-97	64	360.533	451	293	5	P:translational elongation; F:RNA binding; F:translation elongation factor activity; P:translation; C:intracellular				185.31	172.05	74.92
comp33090_c2_seq1	monodehydroascorbate reductase	1717	gi|224069008|ref|XP_002326252.1|predicted protein [Populus trichocarpa] >gi|118481009|gb|ABK92458.1| unknown [Populus trichocarpa] >gi|222833445|gb|EEE71922.1| predicted protein [Populus trichocarpa]	XP_002326252	0	91	695.271	427	391	3	F:nucleotide binding; F:catalytic activity; P:metabolic process	-			185.27	242.8	274.27	1	p2	(TC)10	20	1215	1234
comp30618_c1_seq2	chlorophyll a b binding	1117	gi|255547367|ref|XP_002514741.1|chlorophyll A/B binding protein, putative [Ricinus communis] >gi|223546345|gb|EEF47847.1| chlorophyll A/B binding protein, putative [Ricinus communis]	XP_002514741	4.23e-119	89	432.565	247	222	3	C:cell; P:generation of precursor metabolites and energy; C:plastid	-			185.05	549.47	858.08
comp24269_c0_seq1	60s acidic ribosomal protein	885	gi|148909732|gb|ABR17957.1|unknown [Picea sitchensis]	ABR17957	5.51e-25	84	119.398	113	96	4	C:ribosome; F:structural molecule activity; P:translation; P:biological_process	-			184.75	243	329.44
comp33837_c1_seq1	alkaline alpha galactosidase 2	3228	gi|218197683|gb|EEC80110.1|hypothetical protein OsI_21858 [Oryza sativa Indica Group] >gi|222635051|gb|EEE65183.1| hypothetical protein OsJ_20295 [Oryza sativa Japonica Group]	EEC80110	0	80	962.985	750	604	2	F:transferase activity; P:carbohydrate metabolic process	EC:2.4.1.82		Galactose metabolism;	183.73	312.29	125.63
comp30887_c0_seq3	dna-binding protein	1369	gi|225466161|ref|XP_002262775.1|PREDICTED: similar to DNA-binding protein [Vitis vinifera] >gi|183979106|emb|CAP08302.1| DNA-binding protein [Vitis thunbergii]	XP_002262775	1.25e-49	63	202.216	351	222	4	P:response to stress; P:response to biotic stimulus; P:biological_process; C:nucleus; F:protein binding	-			183.71	96.62	43.21
comp30617_c0_seq1	phosphatidylinositol-specific phospholipase c 1	621	gi|297745893|emb|CBI15949.3|unnamed protein product [Vitis vinifera]	CBI15949	2.22e-48	91	196.052	114	104	7	F:signal transducer activity; F:hydrolase activity; F:calcium ion binding; P:signal transduction; P:catabolic process; P:lipid metabolic process	EC:3.1.4.11		Inositol phosphate metabolism;Phosphatidylinositol signaling system;	183.64	252.56	90.97
comp35205_c0_seq1	skip interacting protein 23	1482	gi|225425334|ref|XP_002274721.1|PREDICTED: hypothetical protein [Vitis vinifera]	XP_002274721	8.75e-44	52	182.956	389	204	1	C:cytoplasmic membrane-bounded vesicle	-			182.56	159.85	101.08
comp23184_c0_seq1	hga1-like protein	1939	gi|297739632|emb|CBI29814.3|unnamed protein product [Vitis vinifera]	CBI29814	1.69e-109	64	401.749	452	292	2	F:transferase activity, transferring glycosyl groups; F:transferase activity				181.71	184.49	149.11
comp17052_c0_seq1	ozone-responsive stress-related	600	gi|255556916|ref|XP_002519491.1|ATOZI1, putative [Ricinus communis] >gi|223541354|gb|EEF42905.1| ATOZI1, putative [Ricinus communis]	XP_002519491	2.51e-30	89	135.961	75	67	1	C:cytoplasmic membrane-bounded vesicle	-			181.31	202.21	269.43
comp35009_c0_seq1	Remorin, putative [Ricinus communis]	1076	gi|255539463|ref|XP_002510796.1|Remorin, putative [Ricinus communis] >gi|223549911|gb|EEF51398.1| Remorin, putative [Ricinus communis]	XP_002510796	8.02e-19	67	99.3673	185	124	0	-				181.27	178.28	328.48	1	p3	(CCG)6	18	285	302
comp34480_c1_seq1	brassica juncea dehydrin complete cds	323	gi|34539777|gb|AY303803.1|Brassica napus cultivar Q2 dehydrin (DHN1) mRNA, complete cds	AY303803	3.36e-09	82	71.6177	75	62	0	-				181.25	125.75	47.33	1	p2	(GA)9	18	1	18
comp30755_c2_seq1	ubiquitin-conjugating enzyme family protein	666	gi|224140051|ref|XP_002323400.1|predicted protein [Populus trichocarpa] >gi|118483820|gb|ABK93802.1| unknown [Populus trichocarpa] >gi|222868030|gb|EEF05161.1| predicted protein [Populus trichocarpa]	XP_002323400	3.01e-76	95	288.886	146	140	2	F:catalytic activity; P:cellular protein modification process	EC:6.3.2.0			181.18	177.36	203.83
comp31008_c0_seq4	unnamed protein product [Vitis vinifera]	530	gi|296086351|emb|CBI31940.3|unnamed protein product [Vitis vinifera]	CBI31940	7.15e-24	82	114.005	102	84	0	-				181.06	147.2	115.52
comp35323_c0_seq1	stress-responsive protein	766	gi|225428596|ref|XP_002284722.1|PREDICTED: hypothetical protein [Vitis vinifera] >gi|297741399|emb|CBI32530.3| unnamed protein product [Vitis vinifera]	XP_002284722	1.65e-53	80	213.772	198	160	0	-				180.93	144.47	166.72
comp35175_c0_seq1	cytochrome p450	2169	gi|255576331|ref|XP_002529058.1|cytochrome P450, putative [Ricinus communis] >gi|223531470|gb|EEF33302.1| cytochrome P450, putative [Ricinus communis]	XP_002529058	5.01e-166	78	589.726	475	373	5	F:binding; F:catalytic activity; F:electron carrier activity; P:metabolic process	-			180.38	194.95	40.66
comp35135_c0_seq1	gsa_orysj ame: full=glutamate-1-semialdehyde - chloroplastic short=gsa ame: full=glutamate-1-semialdehyde aminotransferase short=gsa-at flags: precursor	1639	gi|115477483|ref|NP_001062337.1|Os08g0532200 [Oryza sativa Japonica Group] >gi|75225192|sp|Q6YZE2.1|GSA_ORYSJ RecName: Full=Glutamate-1-semialdehyde 2,1-aminomutase, chloroplastic; Short=GSA; AltName: Full=Glutamate-1-semialdehyde aminotransferase; Short=GSA-AT; Flags: Precursor >gi|42761379|dbj|BAD11647.1| putative glutamate-1-semialdehyde 2,1-aminomutase, chloroplast precursor(Glutamate-1-semia…	NP_001062337	0	91	713.375	442	404	5	F:binding; F:catalytic activity; P:biosynthetic process; F:transferase activity; C:plastid	EC:5.4.3.8; EC:2.6.1.0		Porphyrin and chlorophyll metabolism;	180.28	168.08	140.13
comp35115_c0_seq1	translation factor	891	gi|146454784|gb|ABQ42058.1|putative translation factor [Sonneratia caseolaris]	ABQ42058	1.5e-54	97	217.624	114	111	3	F:translation factor activity, nucleic acid binding; C:ribosome; P:regulation of biological process; P:translation	-			180.16	163.48	236.7	1	p2	(CT)9	18	1	18
comp35189_c0_seq1	predicted protein [Populus trichocarpa]	794	gi|224134901|ref|XP_002321933.1|predicted protein [Populus trichocarpa] >gi|222868929|gb|EEF06060.1| predicted protein [Populus trichocarpa]	XP_002321933	4.18e-39	64	166.007	220	142	0	-				180.05	186.58	65.41
comp28258_c0_seq1	zeta-carotene desaturase	2103	gi|182258085|gb|ACB87206.1|zeta-carotene desaturase [Narcissus tazetta var. chinensis]	ACB87206	0	91	922.924	550	501	6	C:plastid; P:biosynthetic process; P:lipid metabolic process; P:secondary metabolic process; F:catalytic activity; P:metabolic process	EC:1.14.99.30			179.84	185.11	98.41
comp29936_c1_seq1	kinase interacting expressed	1813	gi|242042537|ref|XP_002468663.1|hypothetical protein SORBIDRAFT_01g049905 [Sorghum bicolor] >gi|241922517|gb|EER95661.1| hypothetical protein SORBIDRAFT_01g049905 [Sorghum bicolor]	XP_002468663	8.93e-57	66	226.483	316	211	0	-				179.78	174.43	34.07
comp34107_c1_seq1	3-ketoacyl- synthase 10	795	gi|224064358|ref|XP_002301436.1|predicted protein [Populus trichocarpa] >gi|222843162|gb|EEE80709.1| predicted protein [Populus trichocarpa]	XP_002301436	2.44e-55	69	219.935	221	154	2	P:metabolic process; F:transferase activity	-			178.57	108.47	20.03
comp18125_c0_seq1	poly polymerase catalytic domain containing expressed	2131	gi|115483648|ref|NP_001065494.1|Os10g0577800 [Oryza sativa Japonica Group] >gi|18057156|gb|AAL58179.1|AC027037_1 putative CEO protein [Oryza sativa Japonica Group] >gi|31433680|gb|AAP55164.1| Poly polymerase catalytic domain containing protein, expressed [Oryza sativa Japonica Group] >gi|113640026|dbj|BAF27331.1| Os10g0577800 [Oryza sativa Japonica Group] >gi|125575804|gb|EAZ17088.1| hypothetical…	NP_001065494	9.45e-93	54	346.28	582	316	1	F:NAD+ ADP-ribosyltransferase activity				178.56	159.22	125.71	1	p3	(CGG)6	18	1	18	2	p2	(AG)9	18	2259	2276
comp30315_c0_seq4	histone h4	611	gi|302398709|gb|ADL36649.1|C3HL domain class transcription factor [Malus x domestica] >gi|302398719|gb|ADL36654.1| C3HL domain class transcription factor [Malus x domestica]	ADL36649	2.61e-38	100	162.54	82	82	7	C:chromosome; F:DNA binding; P:organelle organization; F:actin binding; P:cytoskeleton organization; C:nucleus; C:cytoskeleton	-			178.02	151.68	343.05
comp31842_c0_seq2	methionine synthase	2119	gi|223948631|gb|ACN28399.1|unknown [Zea mays]	ACN28399	0	93	1003.43	588	551	4	P:biosynthetic process; ; P:metabolic process; F:binding; F:transferase activity	EC:2.1.1.14		Selenocompound metabolism;Cysteine and methionine metabolism;	177.84	184.73	213.09
comp34107_c3_seq3	beta-ketoacyl-coa synthase family protein	1820	gi|18447765|gb|AAL67993.1|fiddlehead-like protein [Gossypium hirsutum]	AAL67993	0	88	857.055	529	470	4	F:transferase activity; C:cell; P:biosynthetic process; P:lipid metabolic process	-			176.89	175.77	120.54
comp33619_c1_seq1	iron inhibited abc transporter 2	793	gi|225436514|ref|XP_002276708.1|PREDICTED: hypothetical protein isoform 2 [Vitis vinifera]	XP_002276708	1.66e-88	94	330.102	176	167	5	F:hydrolase activity; F:transporter activity; C:mitochondrion; P:nucleobase-containing compound metabolic process; P:catabolic process; F:nucleotide binding; P:transport	EC:3.6.3.41			176.88	90.73	105.83
comp23355_c0_seq1	c2 domain-containing protein	737	gi|226505826|ref|NP_001145939.1|hypothetical protein LOC100279462 [Zea mays] >gi|219885023|gb|ACL52886.1| unknown [Zea mays]	NP_001145939	3.25e-48	80	196.052	145	116	0	-				176.79	256.56	142.24
comp30469_c0_seq1	endochitinase a2 precursor	730	gi|283046278|dbj|BAI63079.1|putative chitinase [Epipremnum aureum]	BAI63079	5.89e-95	88	351.288	199	177	4	F:hydrolase activity; P:carbohydrate metabolic process; P:catabolic process; C:cytoplasmic membrane-bounded vesicle	EC:3.2.1.14		Amino sugar and nucleotide sugar metabolism;	176.04	211.12	381.23
comp28261_c0_seq1	PREDICTED: hypothetical protein [Vitis vinifera]	1968	gi|225425338|ref|XP_002268812.1|PREDICTED: hypothetical protein [Vitis vinifera]	XP_002268812	9.72e-129	71	465.692	525	377	2	P:metabolic process; F:catalytic activity				176.03	165.97	103.31
comp34107_c3_seq9	beta-ketoacyl-coa synthase family protein	878	gi|224089128|ref|XP_002308642.1|beta-ketoacyl-coa synthase family protein [Populus trichocarpa] >gi|222854618|gb|EEE92165.1| beta-ketoacyl-coa synthase family protein [Populus trichocarpa]	XP_002308642	3.84e-55	98	219.55	111	109	4	F:transferase activity; C:cell; P:biosynthetic process; P:lipid metabolic process	-			176.02	134.61	27.34
comp31842_c0_seq1	5-methyltetrahydropteroyltriglutamate-homocysteine expressed	2673	gi|219887485|gb|ACL54117.1|unknown [Zea mays]	ACL54117	0	93	1281.93	764	715	14	C:cytosol; F:binding; P:biosynthetic process; ; F:transferase activity; C:peroxisome; P:response to stress; P:response to abiotic stimulus; C:plastid; P:biological_process; C:plasma membrane; C:extracellular region	EC:2.1.1.13; EC:2.1.1.14		Selenocompound metabolism;Selenocompound metabolism;One carbon pool by folate;Cysteine and methionine metabolism;Cysteine and methionine metabolism;	176	305.57	266.18
comp30904_c1_seq1	calcium-binding ef hand family protein	740	gi|18406507|ref|NP_566015.1|calcium-binding EF hand family protein [Arabidopsis thaliana] >gi|3128177|gb|AAC16081.1| expressed protein [Arabidopsis thaliana] >gi|18252875|gb|AAL62364.1| unknown protein [Arabidopsis thaliana] >gi|21387065|gb|AAM47936.1| unknown protein [Arabidopsis thaliana] >gi|21554910|gb|AAM63727.1| unknown [Arabidopsis thaliana]	NP_566015	8.64e-49	85	197.978	141	121	1	F:calcium ion binding	-			175.59	150.43	220.89
comp34953_c0_seq1	cytochrome b-c1 complex subunit 8	987	gi|224145402|ref|XP_002325629.1|predicted protein [Populus trichocarpa] >gi|118484575|gb|ABK94161.1| unknown [Populus trichocarpa] >gi|118487047|gb|ABK95354.1| unknown [Populus trichocarpa] >gi|222862504|gb|EEF00011.1| predicted protein [Populus trichocarpa]	XP_002325629	1.36e-30	93	138.272	72	67	5	F:catalytic activity; F:transporter activity; P:generation of precursor metabolites and energy; P:ion transport	EC:1.10.2.2		Oxidative phosphorylation;Nitrogen metabolism;	175.41	210.53	344.43
comp17464_c0_seq1	phospholipid hydroperoxide glutathione peroxidase	1062	gi|255632031|gb|ACU16368.1|unknown [Glycine max]	ACU16368	4.56e-75	90	286.189	165	149	5	F:catalytic activity; F:antioxidant activity; P:response to stress; P:metabolic process;	EC:1.11.1.9		Arachidonic acid metabolism;Glutathione metabolism;	175.34	185.01	184.29
comp29392_c2_seq1	rrfc_dauca ame: full=ribosome-recycling chloroplastic short=rrf ame: full=nuclear located protein d2 ame: full=ribosome-releasing chloroplastic flags: precursor	1058	gi|296085196|emb|CBI28691.3|unnamed protein product [Vitis vinifera]	CBI28691	1.97e-86	90	323.939	230	207	2	P:cellular component organization; P:translation; C:plastid	-			175.27	137.61	135.74
comp30852_c0_seq1	atp-dependent clp protease proteolytic	1220	gi|297843050|ref|XP_002889406.1|hypothetical protein ARALYDRAFT_887394 [Arabidopsis lyrata subsp. lyrata] >gi|297335248|gb|EFH65665.1| hypothetical protein ARALYDRAFT_887394 [Arabidopsis lyrata subsp. lyrata]	XP_002889406	3.03e-113	93	413.305	236	220	5	C:plastid; F:peptidase activity; C:protein complex; C:thylakoid; P:protein metabolic process; P:catabolic process	EC:3.4.21.0			174.86	214.17	171.58
comp28308_c0_seq3	rana1_tobac ame: full=gtp-binding nuclear protein ran-a1	991	gi|224284718|gb|ACN40090.1|unknown [Picea sitchensis]	ACN40090	5.83e-106	100	388.652	183	183	7	P:transport; P:nucleobase-containing compound metabolic process; P:catabolic process; F:hydrolase activity; P:signal transduction; P:protein transport; C:nucleus; F:nucleotide binding	-			174.4	210.87	294.83
comp28367_c0_seq1	harpin-induced protein hin1 from tobacco	905	gi|281398222|gb|ADA67934.1|putative harpin-induced protein 1 [Wolffia arrhiza]	ADA67934	4.76e-40	70	169.474	158	112	3	P:response to stress; P:response to biotic stimulus; P:biological_process; C:plastid	-			174.4	175.47	30.93
comp33242_c0_seq1	ubiquitin-associated ts-n domain-containing protein	2659	gi|224133682|ref|XP_002321635.1|predicted protein [Populus trichocarpa] >gi|222868631|gb|EEF05762.1| predicted protein [Populus trichocarpa]	XP_002321635	1.6e-92	56	345.895	520	294	4	P:protein polymerization; C:cytoplasm; C:vacuole; F:ubiquitin binding				174.3	237.96	189.22
comp31081_c0_seq1	protein	2224	gi|168045022|ref|XP_001774978.1|predicted protein [Physcomitrella patens subsp. patens] >gi|162673725|gb|EDQ60244.1| predicted protein [Physcomitrella patens subsp. patens]	XP_001774978	7.95e-42	98	177.178	114	112	6	C:ribosome; F:binding; F:structural molecule activity; C:nucleus; P:translation; P:biological_process	-			174.11	149.84	213.46
comp30421_c0_seq1	transmembrane bax inhibitor motif-containing protein 4	1056	gi|225432486|ref|XP_002279368.1|PREDICTED: hypothetical protein [Vitis vinifera]	XP_002279368	5.73e-62	81	242.662	235	192	1	C:cell	-			173.73	239.94	234.2
comp35076_c0_seq1	predicted protein [Populus trichocarpa]	1456	gi|224131844|ref|XP_002328122.1|predicted protein [Populus trichocarpa] >gi|118485601|gb|ABK94651.1| unknown [Populus trichocarpa] >gi|222837637|gb|EEE76002.1| predicted protein [Populus trichocarpa]	XP_002328122	1.27e-148	93	531.176	310	289	3	F:binding; F:electron carrier activity	-			173.52	222.27	265.76	1	p3	(GAT)6	18	1896	1913
comp17650_c0_seq1	chemocyanin precursor	684	gi|242033227|ref|XP_002464008.1|hypothetical protein SORBIDRAFT_01g010510 [Sorghum bicolor] >gi|241917862|gb|EER91006.1| hypothetical protein SORBIDRAFT_01g010510 [Sorghum bicolor]	XP_002464008	3.1e-31	75	139.428	94	71	2	F:electron carrier activity; F:copper ion binding				173.45	162.27	206.92	1	p2	(CT)9	18	6	23
comp35260_c0_seq1	atp binding	823	gi|225453275|ref|XP_002267346.1|PREDICTED: hypothetical protein [Vitis vinifera] >gi|297734669|emb|CBI16720.3| unnamed protein product [Vitis vinifera]	XP_002267346	5.32e-40	94	169.088	99	94	2	P:protein metabolic process; C:plastid	-			173.27	167.68	140.63
comp35045_c0_seq1	gtp-binding protein	1067	gi|225437537|ref|XP_002275765.1|PREDICTED: hypothetical protein [Vitis vinifera] >gi|297743967|emb|CBI36937.3| unnamed protein product [Vitis vinifera]	XP_002275765	5.92e-99	100	365.54	193	193	5	F:nucleotide binding; C:Golgi apparatus; P:transport; P:protein transport; C:endoplasmic reticulum	-			173.23	215.83	252.23
comp35085_c0_seq1	metal ion binding	927	gi|255590302|ref|XP_002535232.1|metal ion binding protein, putative [Ricinus communis] >gi|223523696|gb|EEF27151.1| metal ion binding protein, putative [Ricinus communis]	XP_002535232	1.11e-23	63	115.161	159	101	2	F:metal ion binding; P:metal ion transport				173.23	188.95	358.66
comp26588_c0_seq1	50s ribosomal protein	1170	gi|255555289|ref|XP_002518681.1|50S ribosomal protein L10, putative [Ricinus communis] >gi|223542062|gb|EEF43606.1| 50S ribosomal protein L10, putative [Ricinus communis]	XP_002518681	5.98e-79	79	299.286	230	182	5	C:ribosome; F:RNA binding; P:biological_process; P:translation; C:plastid	-			173.19	147.3	106.85
comp35120_c0_seq1	rin4-like protein	582	gi|215789965|gb|ACJ70052.1|RIN4-like protein [Malus x domestica]	ACJ70052	1.96e-05	57	53.1434	57	33	0	-				172.85	167.67	123.91
comp28268_c0_seq1	tonoplast intrinsic	1290	gi|255550982|ref|XP_002516539.1|tonoplast intrinsic protein, putative [Ricinus communis] >gi|223544359|gb|EEF45880.1| tonoplast intrinsic protein, putative [Ricinus communis]	XP_002516539	1.59e-59	73	234.958	246	180	3	P:transport; C:cell; F:transporter activity	-			172.6	142.62	238.69
comp35365_c0_seq1	expressed protein [Oryza sativa Japonica Group]	978	gi|108707969|gb|ABF95764.1|expressed protein [Oryza sativa Japonica Group] >gi|125552767|gb|EAY98476.1| hypothetical protein OsI_20389 [Oryza sativa Indica Group] >gi|125586136|gb|EAZ26800.1| hypothetical protein OsJ_10711 [Oryza sativa Japonica Group]	ABF95764	2.86e-57	86	226.868	161	139	1	C:plastid	-			172.38	122.05	128.68
comp35182_c0_seq1	thaumatin-like cytokinin-binding protein	1137	gi|297826253|ref|XP_002881009.1|hypothetical protein ARALYDRAFT_481792 [Arabidopsis lyrata subsp. lyrata] >gi|297326848|gb|EFH57268.1| hypothetical protein ARALYDRAFT_481792 [Arabidopsis lyrata subsp. lyrata]	XP_002881009	2.12e-97	82	360.533	224	184	0	-				172.23	97.91	99.32
comp35324_c0_seq1	at1g35680 f15o4_7	968	gi|225454186|ref|XP_002272295.1|PREDICTED: hypothetical protein [Vitis vinifera] >gi|297745266|emb|CBI40346.3| unnamed protein product [Vitis vinifera]	XP_002272295	6.57e-38	87	162.54	133	116	9	C:ribosome; C:plastid; P:response to stress; P:response to abiotic stimulus; F:structural molecule activity; C:nucleus; P:translation; F:RNA binding; P:biological_process	-			172.18	142.84	115.15
comp17104_c0_seq2	fructose- -bisphosphatase	2251	gi|152032435|sp|A2WXB2.2|F16P2_ORYSIRecName: Full=Fructose-1,6-bisphosphatase, cytosolic; Short=FBPase; AltName: Full=D-fructose-1,6-bisphosphate 1-phosphohydrolase >gi|152032436|sp|Q0JHF8.2|F16P2_ORYSJ RecName: Full=Fructose-1,6-bisphosphatase, cytosolic; Short=FBPase; AltName: Full=D-fructose-1,6-bisphosphate 1-phosphohydrolase >gi|3041775|dbj|BAA25422.1| fructose-1,6-bisphosphatase [Oryza sati…	A2WXB2	1.62e-167	96	594.734	327	316	10	F:binding; C:cytoplasm; F:hydrolase activity; F:catalytic activity; P:carbohydrate metabolic process; P:biosynthetic process; P:generation of precursor metabolites and energy; P:catabolic process; P:nucleobase-containing compound metabolic process; P:secondary metabolic process; P:metabolic process	EC:3.1.3.11; EC:1.3.1.74		Glycolysis / Gluconeogenesis;Fructose and mannose metabolism;Methane metabolism;Pentose phosphate pathway;Carbon fixation in photosynthetic organisms;	171.86	206.49	45.7
comp24731_c0_seq1	hga1-like protein	2208	gi|297739632|emb|CBI29814.3|unnamed protein product [Vitis vinifera]	CBI29814	4.38e-133	72	480.33	423	308	2	F:transferase activity, transferring glycosyl groups; P:biological_process				171.78	147.55	35.21	1	p2	(AG)10	20	2160	2179
comp28600_c0_seq1	pirin-like protein	1544	gi|218194089|gb|EEC76516.1|hypothetical protein OsI_14296 [Oryza sativa Indica Group]	EEC76516	1.18e-131	85	474.937	290	248	2	C:mitochondrion; C:plastid	-			171.48	168.85	203.1
comp35068_c0_seq1	heavy-metal-associated domain-containing protein	1005	gi|255552698|ref|XP_002517392.1|metal ion binding protein, putative [Ricinus communis] >gi|223543403|gb|EEF44934.1| metal ion binding protein, putative [Ricinus communis]	XP_002517392	1.55e-29	79	134.806	117	93	4	F:binding; C:plastid; P:ion transport; C:thylakoid	-			171.13	146.82	120.98
comp17102_c0_seq1	h+-transporting two-sector alpha beta central region	5383	gi|297837989|ref|XP_002886876.1|H+-transporting two-sector ATPase, alpha/beta subunit, central region [Arabidopsis lyrata subsp. lyrata] >gi|297332717|gb|EFH63135.1| H+-transporting two-sector ATPase, alpha/beta subunit, central region [Arabidopsis lyrata subsp. lyrata]	XP_002886876	0	95	888.256	493	471	17	F:hydrolase activity; F:transporter activity; P:biosynthetic process; F:catalytic activity; P:ion transport; C:protein complex; C:intracellular; P:generation of precursor metabolites and energy; P:nucleobase-containing compound metabolic process; P:carbohydrate metabolic process; F:binding; P:metabolic process; C:plastid; C:thylakoid; F:nucleotide binding	EC:3.6.3.6; EC:4.1.1.39	IPR000194; IPR000793; IPR003593; IPR004100; IPR005722; IPR020003; IPR024034; G3DSA:2.40.10.170 (GENE3D), G3DSA:3.40.50.300 (GENE3D), PTHR15184 (PANTHER), SSF52540 (SUPERFAMILY)	Glyoxylate and dicarboxylate metabolism;Oxidative phosphorylation;Carbon fixation in photosynthetic organisms;	170.64	157.63	86.17
comp17293_c0_seq1	riboflavin biosynthesis protein riba	1863	gi|242065510|ref|XP_002454044.1|hypothetical protein SORBIDRAFT_04g023640 [Sorghum bicolor] >gi|241933875|gb|EES07020.1| hypothetical protein SORBIDRAFT_04g023640 [Sorghum bicolor]	XP_002454044	0	95	717.613	404	386	7	F:hydrolase activity; F:binding; P:biosynthetic process; F:catalytic activity; C:plastid	EC:3.5.4.25; EC:4.1.99.12		Riboflavin metabolism;Riboflavin metabolism;	170.46	152.82	49.09	1	p3	(CCG)7	21	1920	1940
comp35336_c0_seq1	peroxidase 1 precursor	1274	gi|226500080|ref|NP_001140982.1|hypothetical protein LOC100273061 [Zea mays] >gi|194702036|gb|ACF85102.1| unknown [Zea mays] >gi|195632548|gb|ACG36710.1| peroxidase 1 precursor [Zea mays]	NP_001140982	3.99e-87	72	326.635	334	242	5	F:binding; C:cytoplasmic membrane-bounded vesicle; F:antioxidant activity; F:catalytic activity; P:response to stress	EC:1.11.1.7		Phenylalanine metabolism;Phenylpropanoid biosynthesis;Methane metabolism;	170.12	175.42	99.4
comp35243_c0_seq1	40s ribosomal protein s8	938	gi|162464180|ref|NP_001105391.1|40S ribosomal protein S8 [Zea mays] >gi|6226702|sp|Q08069.2|RS8_MAIZE RecName: Full=40S ribosomal protein S8 >gi|1498053|gb|AAB06330.1| ribosomal protein S8 [Zea mays] >gi|194692698|gb|ACF80433.1| unknown [Zea mays] >gi|195605614|gb|ACG24637.1| 40S ribosomal protein S8 [Zea mays]	NP_001105391	3.85e-80	93	302.753	221	206	6	C:ribosome; F:structural molecule activity; C:plastid; P:translation; F:RNA binding; P:biological_process	-			169.03	161	220.64
comp17062_c0_seq1	late-embryogenesis abundant protein 2	1290	gi|296084380|emb|CBI24768.3|unnamed protein product [Vitis vinifera]	CBI24768	3.06e-111	86	406.757	292	254	1	P:response to stress; P:response to abiotic stimulus	-			168.94	177.15	119.56
comp30814_c2_seq2	t protein	1681	gi|307136227|gb|ADN34064.1|aminomethyltransferase [Cucumis melo subsp. melo]	ADN34064	0	90	703.36	411	374	8	P:catabolic process; ; F:transferase activity; P:metabolic process; C:cytoplasm; C:protein complex; C:mitochondrion	EC:2.1.2.10; EC:2.6.1.0		Glycine, serine and threonine metabolism;Nitrogen metabolism;One carbon pool by folate;	168.77	206.39	110.04
comp29688_c1_seq1	predicted protein [Populus trichocarpa]	397	gi|224054368|ref|XP_002298225.1|predicted protein [Populus trichocarpa] >gi|222845483|gb|EEE83030.1| predicted protein [Populus trichocarpa]	XP_002298225	6.37e-05	76	50.8322	51	39	0	-				168.69	154.37	151.35
comp35179_c0_seq1	50s ribosomal protein chloroplast expressed	1296	gi|242041475|ref|XP_002468132.1|hypothetical protein SORBIDRAFT_01g040120 [Sorghum bicolor] >gi|241921986|gb|EER95130.1| hypothetical protein SORBIDRAFT_01g040120 [Sorghum bicolor]	XP_002468132	2.38e-87	83	327.405	228	190	5	C:ribosome; F:structural molecule activity; P:translation; C:plastid; P:biological_process	-			167.88	156.7	140.87	1	p2	(GA)9	18	943	960
comp25353_c0_seq2	thioredoxin family protein	1347	gi|53748517|emb|CAH59451.1|thioredoxin 2 [Plantago major]	CAH59451	1.76e-56	66	224.942	229	153	4	P:cell redox homeostasis; F:electron carrier activity; P:glycerol ether metabolic process; F:protein disulfide oxidoreductase activity				167.74	112.12	12.55
comp35160_c0_seq1	ankyrin-repeat protein	1677	gi|255642139|gb|ACU21334.1|unknown [Glycine max]	ACU21334	3.56e-129	82	466.848	341	282	0	-				167.71	146.76	120.63
comp26724_c1_seq1	hypothetical protein MA4_112I10.24 [Musa acuminata]	1065	gi|102140020|gb|ABF70151.1|hypothetical protein MA4_112I10.24 [Musa acuminata]	ABF70151	2.3e-26	90	124.405	70	63	1	C:plastid	-			167.42	34.02	29.76
comp30390_c0_seq2	calcium-dependent protein	3005	gi|225431134|ref|XP_002267099.1|PREDICTED: hypothetical protein [Vitis vinifera] >gi|297735013|emb|CBI17375.3| unnamed protein product [Vitis vinifera]	XP_002267099	0	88	846.655	544	481	6	F:protein kinase activity; C:plasma membrane; F:calcium ion binding; P:cellular protein modification process; F:nucleotide binding;	EC:2.7.11.17			167	119.5	28.38
comp34783_c2_seq3	PREDICTED: hypothetical protein isoform 1 [Vitis vinifera]	561	gi|225445728|ref|XP_002270904.1|PREDICTED: hypothetical protein isoform 1 [Vitis vinifera]	XP_002270904	3.08e-66	78	254.988	186	146	4	F:binding; P:metabolic process; C:cell; F:catalytic activity	-			166.93	49.42	18.2
comp18198_c0_seq2	calcium dependent protein kinase 12	2339	gi|224145672|ref|XP_002325726.1|calcium dependent protein kinase 12 [Populus trichocarpa] >gi|222862601|gb|EEF00108.1| calcium dependent protein kinase 12 [Populus trichocarpa]	XP_002325726	0	92	833.558	488	449	5	P:cellular protein modification process; F:calcium ion binding; F:nucleotide binding; F:protein kinase activity;	EC:2.7.11.0			166.49	124.77	37.05
comp34582_c1_seq1	plastid-specific 30s ribosomal protein chloroplast	1098	gi|255576477|ref|XP_002529130.1|Plastid-specific 30S ribosomal protein 3, chloroplast precursor, putative [Ricinus communis] >gi|223531409|gb|EEF33243.1| Plastid-specific 30S ribosomal protein 3, chloroplast precursor, putative [Ricinus communis]	XP_002529130	7.48e-36	97	155.992	78	76	6	C:ribosome; F:structural molecule activity; C:plastid; P:translation; F:RNA binding; P:biological_process	-			166.22	149.22	113.39
comp24576_c0_seq1	p-rich protein -c29	785	gi|10798758|dbj|BAB16431.1|P-rich protein NtEIG-C29 [Nicotiana tabacum]	BAB16431	1.05e-10	57	71.633	87	50	1	P:lipid transport				166.05	124.81	170.06	1	p2	(GA)9	18	1	18
comp26659_c0_seq1	zinc finger protein	953	gi|297835080|ref|XP_002885422.1|hypothetical protein ARALYDRAFT_342260 [Arabidopsis lyrata subsp. lyrata] >gi|297331262|gb|EFH61681.1| hypothetical protein ARALYDRAFT_342260 [Arabidopsis lyrata subsp. lyrata]	XP_002885422	3.9e-19	49	100.138	232	115	1	F:binding	-			165.99	114.96	137.78
comp26536_c1_seq1	abc transporter family protein	539	gi|296082509|emb|CBI21514.3|unnamed protein product [Vitis vinifera]	CBI21514	5.35e-86	94	320.472	176	166	3	F:hydrolase activity; P:nucleobase-containing compound metabolic process; P:catabolic process; F:nucleotide binding	EC:3.6.1.3		Purine metabolism;	165.92	234.92	195.74
comp28256_c1_seq1	af279902_1nadh-ubiquinone oxidoreductase subunit psst	767	gi|9652180|gb|AAF91429.1|AF279902_1NADH-ubiquinone oxidoreductase subunit PSST [Lupinus luteus]	AAF91429	1.81e-76	98	290.041	156	153	9	P:generation of precursor metabolites and energy; F:binding; F:catalytic activity; P:biosynthetic process; P:ion transport	EC:1.6.5.3		Oxidative phosphorylation;Nitrogen metabolism;	165.59	247.98	335.86	1	p2	(GA)9	18	1	18
comp17176_c0_seq1	unknown [Glycine max]	936	gi|255639959|gb|ACU20272.1|unknown [Glycine max]	ACU20272	6.75e-77	91	291.967	159	145	3	F:catalytic activity; P:metabolic process; P:cellular protein modification process	EC:1.8.4.11			165.43	209.49	199.19
comp31907_c0_seq1	predicted protein [Populus trichocarpa]	393	gi|224092097|ref|XP_002309471.1|predicted protein [Populus trichocarpa] >gi|222855447|gb|EEE92994.1| predicted protein [Populus trichocarpa]	XP_002309471	8.09e-13	76	77.0258	68	52	1	C:plastid	-			165.23	151.61	112.99
comp33375_c0_seq2	60s ribosomal protein	1454	gi|225435782|ref|XP_002285741.1|PREDICTED: hypothetical protein [Vitis vinifera]	XP_002285741	2.23e-169	93	600.127	400	373	4	C:ribosome; F:structural molecule activity; P:translation; P:biological_process	-			164.98	192.72	262.17
comp23762_c0_seq2	eukaryotic translation initiation factor	652	gi|255637282|gb|ACU18971.1|unknown [Glycine max]	ACU18971	3.74e-52	93	208.764	113	106	3	F:translation factor activity, nucleic acid binding; C:ribosome; P:regulation of biological process; P:translation	-			164.91	183.12	144.65
comp35395_c0_seq1	cytoplasmic ribosomal protein s15a	662	gi|296086272|emb|CBI31713.3|unnamed protein product [Vitis vinifera]	CBI31713	1.01e-68	97	263.848	137	133	4	C:ribosome; F:structural molecule activity; P:translation; P:biological_process	-			164.69	159.56	266.87
comp35198_c0_seq1	peptidase serine-type peptidase	1595	gi|225458489|ref|XP_002284120.1|PREDICTED: hypothetical protein [Vitis vinifera] >gi|147810057|emb|CAN78280.1| hypothetical protein VITISV_021649 [Vitis vinifera]	XP_002284120	2.86e-80	74	304.294	252	188	3	C:cell; F:peptidase activity; P:protein metabolic process; P:catabolic process	-			164.61	166.16	92.44
comp17127_c1_seq1	PREDICTED: hypothetical protein isoform 1 [Vitis vinifera]	703	gi|225435249|ref|XP_002284989.1|PREDICTED: hypothetical protein isoform 1 [Vitis vinifera] >gi|297746225|emb|CBI16281.3| unnamed protein product [Vitis vinifera]	XP_002284989	2.58e-76	89	289.271	179	160	5	C:cytoplasm; C:intracellular; C:protein complex; C:nucleus; F:peptidase activity; P:protein metabolic process; P:catabolic process	EC:3.4.25.0			164.35	125.32	175.5
comp35467_c0_seq1	pathogenesis-related protein 1	780	gi|158983039|gb|ABK41053.2|pathogenesis-related protein 1 [Musa acuminata]	ABK41053	7.86e-51	78	204.912	138	108	1	C:extracellular region				164.28	59.03	83.09	1	p2	(GA)10	20	1	20
comp28298_c0_seq2	Beta-amylase, putative [Ricinus communis]	1942	gi|255551639|ref|XP_002516865.1|Beta-amylase, putative [Ricinus communis] >gi|223543953|gb|EEF45479.1| Beta-amylase, putative [Ricinus communis]	XP_002516865	1.16e-150	75	538.495	467	354	2	P:carbohydrate metabolic process; F:hydrolase activity	-			164.02	140.02	45.1	1	p3	(CTT)6	18	1	18	2	p2	(AG)9	18	4405	4422
comp33888_c0_seq2	botrytis cinerea strain t4 cdna library	832	gi|343428739|emb|FQ311463.1|Sporisorium reilianum SRZ2 chromosome 4 complete DNA sequence	FQ311463	1.38e-06	86	64.4042	53	46	0	-				163.97	85.22	60.56
comp35138_c0_seq1	60s ribosomal protein l11	714	gi|324331724|gb|ADY38658.1|putative 60S ribosomal protein L11 [Wolffia arrhiza]	ADY38658	2.03e-84	99	316.235	180	179	4	C:ribosome; F:structural molecule activity; P:translation; P:biological_process	-			163.91	176.06	288.76
comp33412_c0_seq3	cell division protein	2244	gi|225446693|ref|XP_002282107.1|PREDICTED: hypothetical protein [Vitis vinifera]	XP_002282107	0	92	1040.41	692	639	7	F:peptidase activity; P:protein metabolic process; P:catabolic process; F:nucleotide binding; F:hydrolase activity; C:cell; P:biological_process	EC:3.4.24.0; EC:3.6.4.3			163.58	225.51	334.83
comp33915_c1_seq3	nam-like protein 1	1333	gi|195549547|gb|ACG50001.1|Nam-like protein 1 [Solanum lycopersicum] >gi|283580277|gb|ADB27957.1| Nam-like protein 1 [Solanum lycopersicum]	ACG50001	1.19e-97	72	361.688	306	222	1	F:DNA binding				163.49	201.32	103.65	1	p2	(AG)9	18	1	18
comp35081_c0_seq1	cold stress protein	806	gi|270315174|gb|ACZ74623.1|cold stress protein-like protein [Wolffia arrhiza]	ACZ74623	7.53e-68	87	261.536	163	143	1	P:response to stress	-			163.21	159.94	250.78
comp23145_c0_seq2	green flesh protein	1544	gi|162135178|gb|ABX82698.1|stay green protein [Capsicum annuum] >gi|170947249|emb|CAN88917.2| chlorophyll retainer (stay green) [Capsicum annuum] >gi|171903868|gb|ACB56586.1| chlorophyll retainer [Capsicum annuum]	ABX82698	6.33e-85	75	319.701	260	195	3	P:catabolic process; P:protein metabolic process; C:plastid	-			163.19	174.87	107.44
comp35097_c0_seq1	thioredoxin-like protein	828	gi|225457126|ref|XP_002283569.1|PREDICTED: hypothetical protein [Vitis vinifera] >gi|297733833|emb|CBI15080.3| unnamed protein product [Vitis vinifera]	XP_002283569	1.6e-60	85	237.269	161	137	1	C:mitochondrion	-			163.06	153.88	163.33	1	p2	(GA)10	20	1	20
comp35057_c0_seq1	carboxyl-terminal-processing protease	1859	gi|297739701|emb|CBI29883.3|unnamed protein product [Vitis vinifera]	CBI29883	0	87	644.04	423	369	2	F:peptidase activity; P:protein metabolic process; P:catabolic process	-			163.05	226.61	331.09	1	p2	(GA)10	20	1326	1345
comp26714_c0_seq5	auxin-responsive protein	1748	gi|50404477|gb|AAT76903.1|IAA type protein [Elaeis guineensis]	AAT76903	3.03e-70	77	271.166	203	157	3	P:auxin mediated signaling pathway; F:protein dimerization activity; C:nucleus				162.84	126.54	128.82
comp27594_c0_seq1	ethylene response factor 5	1156	gi|40060533|gb|AAR37423.1|putative ethylene response factor 5 [Vitis aestivalis]	AAR37423	4.78e-20	67	103.605	143	96	5	P:regulation of transcription, DNA-dependent; P:transcription, DNA-dependent; C:nucleus; F:sequence-specific DNA binding transcription factor activity; F:DNA binding				162.68	121.02	146.65
comp34107_c6_seq1	very-long-chain fatty acid condensing expressed	1057	gi|242036471|ref|XP_002465630.1|hypothetical protein SORBIDRAFT_01g042600 [Sorghum bicolor] >gi|241919484|gb|EER92628.1| hypothetical protein SORBIDRAFT_01g042600 [Sorghum bicolor]	XP_002465630	6.91e-124	91	448.358	269	246	4	F:transferase activity; C:cell; P:biosynthetic process; P:lipid metabolic process	-			162.6	98.88	46.8
comp35242_c0_seq1	peptidyl-prolyl cis-trans	1080	gi|296088703|emb|CBI38153.3|unnamed protein product [Vitis vinifera]	CBI38153	2.63e-78	79	296.975	262	209	2	F:catalytic activity; P:protein metabolic process	EC:5.2.1.8			162.13	113.13	212.14
comp28310_c0_seq1	predicted protein [Populus trichocarpa]	1371	gi|224144761|ref|XP_002325404.1|predicted protein [Populus trichocarpa] >gi|222862279|gb|EEE99785.1| predicted protein [Populus trichocarpa]	XP_002325404	3.17e-77	79	293.893	203	161	5	P:cellular homeostasis; P:regulation of biological process; F:electron carrier activity; F:catalytic activity; P:metabolic process	-			161.88	199.08	207.29
comp17048_c0_seq2	protein	1963	gi|115463255|ref|NP_001055227.1|Os05g0333500 [Oryza sativa Japonica Group] >gi|115463261|ref|NP_001055230.1| Os05g0334400 [Oryza sativa Japonica Group] >gi|55167971|gb|AAV43840.1| putative DnaJ protein [Oryza sativa Japonica Group] >gi|55167972|gb|AAV43841.1| putative DnaJ protein [Oryza sativa Japonica Group] >gi|55167973|gb|AAV43842.1| putative DnaJ protein [Oryza sativa Japonica Group] >gi|579…	NP_001055227	0	83	640.958	448	372	7	C:cytoplasm; F:binding; P:protein metabolic process; F:protein binding; F:nucleotide binding; P:response to stress; P:response to abiotic stimulus	-			161.47	147.63	94.73
comp31963_c1_seq1	60s ribosomal protein l44	1012	gi|148905940|gb|ABR16131.1|unknown [Picea sitchensis] >gi|148907954|gb|ABR17097.1| unknown [Picea sitchensis] >gi|224286878|gb|ACN41142.1| unknown [Picea sitchensis]	ABR16131	7.74e-37	98	159.073	84	83	5	C:ribosome; F:structural molecule activity; P:translation; C:mitochondrion; P:biological_process	-			161.33	190.98	261.77
comp28328_c1_seq1	homogentisate -dioxygenase	3158	gi|225461591|ref|XP_002285298.1|PREDICTED: hypothetical protein [Vitis vinifera] >gi|302142933|emb|CBI20228.3| unnamed protein product [Vitis vinifera]	XP_002285298	0	91	791.956	434	395	5	F:catalytic activity; P:catabolic process; ; P:metabolic process	EC:1.13.11.5		Tyrosine metabolism;Styrene degradation;	161.3	202.46	157.81
comp18195_c0_seq1	40s ribosomal protein	2051	gi|297819882|ref|XP_002877824.1|hypothetical protein ARALYDRAFT_485534 [Arabidopsis lyrata subsp. lyrata] >gi|297323662|gb|EFH54083.1| hypothetical protein ARALYDRAFT_485534 [Arabidopsis lyrata subsp. lyrata]	XP_002877824	1.31e-67	75	262.692	248	188	5	C:ribosome; F:structural molecule activity; P:translation; F:RNA binding; P:biological_process	-			161.25	151.31	192.88
comp17651_c0_seq1	glucose-6-phosphate 1-dehydrogenase 2	2291	gi|242072498|ref|XP_002446185.1|hypothetical protein SORBIDRAFT_06g003160 [Sorghum bicolor] >gi|241937368|gb|EES10513.1| hypothetical protein SORBIDRAFT_06g003160 [Sorghum bicolor]	XP_002446185	0	93	928.702	515	484	5	F:nucleotide binding; F:catalytic activity; C:mitochondrion; P:carbohydrate metabolic process; P:nucleobase-containing compound metabolic process; P:catabolic process; P:secondary metabolic process;	EC:1.1.1.49		Pentose phosphate pathway;Glutathione metabolism;	161.2	212.54	57.56	1	p2	(CT)9	18	6	23
comp23229_c0_seq1	achain the solution structure of soybean calmodulin isoform 4 complexed with the vacuolar calcium atpase bca1 peptide	1017	gi|225432844|ref|XP_002283755.1|PREDICTED: hypothetical protein [Vitis vinifera] >gi|147815960|emb|CAN70418.1| hypothetical protein VITISV_013814 [Vitis vinifera] >gi|297737131|emb|CBI26332.3| unnamed protein product [Vitis vinifera]	XP_002283755	7.03e-62	93	242.276	145	135	3	P:metabolic process; F:catalytic activity; F:calcium ion binding	EC:1.3.1.74			161.07	147.27	107.44
comp27244_c0_seq1	ccr4-associated factor, putative [Ricinus communis]	1594	gi|255572747|ref|XP_002527306.1|ccr4-associated factor, putative [Ricinus communis] >gi|223533306|gb|EEF35058.1| ccr4-associated factor, putative [Ricinus communis]	XP_002527306	8.48e-125	89	452.21	264	237	4	F:nucleic acid binding; C:nucleus; F:nuclease activity; P:regulation of biological process; P:nucleobase-containing compound metabolic process	EC:3.1.13.4			161	140.58	128.92
comp35276_c0_seq1	trl2_orysj ame: full=thioredoxin-like chloroplastic ame: full=lilium-type thioredoxin 2 ame: full= rx19 flags: precursor	1155	gi|225444940|ref|XP_002282326.1|PREDICTED: hypothetical protein [Vitis vinifera] >gi|297738677|emb|CBI27922.3| unnamed protein product [Vitis vinifera]	XP_002282326	2.49e-69	87	267.314	162	141	6	P:cellular homeostasis; P:regulation of biological process; F:electron carrier activity; F:catalytic activity; P:metabolic process; C:plastid	-			160.91	158.61	106.43
comp33523_c0_seq3	hypothetical protein VITISV_036640 [Vitis vinifera]	1566	gi|147854712|emb|CAN80250.1|hypothetical protein VITISV_036640 [Vitis vinifera]	CAN80250	2.34e-127	86	460.685	282	244	5	P:carbohydrate metabolic process; F:hydrolase activity; C:extracellular region; C:cell wall; F:transferase activity	EC:3.2.1.0; EC:2.4.1.207			160.64	119.41	95.15	1	p3	(CGA)7	21	151	171
comp28252_c0_seq1	protein	1568	gi|225431629|ref|XP_002262838.1|PREDICTED: hypothetical protein [Vitis vinifera]	XP_002262838	3.93e-74	72	283.878	332	240	0	-				160.59	156.05	71.91
comp35164_c0_seq1	cu-zn superoxide dismutase	792	gi|224130836|ref|XP_002328388.1|predicted protein [Populus trichocarpa] >gi|118482058|gb|ABK92960.1| unknown [Populus trichocarpa] >gi|118484653|gb|ABK94197.1| unknown [Populus trichocarpa] >gi|125863282|gb|ABN58428.1| Cu-Zn superoxide dismutase [Populus trichocarpa] >gi|222838103|gb|EEE76468.1| predicted protein [Populus trichocarpa]	XP_002328388	1.57e-70	90	270.396	151	136	5	F:binding; C:cytoplasm; P:metabolic process; F:catalytic activity	EC:1.15.1.1			160.14	166.57	257.48
comp17056_c0_seq1	14-3-3 family protein	700	gi|55375985|gb|AAV50005.1|14-3-3 family protein [Malus x domestica]	AAV50005	4.49e-89	95	331.643	184	175	1	F:protein binding	-			159.08	190.8	295.98
comp27903_c1_seq1	conserved hypothetical protein [Ricinus communis]	444	gi|255542106|ref|XP_002512117.1|conserved hypothetical protein [Ricinus communis] >gi|223549297|gb|EEF50786.1| conserved hypothetical protein [Ricinus communis]	XP_002512117	5.95e-11	54	70.8626	91	50	12	C:chloroplast envelope; F:molecular_function; C:chloroplast stroma; C:chloroplast; P:response to salt stress; P:response to cadmium ion; C:plasma membrane; P:abscisic acid mediated signaling pathway; P:response to bacterium; P:response to cold; P:response to heat; C:cellular_component				159.04	227.44	60.77
comp30490_c0_seq1	zinc finger	866	gi|255537543|ref|XP_002509838.1|zinc finger protein, putative [Ricinus communis] >gi|223549737|gb|EEF51225.1| zinc finger protein, putative [Ricinus communis]	XP_002509838	1.21e-37	63	161.384	185	117	2	F:metal ion binding; F:zinc ion binding				158.59	122.43	62.05
comp35256_c0_seq1	ac082645_16 phosphoglucomutase	2185	gi|115454931|ref|NP_001051066.1|Os03g0712700 [Oryza sativa Japonica Group] >gi|13324798|gb|AAK18846.1|AC082645_16 phosphoglucomutase [Oryza sativa Japonica Group] >gi|17981609|gb|AAL51086.1|AF455812_1 phosphoglucomutase [Oryza sativa] >gi|108710731|gb|ABF98526.1| Phosphoglucomutase, cytoplasmic 2, putative, expressed [Oryza sativa Japonica Group] >gi|113549537|dbj|BAF12980.1| Os03g0712700 [Oryza …	NP_001051066	0	92	988.023	582	540	10	C:cytoplasm; F:binding; F:catalytic activity; P:carbohydrate metabolic process; P:biosynthetic process; P:generation of precursor metabolites and energy; P:catabolic process; P:nucleobase-containing compound metabolic process; P:secondary metabolic process	EC:5.4.2.2		Glycolysis / Gluconeogenesis;Starch and sucrose metabolism;Galactose metabolism;Purine metabolism;Streptomycin biosynthesis;Pentose phosphate pathway;Amino sugar and nucleotide sugar metabolism;	158.55	164.28	127.57
comp17206_c1_seq1	chloroplast elongation factor tub	1051	gi|225452282|ref|XP_002271032.1|PREDICTED: similar to Elongation factor Tu, chloroplastic [Vitis vinifera]	XP_002271032	5.3e-84	95	315.849	195	186	7	F:translation factor activity, nucleic acid binding; P:nucleobase-containing compound metabolic process; P:catabolic process; F:hydrolase activity; C:plastid; F:nucleotide binding; C:ribosome; P:regulation of biological process; P:translation	-			158.24	102.87	76.91
comp34661_c3_seq1	phosphoric diester	328	gi|296081178|emb|CBI18204.3|unnamed protein product [Vitis vinifera]	CBI18204	7.69e-19	100	97.0561	47	47	1	F:hydrolase activity	-			158.09	172.09	91.51
comp27295_c0_seq1	harpin-induced protein 1 containing expressed	908	gi|242067267|ref|XP_002448910.1|hypothetical protein SORBIDRAFT_05g001340 [Sorghum bicolor] >gi|241934753|gb|EES07898.1| hypothetical protein SORBIDRAFT_05g001340 [Sorghum bicolor]	XP_002448910	1.07e-31	64	141.739	163	105	1	C:plastid				158.03	70.81	61.47
comp28323_c0_seq1	mrna for extensin	386	gi|20419|emb|X65718.1|P.amygdalus mRNA for extensin	X65718	1.34e-21	72	113.095	230	166	0	-				158.02	167.58	124.07	1	c	(AG)9gcgatcccatgcc(CCT)6	49	1	49
comp17450_c0_seq1	component of high affinity nitrate transporter	1057	gi|225456868|ref|XP_002279861.1|PREDICTED: hypothetical protein [Vitis vinifera] >gi|297733682|emb|CBI14929.3| unnamed protein product [Vitis vinifera]	XP_002279861	2.19e-45	75	187.578	179	135	0	-				157.69	811.84	269.98	1	p2	(GA)9	18	1	18
comp26937_c0_seq2	inorganic pyrophosphatase	1060	gi|255581034|ref|XP_002531333.1|inorganic pyrophosphatase, putative [Ricinus communis] >gi|223529055|gb|EEF31040.1| inorganic pyrophosphatase, putative [Ricinus communis]	XP_002531333	3.35e-102	91	376.326	219	201	6	P:biological_process; F:hydrolase activity; C:cell; C:cytoplasm; F:binding; P:generation of precursor metabolites and energy	EC:3.6.1.1		Oxidative phosphorylation;	157.69	136.67	142.43
comp27937_c0_seq2	ring-h2 zinc finger	1352	gi|21536625|gb|AAM60957.1|RING-H2 zinc finger protein-like [Arabidopsis thaliana]	AAM60957	3.97e-32	51	144.05	300	154	2	P:biological_process	-			157.48	136.47	68.76	1	p4	(AAAT)5	20	14	33
comp35667_c0_seq1	achain crystal structure of bitter gourd trypsin inhibitor	535	gi|255638338|gb|ACU19481.1|unknown [Glycine max]	ACU19481	1.66e-15	72	86.2705	69	50	3	P:response to wounding; F:serine-type endopeptidase inhibitor activity; F:peptidase activity				157.44	49.51	30.47
comp23561_c1_seq2	small gtp-binding protein	477	gi|224074217|ref|XP_002304305.1|predicted protein [Populus trichocarpa] >gi|118485751|gb|ABK94725.1| unknown [Populus trichocarpa] >gi|222841737|gb|EEE79284.1| predicted protein [Populus trichocarpa]	XP_002304305	4.88e-58	81	227.254	150	122	4	P:protein transport; F:hydrolase activity; F:nucleotide binding; P:signal transduction	-			157.37	173.87	123.12
comp28334_c0_seq2	class 1 non-symbiotic hemoglobin	871	gi|197312867|gb|ACH63214.1|class 1 non-symbiotic hemoglobin [Rheum australe]	ACH63214	6.67e-60	86	235.343	159	137	3	F:binding; P:transport; F:oxygen binding	-			157.29	79.54	8.8
comp35031_c0_seq1	at4g11600 t5c23_30	1948	gi|297813639|ref|XP_002874703.1|ATGPX6 [Arabidopsis lyrata subsp. lyrata] >gi|297320540|gb|EFH50962.1| ATGPX6 [Arabidopsis lyrata subsp. lyrata]	XP_002874703	2.65e-78	92	298.13	172	159	11	P:response to stress; P:biological_process; C:plasma membrane; F:catalytic activity; F:antioxidant activity; C:plastid; C:cytosol; C:mitochondrion; P:response to abiotic stimulus; P:metabolic process;	EC:1.11.1.9		Arachidonic acid metabolism;Glutathione metabolism;	157.11	193.5	218.23
comp35058_c0_seq1	4-coumarate: ligase 1	2010	gi|147787244|emb|CAN69130.1|hypothetical protein VITISV_039323 [Vitis vinifera]	CAN69130	0	87	813.913	533	466	2	F:catalytic activity; P:metabolic process	-			157.08	142.3	304.37
comp35080_c0_seq1	conserved hypothetical protein [Ricinus communis]	1594	gi|255585514|ref|XP_002533448.1|conserved hypothetical protein [Ricinus communis] >gi|223526697|gb|EEF28932.1| conserved hypothetical protein [Ricinus communis]	XP_002533448	1.55e-102	80	378.252	321	260	1	P:response to abiotic stimulus	-			157.03	159.9	436.52
comp35101_c0_seq1	60s ribosomal protein	649	gi|225462958|ref|XP_002268796.1|PREDICTED: hypothetical protein [Vitis vinifera] >gi|296082825|emb|CBI22126.3| unnamed protein product [Vitis vinifera]	XP_002268796	1.15e-21	79	107.457	68	54	4	C:ribosome; F:structural molecule activity; P:translation; P:biological_process	-			156.94	181	277.15
comp35122_c0_seq1	transcription elongation factor 1	879	gi|115473523|ref|NP_001060360.1|Os07g0631100 [Oryza sativa Japonica Group] >gi|25453308|sp|Q8LHP0.1|ELOF1_ORYSJ RecName: Full=Transcription elongation factor 1 homolog >gi|22296365|dbj|BAC10134.1| unknown protein [Oryza sativa Japonica Group] >gi|113611896|dbj|BAF22274.1| Os07g0631100 [Oryza sativa Japonica Group] >gi|125538787|gb|EAY85182.1| hypothetical protein OsI_06540 [Oryza sativa Indica Gr…	NP_001060360	4.86e-42	96	176.022	86	83	3	F:translation factor activity, nucleic acid binding; C:ribosome; P:regulation of biological process; P:translation	-			156.86	144.5	147.59
comp30469_c1_seq2	class i chitinase	595	gi|283046278|dbj|BAI63079.1|putative chitinase [Epipremnum aureum]	BAI63079	1.57e-53	97	213.001	104	101	4	F:hydrolase activity; P:carbohydrate metabolic process; P:catabolic process; C:cytoplasmic membrane-bounded vesicle	EC:3.2.1.14		Amino sugar and nucleotide sugar metabolism;	156.83	169.06	316.94
comp17061_c0_seq1	dead box atp-dependent rna	3877	gi|225450401|ref|XP_002278318.1|PREDICTED: hypothetical protein [Vitis vinifera] >gi|296089875|emb|CBI39694.3| unnamed protein product [Vitis vinifera]	XP_002278318	0	87	887.486	603	526	6	F:hydrolase activity; F:RNA binding; F:nucleotide binding; C:nucleus; F:binding; C:plastid	-			156.26	130.42	118.1
comp30821_c0_seq1	PREDICTED: hypothetical protein [Vitis vinifera]	1706	gi|225454332|ref|XP_002277648.1|PREDICTED: hypothetical protein [Vitis vinifera]	XP_002277648	1.36e-83	68	315.464	352	241	0	-				156.18	186.86	157.42
comp34964_c0_seq1	chlorophyll a b binding	1123	gi|225447745|ref|XP_002263201.1|PREDICTED: hypothetical protein [Vitis vinifera] >gi|147804704|emb|CAN71620.1| hypothetical protein VITISV_015544 [Vitis vinifera]	XP_002263201	9.91e-108	90	394.815	258	234	3	C:cell; P:generation of precursor metabolites and energy; C:plastid	-			156.18	287.13	694.08
comp17205_c1_seq1	glycogen synthase kinase-3	533	gi|225452418|ref|XP_002276754.1|PREDICTED: hypothetical protein [Vitis vinifera]	XP_002276754	5.77e-29	88	130.954	85	75	5	F:nucleotide binding; P:cellular protein modification process; F:protein kinase activity;	EC:2.7.11.0; EC:2.7.11.26			156.13	134.74	133.19
comp18207_c0_seq1	protease inhibitor seed storage lipid transfer protein family protein	1218	gi|224053328|ref|XP_002297766.1|predicted protein [Populus trichocarpa] >gi|222845024|gb|EEE82571.1| predicted protein [Populus trichocarpa]	XP_002297766	6.3e-10	60	70.0922	80	48	2	P:lipid transport; F:peptidase activity				155.87	68.68	22.71
comp31712_c0_seq1	hypothetical protein VITISV_036640 [Vitis vinifera]	1425	gi|147854712|emb|CAN80250.1|hypothetical protein VITISV_036640 [Vitis vinifera]	CAN80250	1.74e-118	80	431.024	291	235	5	P:carbohydrate metabolic process; F:hydrolase activity; C:extracellular region; C:cell wall; F:transferase activity	EC:3.2.1.0; EC:2.4.1.207			155.53	125.21	12.19
comp17545_c0_seq2	membrane protein	562	gi|297738467|emb|CBI27668.3|unnamed protein product [Vitis vinifera]	CBI27668	1.55e-25	91	119.783	68	62	0	-				155.39	80.29	54.53	1	p2	(CT)9	18	955	972
comp32330_c0_seq1	phosphoethanolamine cytidylyltransferase	1810	gi|224144239|ref|XP_002325231.1|predicted protein [Populus trichocarpa] >gi|222866665|gb|EEF03796.1| predicted protein [Populus trichocarpa]	XP_002325231	2.13e-151	80	540.806	402	322	2	P:biosynthetic process; F:transferase activity	EC:2.7.7.0			155.07	130.43	38.83
comp35258_c0_seq1	hydrophobic protein lti6b	650	gi|125525466|gb|EAY73580.1|hypothetical protein OsI_01464 [Oryza sativa Indica Group] >gi|222618224|gb|EEE54356.1| hypothetical protein OsJ_01354 [Oryza sativa Japonica Group]	EAY73580	1.37e-22	94	110.538	56	53	2	C:cytoplasmic membrane-bounded vesicle; C:cell	-			154.86	98.11	205.73	1	p3	(CAT)7	21	1	21
comp35435_c0_seq1	fenr3_orysj ame: full=ferredoxin--nadp embryo chloroplastic short=fnr flags: precursor	1349	gi|125557237|gb|EAZ02773.1|hypothetical protein OsI_24896 [Oryza sativa Indica Group]	EAZ02773	5.13e-173	86	612.068	379	328	7	F:nucleotide binding; C:organelle; C:thylakoid; F:catalytic activity; C:plastid; P:generation of precursor metabolites and energy	EC:1.18.1.2		Photosynthesis;	154.86	180.02	75.58
comp35155_c0_seq1	40s ribosomal protein s26	686	gi|297736505|emb|CBI25376.3|unnamed protein product [Vitis vinifera]	CBI25376	6.47e-29	96	131.724	84	81	4	C:ribosome; F:structural molecule activity; P:translation; P:biological_process	-			154.49	164.37	227.62	1	p2	(GA)9	18	1	18
comp28265_c0_seq2	gamma-tocopherol methyltransferase	1335	gi|156712232|emb|CAI77219.2|gamma-tocopherol methyl transferase [Triticum aestivum]	CAI77219	1.22e-126	84	457.988	302	255	2	F:transferase activity; P:metabolic process	EC:2.1.1.0			154.46	114.33	141.43	1	p2	(CT)10	20	2080	2099
comp35207_c0_seq1	transmembrane transporter	2228	gi|225424512|ref|XP_002285238.1|PREDICTED: hypothetical protein [Vitis vinifera] >gi|297737561|emb|CBI26762.3| unnamed protein product [Vitis vinifera]	XP_002285238	0	91	906.746	571	523	2	C:cytoplasmic membrane-bounded vesicle; C:cell	-			154.44	204.11	198.75
comp35495_c0_seq1	28 kda heat- and acid-stable	841	gi|255563010|ref|XP_002522509.1|28 kDa heat- and acid-stable phosphoprotein, putative [Ricinus communis] >gi|223538200|gb|EEF39809.1| 28 kDa heat- and acid-stable phosphoprotein, putative [Ricinus communis]	XP_002522509	1.22e-31	89	141.354	137	122	0	-				154.21	123.34	148.91	1	p2	(AG)10	20	1	20	2	p3	(TCT)7	21	877	897
comp17182_c1_seq1	PREDICTED: hypothetical protein [Vitis vinifera]	2624	gi|225458678|ref|XP_002284923.1|PREDICTED: hypothetical protein [Vitis vinifera] >gi|147773643|emb|CAN76464.1| hypothetical protein VITISV_017035 [Vitis vinifera]	XP_002284923	0	86	909.442	643	553	2	F:nucleotide binding; F:RNA binding	-			153.94	169.29	172.42
comp34848_c0_seq2	cell division control	2007	gi|225453042|ref|XP_002265478.1|PREDICTED: hypothetical protein [Vitis vinifera]	XP_002265478	8.91e-154	90	548.895	344	311	3	C:nucleus; F:DNA binding; P:biological_process	-			153.88	169.57	138.79	1	p2	(AG)11	22	1	22
comp33162_c1_seq2	charged multivesicular body protein	1164	gi|255546239|ref|XP_002514179.1|Charged multivesicular body protein 4b, putative [Ricinus communis] >gi|223546635|gb|EEF48133.1| Charged multivesicular body protein 4b, putative [Ricinus communis]	XP_002514179	1.18e-50	93	205.297	149	140	1	P:protein transport	-			153.67	187.45	187.49
comp35269_c0_seq1	hordeum vulgare vulgare mrna for complete clone: niashv1047e04	702	gi|326522653|dbj|AK357158.1|Hordeum vulgare subsp. vulgare mRNA for predicted protein, complete cds, clone: NIASHv1047E04	AK357158	4.58e-18	83	102.275	96	80	0	-				153.35	124.57	203.78
comp34740_c0_seq2	heat shock	2243	gi|255573627|ref|XP_002527736.1|heat shock protein, putative [Ricinus communis] >gi|223532877|gb|EEF34649.1| heat shock protein, putative [Ricinus communis]	XP_002527736	0	96	1136.71	652	629	4	F:nucleotide binding; P:response to stress; P:metabolic process; F:catalytic activity	EC:1.3.1.74			152.99	342.15	97.14
comp28312_c0_seq1	f-box family expressed	2877	gi|125542145|gb|EAY88284.1|hypothetical protein OsI_09740 [Oryza sativa Indica Group] >gi|125584697|gb|EAZ25361.1| hypothetical protein OsJ_09177 [Oryza sativa Japonica Group]	EAY88284	1.06e-81	61	310.071	398	243	0	-				152.89	109.14	125.8
comp35302_c0_seq1	serine hydroxymethyltransferase 6	1600	gi|225433510|ref|XP_002266276.1|PREDICTED: hypothetical protein [Vitis vinifera]	XP_002266276	0	95	823.543	471	450	6	F:binding; ; F:transferase activity; P:metabolic process	EC:2.1.2.1; EC:2.1.1.0		Cyanoamino acid metabolism;Glycine, serine and threonine metabolism;Glyoxylate and dicarboxylate metabolism;Methane metabolism;One carbon pool by folate;	152.78	180.64	156.47
comp16940_c0_seq1	af211535_1avr9 cf-9 rapidly elicited protein 194	1039	gi|12003392|gb|AAG43553.1|AF211535_1Avr9/Cf-9 rapidly elicited protein 194 [Nicotiana tabacum]	AAG43553	1.35e-15	56	88.5817	146	82	0	-				152.71	160.08	25.86
comp30925_c1_seq1	emb2726 (embryo defective 2726) rna binding translation elongation factor	1767	gi|225445166|ref|XP_002280712.1|PREDICTED: similar to Os12g0541500 [Vitis vinifera]	XP_002280712	0	82	695.656	515	426	7	C:plastid; F:translation factor activity, nucleic acid binding; P:biological_process; P:reproduction; P:embryo development; C:ribosome; P:regulation of biological process; P:translation	-			152.58	122.44	56.69
comp27847_c0_seq2	senescence-related protein	1578	gi|225427999|ref|XP_002278045.1|PREDICTED: hypothetical protein isoform 1 [Vitis vinifera]	XP_002278045	1.06e-127	71	461.84	464	332	0	-				152.57	220.57	26.18
comp27000_c0_seq1	hypothetical protein SORBIDRAFT_09g022280 [Sorghum bicolor]	1140	gi|242088149|ref|XP_002439907.1|hypothetical protein SORBIDRAFT_09g022280 [Sorghum bicolor] >gi|241945192|gb|EES18337.1| hypothetical protein SORBIDRAFT_09g022280 [Sorghum bicolor]	XP_002439907	1.14e-50	68	205.297	229	157	2	F:transcription regulator activity; C:nucleus				152.49	110.03	54.38
comp35116_c0_seq1	enolase expressed	759	gi|218192440|gb|EEC74867.1|hypothetical protein OsI_10758 [Oryza sativa Indica Group]	EEC74867	1.3e-95	91	353.599	200	183	9	C:cell; C:cytosol; C:protein complex; F:catalytic activity; F:binding; P:carbohydrate metabolic process; P:generation of precursor metabolites and energy; P:catabolic process; P:biosynthetic process;	EC:4.2.1.11		Glycolysis / Gluconeogenesis;Methane metabolism;	152.38	151.66	316.59	1	p2	(CT)9	18	1	18
comp30807_c0_seq1	predicted protein [Populus trichocarpa]	1793	gi|224059746|ref|XP_002299983.1|predicted protein [Populus trichocarpa] >gi|222847241|gb|EEE84788.1| predicted protein [Populus trichocarpa]	XP_002299983	1.66e-47	67	195.667	206	139	0	-				152.36	132.2	14.86
comp24999_c0_seq3	transcription factor myb94	373	gi|312283473|dbj|BAJ34602.1|unnamed protein product [Thellungiella halophila]	BAJ34602	4.54e-19	95	97.8265	45	43	13	P:response to endogenous stimulus; F:sequence-specific DNA binding transcription factor activity; F:DNA binding; P:biological_process; P:response to stress; P:response to abiotic stimulus; ; P:regulation of biological process; C:nucleoplasm; C:protein complex	-			152.31	74.75	25.97
comp32348_c0_seq1	hypothetical protein OsI_08880 [Oryza sativa Indica Group]	575	gi|125541077|gb|EAY87472.1|hypothetical protein OsI_08880 [Oryza sativa Indica Group]	EAY87472	6.72e-11	66	71.2478	69	46	0	-				152.31	140.48	67.55
comp17686_c0_seq1	Os03g0279950 [Oryza sativa Japonica Group]	867	gi|297722003|ref|NP_001173365.1|Os03g0279950 [Oryza sativa Japonica Group] >gi|222624678|gb|EEE58810.1| hypothetical protein OsJ_10361 [Oryza sativa Japonica Group] >gi|255674406|dbj|BAH92093.1| Os03g0279950 [Oryza sativa Japonica Group]	NP_001173365	1.32e-68	81	264.233	180	147	5	C:organelle; C:thylakoid; C:protein complex; F:calcium ion binding; C:plastid; P:metabolic process; C:cell	-			152.26	153.27	94.1
comp34235_c0_seq4	hydroxymethylglutaryl coenzyme a synthase	1704	gi|125564412|gb|EAZ09792.1|hypothetical protein OsI_32080 [Oryza sativa Indica Group]	EAZ09792	0	90	775.007	464	419	7	P:biosynthetic process; P:lipid metabolic process; F:transferase activity; P:metabolic process; P:catabolic process;	EC:2.3.3.10		Synthesis and degradation of ketone bodies;Butanoate metabolism;Valine, leucine and isoleucine degradation;Terpenoid backbone biosynthesis;	152.08	198.85	94.77
comp28848_c0_seq2	thioredoxin f-type 1	765	gi|11135108|sp|O48897.1|TRXF_BRANARecName: Full=Thioredoxin F-type, chloroplastic; Short=Trx-F; Flags: Precursor >gi|2921094|gb|AAC04671.1| thioredoxin-f [Brassica napus]	O48897	3.55e-48	88	196.052	118	104	13	F:enzyme regulator activity; F:electron carrier activity; P:cellular homeostasis; P:regulation of biological process; P:metabolic process; P:transport; C:plastid; P:carbohydrate metabolic process; P:biological_process; F:catalytic activity; P:generation of precursor metabolites and energy	-			151.7	113.31	72.52
comp35086_c0_seq1	unnamed protein product [Vitis vinifera]	1019	gi|297744657|emb|CBI37919.3|unnamed protein product [Vitis vinifera]	CBI37919	9.97e-24	58	115.546	169	99	0	-				151.61	159.18	147.5
comp30377_c1_seq2	ras-related protein rab8-3	1822	gi|225449603|ref|XP_002284071.1|PREDICTED: hypothetical protein [Vitis vinifera] >gi|296086273|emb|CBI31714.3| unnamed protein product [Vitis vinifera]	XP_002284071	3.27e-91	97	340.887	206	200	3	P:protein transport; F:nucleotide binding; P:signal transduction	-			151.6	138.79	276.27
comp17328_c0_seq1	PREDICTED: hypothetical protein isoform 1 [Vitis vinifera]	1183	gi|225463091|ref|XP_002263639.1|PREDICTED: hypothetical protein isoform 1 [Vitis vinifera]	XP_002263639	8.55e-65	71	252.292	234	167	1	C:vacuole	-			151.29	178.58	127.43
comp32430_c0_seq2	PREDICTED: hypothetical protein [Vitis vinifera]	2657	gi|225443490|ref|XP_002274181.1|PREDICTED: hypothetical protein [Vitis vinifera]	XP_002274181	0	88	842.803	536	473	1	F:nucleotide binding	-			151.21	156.14	61.34
comp28854_c0_seq1	at3g50680 t3a5_60	1480	gi|255582232|ref|XP_002531908.1|conserved hypothetical protein [Ricinus communis] >gi|223528448|gb|EEF30481.1| conserved hypothetical protein [Ricinus communis]	XP_002531908	3.44e-24	88	117.857	104	92	2	F:molecular_function; P:biological_process				151.12	114.37	85.07
comp35167_c0_seq1	photosystem ii reaction center w protein	1004	gi|255571176|ref|XP_002526538.1|Photosystem II reaction center W protein, putative [Ricinus communis] >gi|223534099|gb|EEF35816.1| Photosystem II reaction center W protein, putative [Ricinus communis]	XP_002526538	1.3e-52	88	211.46	132	117	3	C:organelle; C:protein complex; C:thylakoid; C:plastid; P:metabolic process	-			150.54	288.26	176.91	1	p2	(GA)10	20	1	20
comp29273_c0_seq1	plasma membrane intrinsic protein 2 5	478	gi|60498693|dbj|BAD90701.1|plasma membrane intrinsic protein 2;5 [Mimosa pudica]	BAD90701	2.06e-32	97	142.124	70	68	3	P:transport; C:cell; F:transporter activity	-			150.39	56.31	103.67
comp17071_c0_seq1	ethylene signal transcription factor	1143	gi|121309570|dbj|BAF44108.1|ethylene signal transcription factor [Musa acuminata AAA Group]	BAF44108	2.72e-52	90	210.69	121	110	5	F:sequence-specific DNA binding transcription factor activity; F:transcription regulator activity; ; C:nucleoplasm; C:protein complex; P:regulation of biological process	-			150.37	204.91	103.27
comp35265_c0_seq1	dna-directed rna polymerases and iii kda polypeptide	525	gi|225466239|ref|XP_002267800.1|PREDICTED: hypothetical protein [Vitis vinifera] >gi|225468167|ref|XP_002272054.1| PREDICTED: hypothetical protein [Vitis vinifera] >gi|297738145|emb|CBI27346.3| unnamed protein product [Vitis vinifera]	XP_002267800	1.86e-21	94	105.916	51	48	6	F:transferase activity; F:DNA binding; ; C:nucleolus; P:nucleobase-containing compound metabolic process	EC:2.7.7.6		Pyrimidine metabolism;Purine metabolism;	149.97	116.61	170.66	1	p2	(AG)9	18	998	1015
comp35476_c0_seq1	isochorismatase hydrolase-like protein	893	gi|115447203|ref|NP_001047381.1|Os02g0606800 [Oryza sativa Japonica Group] >gi|47497929|dbj|BAD20134.1| isochorismatase hydrolase-like protein [Oryza sativa Japonica Group] >gi|113536912|dbj|BAF09295.1| Os02g0606800 [Oryza sativa Japonica Group] >gi|125582819|gb|EAZ23750.1| hypothetical protein OsJ_07455 [Oryza sativa Japonica Group] >gi|215707166|dbj|BAG93626.1| unnamed protein product [Oryza sa…	NP_001047381	1.26e-77	74	294.278	255	190	1	F:catalytic activity	-			149.58	131.84	54.01	1	p2	(GA)10	20	1	20	2	p2	(AG)9	18	1030	1047
comp33865_c0_seq3	hypothetical protein SORBIDRAFT_02g036470 [Sorghum bicolor]	720	gi|242050568|ref|XP_002463028.1|hypothetical protein SORBIDRAFT_02g036470 [Sorghum bicolor] >gi|241926405|gb|EER99549.1| hypothetical protein SORBIDRAFT_02g036470 [Sorghum bicolor]	XP_002463028	6.9e-24	87	115.161	70	61	0	-				149.43	72.85	22.64
comp33346_c0_seq1	proline-rich protein	1600	gi|193848563|gb|ACF22748.1|proline-rich protein [Brachypodium distachyon]	ACF22748	1.5e-12	63	79.337	83	53	1	P:lipid transport				149.12	53.75	8.04
comp35013_c0_seq1	sphingolipid c4 hydroxylase	1342	gi|297849834|ref|XP_002892798.1|hypothetical protein ARALYDRAFT_888804 [Arabidopsis lyrata subsp. lyrata] >gi|297338640|gb|EFH69057.1| hypothetical protein ARALYDRAFT_888804 [Arabidopsis lyrata subsp. lyrata]	XP_002892798	8.94e-77	72	292.352	253	183	7	P:biosynthetic process; P:lipid metabolic process; P:multicellular organismal development; P:response to abiotic stimulus; F:catalytic activity; C:cell; C:endoplasmic reticulum; C:Golgi apparatus	-			148.81	630.51	202.22	1	p2	(GA)9	18	1	18
comp32294_c2_seq1	fiber annexin	1301	gi|3493172|gb|AAC33305.1|fiber annexin [Gossypium hirsutum]	AAC33305	1.82e-103	79	380.948	306	244	2	F:calcium ion binding; F:lipid binding	-			148.77	171.43	93.54
comp27642_c0_seq1	crr23 ((chlororespiratory reduction 23)	976	gi|195606680|gb|ACG25170.1|hypothetical protein [Zea mays]	ACG25170	6.36e-41	65	172.555	176	116	4	P:generation of precursor metabolites and energy; F:catalytic activity; C:organelle; C:thylakoid	EC:1.6.5.0			148.31	137.78	94.68
comp30383_c2_seq1	plastidic aldolase	1655	gi|118489355|gb|ABK96482.1|unknown [Populus trichocarpa x Populus deltoides]	ABK96482	0	94	671.003	384	362	8	P:carbohydrate metabolic process; P:generation of precursor metabolites and energy; P:catabolic process; F:catalytic activity; P:biosynthetic process; P:nucleobase-containing compound metabolic process; P:secondary metabolic process; P:metabolic process	EC:4.1.2.13		Glycolysis / Gluconeogenesis;Fructose and mannose metabolism;Methane metabolism;Pentose phosphate pathway;Carbon fixation in photosynthetic organisms;	148.19	524.9	296.31
comp35221_c0_seq1	hypothetical protein LOC100278143 [Zea mays]	1919	gi|226492692|ref|NP_001144988.1|hypothetical protein LOC100278143 [Zea mays] >gi|195649537|gb|ACG44236.1| hypothetical protein [Zea mays]	NP_001144988	5.9e-131	75	473.011	390	296	1	F:binding	-			147.81	79.82	93.91
comp26536_c0_seq1	abc transporter family protein	1637	gi|225438549|ref|XP_002279804.1|PREDICTED: hypothetical protein [Vitis vinifera]	XP_002279804	4.63e-150	91	536.184	384	351	5	C:plastid; P:nucleobase-containing compound metabolic process; P:catabolic process; F:nucleotide binding; F:hydrolase activity; F:transporter activity; P:ion transport	EC:3.6.3.30			147.54	250.91	183.6
comp35354_c0_seq1	50s ribosomal protein chloroplast	792	gi|255626497|gb|ACU13593.1|unknown [Glycine max]	ACU13593	2.2e-40	93	170.244	98	92	4	C:ribosome; F:structural molecule activity; P:translation; P:biological_process	-			147.39	133.45	119.94
comp35745_c0_seq1	predicted protein [Populus trichocarpa]	927	gi|224118434|ref|XP_002331481.1|predicted protein [Populus trichocarpa] >gi|118488503|gb|ABK96065.1| unknown [Populus trichocarpa] >gi|222873559|gb|EEF10690.1| predicted protein [Populus trichocarpa]	XP_002331481	2.46e-63	94	246.899	146	138	5	C:ribosome; F:structural molecule activity; P:translation; F:RNA binding; P:biological_process	-			147.38	120.79	105.93
comp35034_c0_seq1	oas-tl4 cysteine synthase	1261	gi|225434133|ref|XP_002277485.1|PREDICTED: O-acetylserine(thiol)-lyase [Vitis vinifera] >gi|296084309|emb|CBI24697.3| unnamed protein product [Vitis vinifera]	XP_002277485	7.78e-152	90	541.576	359	324	5	F:binding; F:catalytic activity; P:biosynthetic process; ; F:transferase activity; C:protein complex; C:cytoplasm	EC:2.5.1.47		Sulfur metabolism;Cysteine and methionine metabolism;	147.1	145.75	234.42
comp24143_c0_seq1	PREDICTED: hypothetical protein isoform 2 [Vitis vinifera]	1562	gi|225439741|ref|XP_002274377.1|PREDICTED: hypothetical protein isoform 2 [Vitis vinifera] >gi|225439743|ref|XP_002274395.1| PREDICTED: hypothetical protein isoform 3 [Vitis vinifera] >gi|225439745|ref|XP_002274341.1| PREDICTED: hypothetical protein isoform 1 [Vitis vinifera] >gi|147801762|emb|CAN77855.1| hypothetical protein VITISV_037693 [Vitis vinifera] >gi|297741478|emb|CBI32610.3| unnamed pr…	XP_002274377	8.31e-08	42	63.5438	261	112	0	-				146.57	112.41	138.76
comp30762_c0_seq1	14-kda proline-rich protein	1039	gi|9187460|emb|CAB96990.1|putative 14-kDa proline-rich protein [Cicer arietinum]	CAB96990	3.33e-06	53	57.3806	88	47	1	P:lipid transport				146.45	59.36	182.58
comp35161_c0_seq1	wound-induced basic protein	486	gi|224065405|ref|XP_002301801.1|predicted protein [Populus trichocarpa] >gi|222843527|gb|EEE81074.1| predicted protein [Populus trichocarpa]	XP_002301801	2.76e-16	95	88.5817	45	43	0	-				146.4	158.94	244.38	1	p3	(CGG)7	21	422	442
comp28391_c0_seq1	trehalose-6-phosphate synthase	468	gi|242063340|ref|XP_002452959.1|hypothetical protein SORBIDRAFT_04g035560 [Sorghum bicolor] >gi|241932790|gb|EES05935.1| hypothetical protein SORBIDRAFT_04g035560 [Sorghum bicolor]	XP_002452959	5.51e-33	76	144.05	113	86	3	F:catalytic activity; C:plastid; P:biosynthetic process; P:carbohydrate metabolic process	-			146.16	135.56	41.56
comp30900_c0_seq1	PREDICTED: hypothetical protein [Vitis vinifera]	2314	gi|225449963|ref|XP_002271167.1|PREDICTED: hypothetical protein [Vitis vinifera] >gi|296085106|emb|CBI28601.3| unnamed protein product [Vitis vinifera]	XP_002271167	1.12e-171	79	608.601	448	358	0	-				146.1	109.53	124.13	1	p4	(TAGA)5	20	1	20
comp34107_c3_seq15	3-ketoacyl- synthase 1	213	gi|3551960|gb|AAC34858.1|senescence-associated protein 15 [Hemerocallis hybrid cultivar]	AAC34858	3.07e-28	95	128.257	70	67	4	F:transferase activity; C:cell; P:biosynthetic process; P:lipid metabolic process	-			145.84	100.72	9.24
comp27938_c0_seq2	allergen pru du	1614	gi|115451865|ref|NP_001049533.1|Os03g0244200 [Oryza sativa Japonica Group] >gi|108707132|gb|ABF94927.1| SCUTL1, putative, expressed [Oryza sativa Japonica Group] >gi|113548004|dbj|BAF11447.1| Os03g0244200 [Oryza sativa Japonica Group] >gi|215740700|dbj|BAG97356.1| unnamed protein product [Oryza sativa Japonica Group]	NP_001049533	1.02e-101	77	375.555	270	209	3	C:cell; P:response to biotic stimulus; C:cytoplasmic membrane-bounded vesicle	-			145.73	128.96	22.2
comp35247_c0_seq1	alcohol dehydrogenase	1465	gi|225425523|ref|XP_002262976.1|PREDICTED: hypothetical protein [Vitis vinifera]	XP_002262976	1.17e-133	85	481.485	346	297	5	P:metabolic process; F:binding; F:catalytic activity	EC:1.6.5.5			145.58	179.92	153.74	1	p3	(AGA)6	18	1	18
comp17192_c1_seq1	ru large subunit-binding protein subunit alpha	548	gi|242032147|ref|XP_002463468.1|hypothetical protein SORBIDRAFT_01g000380 [Sorghum bicolor] >gi|241917322|gb|EER90466.1| hypothetical protein SORBIDRAFT_01g000380 [Sorghum bicolor]	XP_002463468	1.37e-60	96	236.113	154	148	4	F:nucleotide binding; F:protein binding; P:protein metabolic process; C:plastid	-			145.42	161.24	112.73	1	p3	(GAT)6	18	3789	3806
comp35244_c0_seq1	mtbc_poptr ame: full=probable bifunctional methylthioribulose-1-phosphate dehydratase enolase-phosphatase e1 includes: ame: full=methylthioribulose-1-phosphate dehydratase short=mtru-1-p dehydratase includes: ame: full=enolase-phosphatase e1 ame: full= -diketo-5-methylthio-1-phosphopentane phosphatase	1788	gi|224128103|ref|XP_002329082.1|predicted protein [Populus trichocarpa] >gi|296439678|sp|B9N1F9.1|MTBC_POPTR RecName: Full=Probable bifunctional methylthioribulose-1-phosphate dehydratase/enolase-phosphatase E1; Includes: RecName: Full=Methylthioribulose-1-phosphate dehydratase; Short=MTRu-1-P dehydratase; Includes: RecName: Full=Enolase-phosphatase E1; AltName: Full=2,3-diketo-5-methylthio-1-pho…	XP_002329082	0	88	788.104	502	444	7	C:cytoplasm; F:catalytic activity; F:binding; F:hydrolase activity; P:biosynthetic process; ; P:metabolic process	EC:4.2.1.109; EC:3.1.3.18; EC:3.1.3.77		Glyoxylate and dicarboxylate metabolism;Cysteine and methionine metabolism;Cysteine and methionine metabolism;	144.6	134.72	132.29
comp35144_c0_seq1	atp-dependent clp protease proteolytic	1134	gi|225450774|ref|XP_002279451.1|PREDICTED: hypothetical protein [Vitis vinifera] >gi|296089701|emb|CBI39520.3| unnamed protein product [Vitis vinifera]	XP_002279451	2.81e-126	90	456.447	272	246	2	F:peptidase activity; P:protein metabolic process; P:catabolic process	EC:3.4.21.0			144.5	153.3	155.05
comp26380_c0_seq1	aldehyde dehydrogenase	2412	gi|225457075|ref|XP_002283132.1|PREDICTED: hypothetical protein [Vitis vinifera] >gi|297733807|emb|CBI15054.3| unnamed protein product [Vitis vinifera]	XP_002283132	0	91	873.618	505	464	3	F:catalytic activity; P:metabolic process; P:lipid metabolic process; P:secondary metabolic process	EC:1.2.1.36		Retinol metabolism;	144.35	75.36	107.5
comp17131_c0_seq1	hypothetical protein SORBIDRAFT_01g011280 [Sorghum bicolor]	1085	gi|242038467|ref|XP_002466628.1|hypothetical protein SORBIDRAFT_01g011280 [Sorghum bicolor] >gi|241920482|gb|EER93626.1| hypothetical protein SORBIDRAFT_01g011280 [Sorghum bicolor]	XP_002466628	3.46e-86	89	323.168	216	193	1	C:plastid	-			143.93	130.21	96.51
comp34159_c1_seq1	calmodulin binding	2389	gi|255571250|ref|XP_002526575.1|calmodulin binding protein, putative [Ricinus communis] >gi|223534136|gb|EEF35853.1| calmodulin binding protein, putative [Ricinus communis]	XP_002526575	8e-115	63	349.747	478	305	2	F:binding; F:transferase activity				143.68	148.39	117.12
comp23408_c0_seq1	stachyose synthase	2710	gi|225452378|ref|XP_002275628.1|PREDICTED: hypothetical protein [Vitis vinifera] >gi|296087624|emb|CBI34880.3| unnamed protein product [Vitis vinifera]	XP_002275628	0	79	1059.67	772	610	1	F:transferase activity	-			143.4	404.24	297.23
comp17638_c0_seq1	nadph-dependent reductase	1553	gi|242079675|ref|XP_002444606.1|hypothetical protein SORBIDRAFT_07g024590 [Sorghum bicolor] >gi|241940956|gb|EES14101.1| hypothetical protein SORBIDRAFT_07g024590 [Sorghum bicolor]	XP_002444606	2.07e-176	87	623.624	396	345	4	P:metabolic process; F:catalytic activity; F:binding; C:plastid	-			142.64	161.39	119.66
comp35224_c0_seq1	temperature-induced lipocalin	1058	gi|77744873|gb|ABB02390.1|temperature-induced lipocalin [Solanum lycopersicum]	ABB02390	1.9e-81	92	307.375	182	168	3	F:transporter activity; F:binding; P:transport	-			142.23	133.34	144.83	1	p4	(GGAA)8	32	2391	2422
comp35186_c0_seq1	dicarboxylate tricarboxylate carrier	1390	gi|255582572|ref|XP_002532069.1|mitochondrial oxoglutarate/malate carrier protein, putative [Ricinus communis] >gi|223528273|gb|EEF30324.1| mitochondrial oxoglutarate/malate carrier protein, putative [Ricinus communis]	XP_002532069	4.3e-130	93	469.544	295	275	4	C:mitochondrion; C:cell; F:binding; P:transport	-			141.96	218.42	192.65	1	p2	(TC)9	18	1	18
comp34577_c0_seq1	salt-inducible protein	2592	gi|225469057|ref|XP_002269600.1|PREDICTED: hypothetical protein [Vitis vinifera]	XP_002269600	0	81	876.315	640	524	1	F:binding	-			141.95	114.86	74.1
comp30818_c0_seq1	40s ribosomal protein	946	gi|307136141|gb|ADN33986.1|40S ribosomal protein s2 [Cucumis melo subsp. melo]	ADN33986	8.28e-123	97	444.506	238	231	5	F:structural molecule activity; F:RNA binding; C:ribosome; P:translation; P:biological_process	-			141.9	165.03	240.34
comp30914_c2_seq1	conserved hypothetical protein [Ricinus communis]	1076	gi|255545646|ref|XP_002513883.1|conserved hypothetical protein [Ricinus communis] >gi|223546969|gb|EEF48466.1| conserved hypothetical protein [Ricinus communis]	XP_002513883	2.11e-19	59	101.293	139	83	0	-				141.8	212.81	198.4
comp17265_c0_seq1	acidic ribosomal protein p3	330	gi|297796629|ref|XP_002866199.1|hypothetical protein ARALYDRAFT_918901 [Arabidopsis lyrata subsp. lyrata] >gi|297312034|gb|EFH42458.1| hypothetical protein ARALYDRAFT_918901 [Arabidopsis lyrata subsp. lyrata]	XP_002866199	2.3e-23	89	112.079	69	62	4	C:ribosome; F:structural molecule activity; P:translation; P:biological_process	-			141.56	158.76	407.43	1	p3	(CCG)6	18	1	18
comp35147_c0_seq1	enolase 2	893	gi|192910834|gb|ACF06525.1|enolase [Elaeis guineensis]	ACF06525	7.81e-128	96	461.07	248	239	9	C:cell; C:cytosol; C:protein complex; F:catalytic activity; F:binding; P:carbohydrate metabolic process; P:generation of precursor metabolites and energy; P:catabolic process; P:biosynthetic process;	EC:4.2.1.11		Glycolysis / Gluconeogenesis;Methane metabolism;	141.49	154.47	338.77
comp17209_c0_seq1	gaba receptor-associated	489	gi|242078441|ref|XP_002443989.1|hypothetical protein SORBIDRAFT_07g005440 [Sorghum bicolor] >gi|241940339|gb|EES13484.1| hypothetical protein SORBIDRAFT_07g005440 [Sorghum bicolor]	XP_002443989	3.79e-50	98	201.06	118	116	2	F:receptor activity; P:signal transduction	-			141.22	120.11	186.9
comp35398_c0_seq1	hypoxia induced protein conserved region containing protein	778	gi|255640404|gb|ACU20489.1|unknown [Glycine max]	ACU20489	3.31e-17	90	93.2041	75	68	1	C:cell	-			141.21	62.38	43.06
comp22517_c0_seq2	unknown [Glycine max]	1185	gi|255626505|gb|ACU13597.1|unknown [Glycine max]	ACU13597	4.58e-42	75	176.792	177	134	0	-				141.15	173.7	224.06
comp28267_c1_seq2	had-superfamily subfamily variant	1068	gi|125545397|gb|EAY91536.1|hypothetical protein OsI_13169 [Oryza sativa Indica Group]	EAY91536	1.86e-68	65	264.233	260	169	3	F:hydrolase activity; P:metabolic process; F:catalytic activity				141.14	161.66	77.2
comp22862_c0_seq1	elongation factor 1-delta 1	1062	gi|195605696|gb|ACG24678.1|elongation factor 1-delta 1 [Zea mays]	ACG24678	2.21e-37	94	160.999	87	82	4	F:translation factor activity, nucleic acid binding; C:cytoplasm; C:protein complex; C:ribosome; P:regulation of biological process; P:translation	-			140.97	187.04	221.08
comp17165_c0_seq1	anion exchanger family protein	1271	gi|224119362|ref|XP_002318053.1|anion exchanger family protein [Populus trichocarpa] >gi|222858726|gb|EEE96273.1| anion exchanger family protein [Populus trichocarpa]	XP_002318053	3.94e-119	83	432.95	309	258	4	C:cell; F:transporter activity; P:ion transport	-			140.91	129.37	147.93
comp30756_c0_seq1	orthophosphate dikinase	3260	gi|297736949|emb|CBI26150.3|unnamed protein product [Vitis vinifera]	CBI26150	0	90	1513.43	921	832	13	F:binding; F:transferase activity; F:kinase activity; P:metabolic process; P:biosynthetic process; P:lipid metabolic process; F:nucleotide binding; P:carbohydrate metabolic process; C:plastid; C:cytosol; P:response to abiotic stimulus	EC:2.7.9.1		Pyruvate metabolism;Carbon fixation in photosynthetic organisms;	140.75	120.04	114.73	1	p2	(CT)9	18	2805	2822
comp35250_c0_seq1	voltage dependent anion channel protein	1179	gi|147772866|emb|CAN75907.1|hypothetical protein VITISV_001975 [Vitis vinifera] >gi|296087320|emb|CBI33694.3| unnamed protein product [Vitis vinifera]	CAN75907	1.25e-100	79	371.318	274	217	4	F:ion channel activity; P:transport; P:regulation of biological process; P:ion transport; C:mitochondrion	-			140.56	144.35	163.72
comp24221_c0_seq1	na+ dependent neutral amino acid transporter	2166	gi|225451866|ref|XP_002282329.1|PREDICTED: hypothetical protein [Vitis vinifera]	XP_002282329	1.01e-166	84	592.038	456	384	1	C:cell	-			140.29	91.19	98.24
comp31333_c2_seq2	universal stress protein family protein	700	gi|225439301|ref|XP_002266746.1|PREDICTED: hypothetical protein [Vitis vinifera]	XP_002266746	3.25e-55	73	219.164	193	141	1	P:response to stress	-			139.9	29.1	31.39
comp27005_c0_seq1	af329729_1regulator of gene silencing	710	gi|297745636|emb|CBI40801.3|unnamed protein product [Vitis vinifera]	CBI40801	2.41e-29	71	133.265	138	99	1	F:calcium ion binding				139.84	146.84	117.8
comp35421_c1_seq1	chloroplast omega-6 fatty acid desaturase	1517	gi|296090576|emb|CBI40939.3|unnamed protein product [Vitis vinifera]	CBI40939	0	82	656.751	450	371	3	F:catalytic activity; P:lipid metabolic process; P:metabolic process	-			139.84	172.37	59.99
comp17619_c0_seq1	coiled-coil domain-containing	1172	gi|255551042|ref|XP_002516569.1|Coiled-coil domain-containing protein, putative [Ricinus communis] >gi|223544389|gb|EEF45910.1| Coiled-coil domain-containing protein, putative [Ricinus communis]	XP_002516569	6.83e-91	98	338.961	215	211	0	-				139.72	121.43	101.53
comp33297_c0_seq1	PREDICTED: hypothetical protein [Vitis vinifera]	1877	gi|225462291|ref|XP_002265244.1|PREDICTED: hypothetical protein [Vitis vinifera] >gi|297736110|emb|CBI24148.3| unnamed protein product [Vitis vinifera]	XP_002265244	2.55e-155	87	553.903	330	289	1	C:cell	-			139.72	92.27	60.43
comp23215_c0_seq3	PREDICTED: hypothetical protein [Vitis vinifera]	2668	gi|225444848|ref|XP_002281001.1|PREDICTED: hypothetical protein [Vitis vinifera]	XP_002281001	8.9e-168	79	595.89	494	391	1	F:hydrolase activity	-			139.62	142.19	16.49
comp35421_c0_seq1	zim motif family protein	1068	gi|297830420|ref|XP_002883092.1|hypothetical protein ARALYDRAFT_479270 [Arabidopsis lyrata subsp. lyrata] >gi|297328932|gb|EFH59351.1| hypothetical protein ARALYDRAFT_479270 [Arabidopsis lyrata subsp. lyrata]	XP_002883092	5.3e-15	44	86.6557	311	139	0	-				139.56	122.05	107.94
comp35223_c0_seq1	structural molecule	1009	gi|298204587|emb|CBI23862.3|unnamed protein product [Vitis vinifera]	CBI23862	5.86e-77	87	292.352	191	167	2	F:structural molecule activity; C:plastid	-			139.55	149.09	180.77
comp33862_c2_seq1	glycogen synthase kinase-3	1889	gi|225437683|ref|XP_002279596.1|PREDICTED: hypothetical protein [Vitis vinifera] >gi|147767229|emb|CAN75652.1| hypothetical protein VITISV_017659 [Vitis vinifera]	XP_002279596	0	94	770	412	389	5	F:nucleotide binding; P:cellular protein modification process; F:protein kinase activity;	EC:2.7.11.0; EC:2.7.11.26			139.34	122.08	101.35
comp17166_c0_seq1	unnamed protein product [Vitis vinifera]	844	gi|296084859|emb|CBI28268.3|unnamed protein product [Vitis vinifera]	CBI28268	5.93e-26	87	122.479	77	67	2	C:protein complex; P:cellular component organization	-			139.3	119.88	122.67
comp17103_c0_seq1	cytochrome b5	1162	gi|255626921|gb|ACU13805.1|unknown [Glycine max]	ACU13805	1.87e-56	87	224.557	134	117	1	F:binding	-			138.81	142.46	214.58
comp34543_c1_seq8	diphosphoinositol polyphosphate	1273	gi|255580361|ref|XP_002531008.1|diphosphoinositol polyphosphate phosphohydrolase, putative [Ricinus communis] >gi|223529406|gb|EEF31368.1| diphosphoinositol polyphosphate phosphohydrolase, putative [Ricinus communis]	XP_002531008	4.18e-44	71	183.726	157	112	1	F:hydrolase activity	-			138.75	130.17	50.38	1	p2	(CT)9	18	1	18	2	p2	(TC)9	18	1039	1056
comp33923_c1_seq1	40s ribosomal protein s4	2512	gi|192912992|gb|ACF06604.1|40S ribosomal protein S4 [Elaeis guineensis]	ACF06604	8.65e-133	97	479.559	251	244	5	C:ribosome; F:structural molecule activity; F:RNA binding; P:translation; P:biological_process	-			138.62	112.35	131.59	1	p3	(GAA)6	18	2358	2375
comp28278_c0_seq1	nucleolar rna-binding nop10p-like protein	662	gi|283101068|gb|ADB08692.1|nucleolar RNA-binding Nop10p-like protein [Wolffia arrhiza]	ADB08692	3.9e-28	96	129.028	64	62	1	C:plastid	-			138.52	125.38	194.86
comp22678_c0_seq3	salt-tolerance protein	1111	gi|225433924|ref|XP_002268700.1|PREDICTED: hypothetical protein [Vitis vinifera] >gi|297743809|emb|CBI36692.3| unnamed protein product [Vitis vinifera]	XP_002268700	6.82e-69	72	265.774	246	179	2	F:zinc ion binding; C:intracellular				138.47	135.3	103
comp35401_c0_seq1	arginine decarboxylase	3470	gi|195976673|dbj|BAG68575.1|arginine decarboxylase [Prunus persica]	BAG68575	0	81	816.609	641	525	13	P:response to stress; P:response to endogenous stimulus; P:biosynthetic process; ; P:reproduction; P:multicellular organismal development; P:catabolic process; P:response to abiotic stimulus; P:response to external stimulus; F:catalytic activity	EC:4.1.1.19		Arginine and proline metabolism;	138.35	175.93	34
comp17204_c0_seq1	conserved hypothetical protein [Ricinus communis]	764	gi|255543375|ref|XP_002512750.1|conserved hypothetical protein [Ricinus communis] >gi|223547761|gb|EEF49253.1| conserved hypothetical protein [Ricinus communis]	XP_002512750	1.6e-08	71	64.3142	82	59	0	-				138.32	112.15	82.55
comp30982_c2_seq2	secretory carrier membrane protein	1026	gi|242277434|gb|ACS91930.1|secretory carrier membrane protein [Lilium longiflorum]	ACS91930	9.51e-107	91	391.349	285	260	2	P:protein transport; C:cell	-			138.29	138.1	89.98
comp34481_c1_seq4	trehalose-6-phosphate synthase	2598	gi|60265771|gb|AAX16014.1|trehalose-6-phosphate synthase [Ginkgo biloba] >gi|60265773|gb|AAX16015.1| trehalose-6-phosphate synthase [Ginkgo biloba]	AAX16014	0	77	1012.29	818	636	2	P:metabolic process; C:plastid	-			138.22	139.44	31.21
comp18260_c0_seq1	dihydrolipoamide dehydrogenase precursor	1765	gi|211906492|gb|ACJ11739.1|dihydrolipoamide dehydrogenase [Gossypium hirsutum]	ACJ11739	0	89	805.438	509	458	11	P:cellular homeostasis; P:regulation of biological process; F:nucleotide binding; C:cytoplasm; F:catalytic activity; P:biosynthetic process; P:carbohydrate metabolic process; P:generation of precursor metabolites and energy; P:catabolic process;	EC:1.8.1.4		Glycolysis / Gluconeogenesis;Glycine, serine and threonine metabolism;Pyruvate metabolism;Valine, leucine and isoleucine degradation;Citrate cycle (TCA cycle);	138.2	194.44	111.14
comp35363_c0_seq1	PREDICTED: hypothetical protein [Vitis vinifera]	857	gi|225454062|ref|XP_002264927.1|PREDICTED: hypothetical protein [Vitis vinifera]	XP_002264927	1.44e-51	66	207.608	263	176	4	F:binding; C:ubiquitin ligase complex; P:protein ubiquitination; F:ubiquitin-protein ligase activity				138.02	166.45	35.22
comp35434_c0_seq1	succinate dehydrogenase	1117	gi|307136313|gb|ADN34136.1|succinate dehydrogenase [Cucumis melo subsp. melo]	ADN34136	1.56e-113	82	414.075	271	223	7	P:generation of precursor metabolites and energy; P:catabolic process; F:electron carrier activity; F:catalytic activity; F:binding; C:intracellular; C:protein complex	EC:1.3.5.1		Oxidative phosphorylation;Citrate cycle (TCA cycle);	137.77	111.72	102.71
comp35866_c0_seq1	hypothetical protein OsI_29369 [Oryza sativa Indica Group]	1298	gi|125561674|gb|EAZ07122.1|hypothetical protein OsI_29369 [Oryza sativa Indica Group]	EAZ07122	4.1e-55	52	220.32	411	214	1	C:plastid				137.66	85.06	11.35
comp32153_c0_seq3	acid phosphatase-like	1284	gi|226508892|ref|NP_001149259.1|protein SUR2 [Zea mays] >gi|195625844|gb|ACG34752.1| protein SUR2 [Zea mays]	NP_001149259	2.46e-68	67	264.233	258	174	3	C:cytoplasmic membrane-bounded vesicle; P:metabolic process; C:cell	-			137.35	146.45	105.94
comp17136_c0_seq1	60s ribosomal protein	1302	gi|255557443|ref|XP_002519752.1|60S ribosomal protein L32, putative [Ricinus communis] >gi|223541169|gb|EEF42725.1| 60S ribosomal protein L32, putative [Ricinus communis]	XP_002519752	2.76e-59	97	234.187	133	130	4	C:ribosome; F:structural molecule activity; P:translation; P:biological_process	-			137.33	105.24	194.83
comp21872_c0_seq2	lysosomal cystine transporter family expressed	383	gi|108862477|gb|ABA97107.2|Lysosomal Cystine Transporter family protein, expressed [Oryza sativa Japonica Group] >gi|215695525|dbj|BAG90716.1| unnamed protein product [Oryza sativa Japonica Group]	ABA97107	1.44e-33	81	145.976	97	79	2	C:cytoplasmic membrane-bounded vesicle; C:cell	-			136.64	111.54	177.09
comp33888_c0_seq1	synthetic construct mus musculus clone image: mgc:195695 plagl1 protein encodes complete protein	891	gi|189442058|gb|BC167178.1|Synthetic construct Mus musculus clone IMAGE:100068078, MGC:195695 Plagl1 protein (Plagl1) mRNA, encodes complete protein	BC167178	1.48e-06	85	64.4042	55	47	0	-				136.55	262.66	52.94
comp35391_c0_seq1	lactoylglutathione glyoxalase	1393	gi|297738782|emb|CBI28027.3|unnamed protein product [Vitis vinifera]	CBI28027	3.99e-160	82	569.311	380	314	4	F:binding; F:catalytic activity; P:carbohydrate metabolic process; P:metabolic process	EC:4.4.1.5		Pyruvate metabolism;	136.55	147.67	186.87
comp34540_c2_seq2	transcription cofactor, putative [Ricinus communis]	1809	gi|255579228|ref|XP_002530460.1|transcription cofactor, putative [Ricinus communis] >gi|223530005|gb|EEF31930.1| transcription cofactor, putative [Ricinus communis]	XP_002530460	2.14e-127	77	461.07	480	373	2	P:regulation of transcription, DNA-dependent; F:transcription cofactor activity				136.51	133.35	51.71
comp17110_c0_seq2	chloroplast-localized ptr -binding protein1	521	gi|52548246|gb|AAU82110.1|chloroplast inositol phosphatase-like protein [Triticum aestivum]	AAU82110	1.18e-20	71	103.219	100	71	1	C:plastid	-			136.24	131.25	91.94	1	p2	(AG)9	18	1	18	2	p3	(CTG)7	21	2496	2516
comp23600_c0_seq1	2-hydroxy-3-oxopropionate reductase	1083	gi|171854589|dbj|BAG16485.1|succinic semialdehyde reductase isofom1 [Solanum lycopersicum]	BAG16485	2.14e-128	90	463.381	283	257	8	F:catalytic activity; P:carbohydrate metabolic process; P:nucleobase-containing compound metabolic process; P:catabolic process; P:secondary metabolic process; F:binding;	EC:1.1.1.31; EC:1.1.1.44		Pentose phosphate pathway;Glutathione metabolism;Valine, leucine and isoleucine degradation;	136.18	137.01	122.66
comp31680_c1_seq1	calcium-transporting atpase plasma membrane- expressed	3702	gi|115489344|ref|NP_001067159.1|Os12g0586600 [Oryza sativa Japonica Group] >gi|110832727|sp|Q2QMX9.1|ACA1_ORYSJ RecName: Full=Calcium-transporting ATPase 1, plasma membrane-type; AltName: Full=Ca(2+)-ATPase isoform 1; AltName: Full=Plastid envelope ATPase 1 >gi|77556940|gb|ABA99736.1| Calcium-transporting ATPase 2, plasma membrane-type, putative, expressed [Oryza sativa Japonica Group] >gi|113649…	NP_001067159	0	89	1603.57	1020	910	8	F:hydrolase activity; F:transporter activity; F:protein binding; P:ion transport; C:cell; F:binding; P:nucleobase-containing compound metabolic process; P:biosynthetic process; F:nucleotide binding; C:endoplasmic reticulum	EC:3.6.3.8			136.1	102.47	14
comp30831_c0_seq1	peptidyl-prolyl isomerase	2202	gi|226500876|ref|NP_001149790.1|LOC100283417 [Zea mays] >gi|195634685|gb|ACG36811.1| peptidyl-prolyl isomerase [Zea mays]	NP_001149790	0	92	837.41	555	511	3	P:protein metabolic process; F:catalytic activity; F:binding	-			136.08	151.48	134.58	1	p2	(AG)9	18	1	18
comp28638_c0_seq1	50s ribosomal protein chloroplast	1135	gi|297740487|emb|CBI30669.3|unnamed protein product [Vitis vinifera]	CBI30669	7.9e-28	85	129.413	85	73	4	C:ribosome; F:structural molecule activity; P:translation; P:biological_process	-			136.01	155.93	118.01	1	p3	(AGA)7	21	3789	3809
comp33162_c1_seq1	charged multivesicular body protein	1185	gi|255546239|ref|XP_002514179.1|Charged multivesicular body protein 4b, putative [Ricinus communis] >gi|223546635|gb|EEF48133.1| Charged multivesicular body protein 4b, putative [Ricinus communis]	XP_002514179	1.2e-50	93	205.297	149	140	1	P:protein transport	-			136	142.78	146.21
comp35532_c0_seq1	tl29_sollc ame: full=thylakoid lumenal 29 kda chloroplastic short=tl29 ame: full= x09 ame: full=p29 flags: precursor	1112	gi|302141995|emb|CBI19198.3|unnamed protein product [Vitis vinifera]	CBI19198	5.67e-132	88	475.322	296	263	6	P:response to stress; C:thylakoid; C:plastid; F:binding; F:antioxidant activity; F:catalytic activity; P:metabolic process	EC:1.11.1.7		Phenylalanine metabolism;Phenylpropanoid biosynthesis;Methane metabolism;	135.97	115.87	95.89
comp17072_c1_seq1	triose phosphate isomerase cytosolic isoform	1209	gi|38112662|gb|AAR11379.1|triose phosphate isomerase cytosolic isoform [Solanum chacoense]	AAR11379	8.8e-73	98	278.87	155	152	11	P:biosynthetic process; P:lipid metabolic process; P:carbohydrate metabolic process; P:nucleobase-containing compound metabolic process; P:catabolic process; P:secondary metabolic process; F:catalytic activity; P:generation of precursor metabolites and energy; C:cytoplasm; P:metabolic process	EC:5.3.1.1		Glycolysis / Gluconeogenesis;Inositol phosphate metabolism;Fructose and mannose metabolism;Carbon fixation in photosynthetic organisms;	135.59	99.43	191.36
comp31690_c1_seq1	vacuolar atp synthase subunit v-atpase b vacuolar proton pump b v-atpase 57 kda	1907	gi|118721470|dbj|BAF38479.1|vacuolar H+-ATPase subunit B [Zostera marina]	BAF38479	0	99	912.524	467	465	10	P:generation of precursor metabolites and energy; P:nucleobase-containing compound metabolic process; P:ion transport; P:biosynthetic process; F:transporter activity; C:plastid; C:vacuole; F:nucleotide binding; F:hydrolase activity; C:cell; C:protein complex; C:intracellular	-			135.24	144.36	125.68
comp35066_c0_seq1	40s ribosomal protein s17	888	gi|116782232|gb|ABK22422.1|unknown [Picea sitchensis]	ABK22422	1.59e-56	96	224.172	125	120	4	C:ribosome; F:structural molecule activity; P:translation; P:biological_process	-			135.09	163.51	248.64
comp17163_c0_seq1	nematode-resistance protein	3102	gi|225448363|ref|XP_002268520.1|PREDICTED: hypothetical protein isoform 1 [Vitis vinifera]	XP_002268520	1.76e-138	71	498.819	471	337	0	-				134.96	146.54	28.88
comp26906_c0_seq1	hypothetical protein SORBIDRAFT_06g024050 [Sorghum bicolor]	1383	gi|242073874|ref|XP_002446873.1|hypothetical protein SORBIDRAFT_06g024050 [Sorghum bicolor] >gi|241938056|gb|EES11201.1| hypothetical protein SORBIDRAFT_06g024050 [Sorghum bicolor]	XP_002446873	1.91e-130	79	470.7	342	273	2	F:hydrolase activity; C:plastid	-			134.86	117.85	39.83
comp32051_c0_seq1	thylakoid-bound ascorbate peroxidase	1624	gi|225459591|ref|XP_002285865.1|PREDICTED: hypothetical protein [Vitis vinifera]	XP_002285865	1.28e-160	94	571.237	338	319	7	P:response to stress; F:binding; F:antioxidant activity; F:catalytic activity; C:plastid; P:metabolic process	EC:1.11.1.11		Ascorbate and aldarate metabolism;Glutathione metabolism;	134.86	120.18	112.04
comp25083_c0_seq1	fug1 (fu-gaeri1) translation initiation factor	1780	gi|297844662|ref|XP_002890212.1|hypothetical protein ARALYDRAFT_471925 [Arabidopsis lyrata subsp. lyrata] >gi|297336054|gb|EFH66471.1| hypothetical protein ARALYDRAFT_471925 [Arabidopsis lyrata subsp. lyrata]	XP_002890212	0	89	760.755	492	440	7	F:translation factor activity, nucleic acid binding; C:plastid; P:nucleobase-containing compound metabolic process; P:catabolic process; F:hydrolase activity; F:nucleotide binding; C:ribosome; P:regulation of biological process; P:translation	-			134.78	130.15	72.98
comp35637_c0_seq1	PREDICTED: hypothetical protein [Vitis vinifera]	1046	gi|225439608|ref|XP_002266957.1|PREDICTED: hypothetical protein [Vitis vinifera]	XP_002266957	3.79e-58	76	229.95	193	148	0	-				134.67	74.91	67.17
comp35392_c0_seq1	coniferylalcohol 5-hydroxylase	2256	gi|153869431|gb|ABS53040.1|Cald5H [Leucaena leucocephala]	ABS53040	8.64e-169	80	598.971	506	408	5	F:binding; F:catalytic activity; P:metabolic process; F:electron carrier activity	-			134.63	117.76	67.1
comp34519_c1_seq1	hypothetical protein SORBIDRAFT_06g030550 [Sorghum bicolor]	6062	gi|242074556|ref|XP_002447214.1|hypothetical protein SORBIDRAFT_06g030550 [Sorghum bicolor] >gi|241938397|gb|EES11542.1| hypothetical protein SORBIDRAFT_06g030550 [Sorghum bicolor]	XP_002447214	0	63	1428.69	1685	1069	1	F:binding		no IPS match		134.41	146.65	62.5	1	p2	(CT)10	20	1	20
comp35504_c0_seq1	avr9 cf-9 rapidly elicited protein 137	1963	gi|212274569|ref|NP_001130785.1|hypothetical protein LOC100191889 [Zea mays] >gi|194690108|gb|ACF79138.1| unknown [Zea mays] >gi|195613204|gb|ACG28432.1| avr9/Cf-9 rapidly elicited protein 137 [Zea mays] >gi|223949017|gb|ACN28592.1| unknown [Zea mays]	NP_001130785	1.34e-61	54	242.662	473	257	0	-				134.39	105.35	10.74
comp27069_c0_seq1	annexin [Annona cherimola]	1569	gi|224482651|gb|ACN50182.1|annexin [Annona cherimola]	ACN50182	1.29e-109	78	401.749	314	247	1	F:binding	-			134.37	92.54	73.62
comp17395_c0_seq1	biotin carboxyl carrier protein of acetyl-	1063	gi|255559567|ref|XP_002520803.1|Biotin carboxyl carrier protein of acetyl-CoA carboxylase, putative [Ricinus communis] >gi|223539934|gb|EEF41512.1| Biotin carboxyl carrier protein of acetyl-CoA carboxylase, putative [Ricinus communis]	XP_002520803	5.08e-50	65	202.986	223	146	0	-				134.32	146.87	157.68
comp34334_c1_seq1	hypothetical protein OsI_09953 [Oryza sativa Indica Group]	1375	gi|125542343|gb|EAY88482.1|hypothetical protein OsI_09953 [Oryza sativa Indica Group]	EAY88482	7.38e-42	59	176.407	255	151	1	F:binding				134.08	304.48	446.97
comp35453_c0_seq1	pyrrolidone carboxyl peptidase-like protein	1258	gi|115473635|ref|NP_001060416.1|Os07g0639600 [Oryza sativa Japonica Group] >gi|38175741|dbj|BAC45211.2| pyrrolidone carboxyl peptidase-like protein [Oryza sativa Japonica Group] >gi|113611952|dbj|BAF22330.1| Os07g0639600 [Oryza sativa Japonica Group] >gi|218200101|gb|EEC82528.1| hypothetical protein OsI_27043 [Oryza sativa Indica Group]	NP_001060416	9.93e-91	86	338.576	207	180	1	P:protein metabolic process; P:catabolic process	-			133.68	105.13	78.82
comp28167_c0_seq1	uf163_orysj ame: full=upf0016 protein 3 flags: precursor	1268	gi|225430995|ref|XP_002278837.1|PREDICTED: hypothetical protein [Vitis vinifera] >gi|297735283|emb|CBI17645.3| unnamed protein product [Vitis vinifera]	XP_002278837	3.83e-90	87	336.65	257	225	2	C:cytoplasmic membrane-bounded vesicle; C:cell	-			133.66	134.52	112.2
comp33246_c0_seq2	phenylalanine ammonia-lyase	1903	gi|225440011|ref|XP_002281799.1|PREDICTED: hypothetical protein [Vitis vinifera]	XP_002281799	0	92	974.926	567	527	5	C:cytoplasm; ; P:secondary metabolic process; P:biosynthetic process; F:catalytic activity; P:catabolic process	EC:4.3.1.0			133.61	147.24	105.6
comp34591_c4_seq1	dead deah box helicase family protein	2230	gi|242045340|ref|XP_002460541.1|hypothetical protein SORBIDRAFT_02g030210 [Sorghum bicolor] >gi|241923918|gb|EER97062.1| hypothetical protein SORBIDRAFT_02g030210 [Sorghum bicolor]	XP_002460541	0	85	816.994	564	481	5	F:hydrolase activity; F:RNA binding; F:nucleotide binding; C:nucleus; C:plastid	-			133.35	84.23	96.95
comp35192_c0_seq1	histone expressed	658	gi|255628199|gb|ACU14444.1|unknown [Glycine max]	ACU14444	2.71e-50	99	202.601	108	107	4	C:chromosome; F:DNA binding; P:organelle organization; C:nucleus	-			133.28	139.46	182.38
comp18106_c0_seq1	nac2 protein	1965	gi|125562576|gb|EAZ08024.1|hypothetical protein OsI_30288 [Oryza sativa Indica Group]	EAZ08024	9.53e-76	51	289.656	644	329	1	F:DNA binding				133.25	116.86	56.12
comp18142_c0_seq1	papain-like cysteine proteinase	1432	gi|224064400|ref|XP_002301457.1|predicted protein [Populus trichocarpa] >gi|222843183|gb|EEE80730.1| predicted protein [Populus trichocarpa]	XP_002301457	5.43e-136	81	489.189	343	278	3	P:protein metabolic process; P:catabolic process; P:biological_process; F:peptidase activity	EC:3.4.22.0			133.25	148.35	335.68	1	p3	(CGG)6	18	1	18
comp27674_c0_seq1	sorbitol related enzyme	1883	gi|78183416|dbj|BAE47038.1|sorbitol related enzyme [Solanum lycopersicum]	BAE47038	1.66e-162	90	577.785	343	311	3	F:binding; F:catalytic activity; P:metabolic process	-			133.18	57.55	55.94
comp17108_c1_seq1	f-box family protein	1613	gi|224100025|ref|XP_002311715.1|f-box family protein [Populus trichocarpa] >gi|222851535|gb|EEE89082.1| f-box family protein [Populus trichocarpa]	XP_002311715	7.81e-118	74	429.098	374	280	0	-				133.15	142.85	54.47	1	p2	(AG)9	18	1	18	2	p3	(CTG)7	21	3269	3289
comp31818_c0_seq2	PREDICTED: hypothetical protein [Vitis vinifera]	1655	gi|225450591|ref|XP_002282175.1|PREDICTED: hypothetical protein [Vitis vinifera]	XP_002282175	1.03e-104	78	385.571	312	244	1	F:transferase activity	-			133.07	208.37	237.22
comp28389_c0_seq2	hypothetical protein SORBIDRAFT_01g028030 [Sorghum bicolor]	1010	gi|242040075|ref|XP_002467432.1|hypothetical protein SORBIDRAFT_01g028030 [Sorghum bicolor] >gi|241921286|gb|EER94430.1| hypothetical protein SORBIDRAFT_01g028030 [Sorghum bicolor]	XP_002467432	6.45e-92	67	342.043	318	216	3	P:metabolic process; F:catalytic activity; F:binding	-			132.78	88.19	22.12
comp31963_c1_seq2	60s ribosomal protein l44	507	gi|192910864|gb|ACF06540.1|60S ribosomal protein L44 [Elaeis guineensis]	ACF06540	1.15e-38	94	162.925	105	99	5	C:ribosome; F:structural molecule activity; P:translation; C:mitochondrion; P:biological_process	-			132.68	121.65	190.8
comp34261_c2_seq2	PREDICTED: hypothetical protein [Vitis vinifera]	1745	gi|225431155|ref|XP_002268619.1|PREDICTED: hypothetical protein [Vitis vinifera]	XP_002268619	2.92e-81	61	307.76	317	194	2	F:zinc ion binding; C:intracellular				132.54	141.86	97.6	1	p2	(CT)9	18	1	18	2	p2	(TC)9	18	825	842
comp34758_c0_seq28	chloroplast chlorophyll a b-binding protein	770	gi|224068679|ref|XP_002302798.1|predicted protein [Populus trichocarpa] >gi|222844524|gb|EEE82071.1| predicted protein [Populus trichocarpa]	XP_002302798	3.05e-100	100	369.007	181	181	3	C:cell; P:generation of precursor metabolites and energy; C:plastid	-			132.52	513.73	3492.84
comp35352_c0_seq1	26s proteasome subunit 4-like protein	1620	gi|225464186|ref|XP_002263334.1|PREDICTED: hypothetical protein [Vitis vinifera] >gi|147860799|emb|CAN78907.1| hypothetical protein VITISV_029788 [Vitis vinifera]	XP_002263334	0	98	790.03	445	437	18	P:protein metabolic process; P:catabolic process; F:peptidase activity; C:protein complex; C:intracellular; P:response to stress; P:response to biotic stimulus; P:anatomical structure morphogenesis; P:multicellular organismal development; P:cellular component organization; P:response to abiotic stimulus; F:nucleotide binding; F:hydrolase activity; P:growth; P:biological_process; C:cytoplasm; P:ce…	EC:3.6.4.3			132.24	134.08	163.32	1	p2	(TC)9	18	1327	1344
comp24279_c1_seq1	unnamed protein product [Vitis vinifera]	503	gi|297735452|emb|CBI17892.3|unnamed protein product [Vitis vinifera]	CBI17892	5.35e-49	89	197.208	145	130	11	F:transcription regulator activity; F:structural molecule activity; F:electron carrier activity; C:organelle; C:thylakoid; F:binding; C:ribosome; P:translation; P:metabolic process; ; P:regulation of biological process; P:biological_process	-			132.19	111.3	179.89
comp33845_c2_seq4	AF506028_23CTV.22 [Citrus trifoliata]	923	gi|24461867|gb|AAN62354.1|AF506028_23CTV.22 [Citrus trifoliata]	AAN62354	2.14e-51	70	207.223	215	151	2	P:regulation of transcription, DNA-dependent; F:transcription cofactor activity				132.05	137.91	52.84
comp34091_c0_seq2	precursor of protein cell division protease ftsh-like protein	2453	gi|225459844|ref|XP_002285925.1|PREDICTED: hypothetical protein [Vitis vinifera]	XP_002285925	0	94	967.222	598	564	8	F:peptidase activity; P:protein metabolic process; P:catabolic process; F:nucleotide binding; F:hydrolase activity; C:cell; C:plastid; P:biological_process	EC:3.4.24.0; EC:3.6.1.15		Thiamine metabolism;Purine metabolism;	131.8	189.12	103.48
comp32724_c2_seq3	histone h2	645	gi|224115182|ref|XP_002316965.1|histone H2 [Populus trichocarpa] >gi|222860030|gb|EEE97577.1| histone H2 [Populus trichocarpa]	XP_002316965	5.3e-35	98	151.754	99	98	4	C:chromosome; F:DNA binding; P:organelle organization; C:nucleus	-			131.7	147.14	311.37
comp35374_c0_seq1	sec61 alpha form 2	1664	gi|222624444|gb|EEE58576.1|hypothetical protein OsJ_09896 [Oryza sativa Japonica Group]	EEE58576	0	98	890.567	478	470	6	F:protein binding; F:transporter activity; C:cytoplasmic membrane-bounded vesicle; C:cell; C:mitochondrion; P:protein transport; C:plastid	-			131.58	146.81	174.4	1	p3	(CCG)6	18	979	996
comp30442_c0_seq5	fructose bisphosphate aldolase	421	gi|83283995|gb|ABC01905.1|fructose-bisphosphate aldolase-like protein [Solanum tuberosum]	ABC01905	1.95e-46	93	188.734	106	99	13	F:binding; C:mitochondrion; P:response to stress; P:response to abiotic stimulus; P:carbohydrate metabolic process; P:nucleobase-containing compound metabolic process; P:catabolic process; P:secondary metabolic process; P:generation of precursor metabolites and energy; F:catalytic activity; P:biological_process; C:plasma membrane; P:biosynthetic process; P:metabolic process	EC:4.1.2.13		Glycolysis / Gluconeogenesis;Fructose and mannose metabolism;Methane metabolism;Pentose phosphate pathway;Carbon fixation in photosynthetic organisms;	131.4	155.51	268.76
comp29319_c1_seq1	unnamed protein product [Vitis vinifera]	2734	gi|296088835|emb|CBI38293.3|unnamed protein product [Vitis vinifera]	CBI38293	8.61e-158	76	562.762	434	331	6	C:intracellular; P:protein metabolic process; P:catabolic process; F:hydrolase activity; F:binding; F:peptidase activity; P:cellular protein modification process	EC:3.1.2.15			131.39	74.69	57.42
comp35000_c0_seq1	unknown protein [Arabidopsis thaliana]	2069	gi|30686851|ref|NP_850267.1|unknown protein [Arabidopsis thaliana] >gi|18700129|gb|AAL77676.1| At2g36630/F1O11.26 [Arabidopsis thaliana] >gi|22137236|gb|AAM91463.1| At2g36630/F1O11.26 [Arabidopsis thaliana]	NP_850267	4.48e-124	80	450.284	462	371	2	C:mitochondrion; C:cell	-			131.32	277.71	221.98
comp32734_c0_seq1	transferring glycosyl	1119	gi|317106610|dbj|BAJ53117.1|JHL07K02.7 [Jatropha curcas]	BAJ53117	1.82e-61	74	241.121	185	137	1	F:transferase activity				131.28	122.86	84.59
comp34710_c2_seq1	gdp-d-mannose pyrophosphorylase	2092	gi|259906650|gb|ACW84415.1|GDP-D-mannose pyrophosphorylase [Glycine max]	ACW84415	1.3e-179	95	634.795	347	331	4	F:transferase activity; P:biosynthetic process; P:carbohydrate metabolic process	EC:2.7.7.22		Fructose and mannose metabolism;Amino sugar and nucleotide sugar metabolism;	131.23	219.14	60.25
comp35184_c0_seq1	unknown [Glycine max]	1716	gi|255638057|gb|ACU19343.1|unknown [Glycine max]	ACU19343	1.57e-63	80	248.825	172	138	0	-				131	136.45	152.02
comp24221_c0_seq3	na+ dependent neutral amino acid transporter	1004	gi|215433374|gb|ACJ66653.1|unknown protein pCav6 [Musa acuminata AAA Group]	ACJ66653	1.58e-82	88	310.842	202	178	1	C:cell	-			130.61	114.9	113.68
comp35327_c0_seq1	cytochrome b561	1093	gi|115459620|ref|NP_001053410.1|Os04g0533500 [Oryza sativa Japonica Group] >gi|38346996|emb|CAE04576.2| OSJNBb0039L24.15 [Oryza sativa Japonica Group] >gi|113564981|dbj|BAF15324.1| Os04g0533500 [Oryza sativa Japonica Group] >gi|116310452|emb|CAH67456.1| OSIGBa0159I10.1 [Oryza sativa Indica Group] >gi|215692498|dbj|BAG87918.1| unnamed protein product [Oryza sativa Japonica Group] >gi|215697326|dbj…	NP_001053410	1.93e-76	81	290.812	231	188	2	C:cytoplasmic membrane-bounded vesicle; C:cell	-			130.14	165.82	117.3	1	p2	(TC)10	20	1701	1720
comp33555_c4_seq1	al-induced protein	623	gi|34541994|gb|AAQ74889.1|Al-induced protein [Gossypium hirsutum]	AAQ74889	7.26e-39	87	164.466	101	88	0	-				130.12	249.44	712.94
comp29728_c0_seq4	plasminogen activator inhibitor 1 rna-binding protein	1420	gi|194701098|gb|ACF84633.1|unknown [Zea mays] >gi|238015172|gb|ACR38621.1| unknown [Zea mays]	ACF84633	4.52e-50	74	203.756	240	179	0	-				130.04	133.9	133.16
comp25943_c0_seq1	dnaj heat shock n-terminal domain-containing protein	1042	gi|115448041|ref|NP_001047800.1|Os02g0693200 [Oryza sativa Japonica Group] >gi|41052991|dbj|BAD07900.1| DnaJ protein-like [Oryza sativa Japonica Group] >gi|41053274|dbj|BAD07700.1| DnaJ protein-like [Oryza sativa Japonica Group] >gi|113537331|dbj|BAF09714.1| Os02g0693200 [Oryza sativa Japonica Group] >gi|125540749|gb|EAY87144.1| hypothetical protein OsI_08544 [Oryza sativa Indica Group] >gi|12558…	NP_001047800	4.03e-44	82	183.341	116	96	3	P:protein metabolic process; F:protein binding	-			129.89	78.24	43.66
comp28365_c0_seq1	hypothetical protein SORBIDRAFT_07g028110 [Sorghum bicolor]	859	gi|242080043|ref|XP_002444790.1|hypothetical protein SORBIDRAFT_07g028110 [Sorghum bicolor] >gi|241941140|gb|EES14285.1| hypothetical protein SORBIDRAFT_07g028110 [Sorghum bicolor]	XP_002444790	7.4e-48	85	195.282	137	117	1	F:calcium ion binding	-			129.77	81.09	33.76
comp30903_c0_seq1	phosphoribulokinase uridine kinase-like	1493	gi|115439213|ref|NP_001043886.1|Os01g0682500 [Oryza sativa Japonica Group] >gi|56202305|dbj|BAD73764.1| phosphoribulokinase/uridine kinase-like [Oryza sativa Japonica Group] >gi|56784876|dbj|BAD82147.1| phosphoribulokinase/uridine kinase-like [Oryza sativa Japonica Group] >gi|113533417|dbj|BAF05800.1| Os01g0682500 [Oryza sativa Japonica Group] >gi|215678976|dbj|BAG96406.1| unnamed protein product…	NP_001043886	2.25e-156	85	556.984	357	305	4	F:kinase activity; F:nucleotide binding; P:metabolic process; C:plastid	-			129.76	146.32	116.52
comp36173_c0_seq1	photosystem i subunit vii	421	gi|290488672|gb|ADD30720.1|photosystem I subunit VII protein [Ilex cornuta]	ADD30720	1.31e-42	100	176.022	81	81	8	F:binding; F:electron carrier activity; P:generation of precursor metabolites and energy; P:transport; C:thylakoid; C:protein complex; C:plastid	-			129.7	63.39	44.59	1	c	(AG)9gcgaagggccggacagccgagaaaaac(AG)10	65	1026	1090
comp34982_c0_seq1	unnamed protein product [Vitis vinifera]	405	gi|302144191|emb|CBI23318.3|unnamed protein product [Vitis vinifera]	CBI23318	1.7e-26	90	122.479	64	58	3	C:cell; P:generation of precursor metabolites and energy; C:plastid	-			129.66	285.52	790.4
comp34567_c3_seq5	ribosomal protein l33	1739	gi|161784213|ref|YP_001595529.1|ribosomal protein L33 [Lemna minor] >gi|218546858|sp|A9L9B7.1|RK33_LEMMI RecName: Full=50S ribosomal protein L33, chloroplastic >gi|88696791|gb|ABD48516.1| ribosomal protein L33 [Lemna minor]	YP_001595529	3.98e-30	95	137.887	68	65	5	C:ribosome; F:structural molecule activity; C:plastid; P:translation; P:biological_process	-			129.58	87.26	76.7
comp27054_c0_seq1	unnamed protein product [Vitis vinifera]	681	gi|297734006|emb|CBI15253.3|unnamed protein product [Vitis vinifera]	CBI15253	1.66e-85	90	319.701	200	181	5	F:hydrolase activity; P:nucleobase-containing compound metabolic process; P:catabolic process; F:nucleotide binding; C:cell; C:mitochondrion	EC:3.6.1.3		Purine metabolism;	129.48	251.15	44.16
comp17186_c0_seq1	1-deoxy-d-xylulose 5-phosphate reductoisomerase	1488	gi|291170710|gb|ADD82536.1|1-deoxyxylulose-5-phosphate reductoisomerase [Narcissus tazetta var. chinensis]	ADD82536	0	92	641.343	385	355	6	F:binding; F:catalytic activity; P:metabolic process; P:biosynthetic process; P:lipid metabolic process; P:secondary metabolic process	EC:1.1.1.267		Terpenoid backbone biosynthesis;	129.28	162.59	79.93
comp31697_c0_seq1	s1 rna-binding domain-containing protein	2719	gi|297742560|emb|CBI34709.3|unnamed protein product [Vitis vinifera]	CBI34709	3.03e-171	65	607.446	691	453	1	C:plastid	-			129.04	117.96	65.12
comp35337_c0_seq1	hypothetical protein SORBIDRAFT_01g031840 [Sorghum bicolor]	588	gi|242040537|ref|XP_002467663.1|hypothetical protein SORBIDRAFT_01g031840 [Sorghum bicolor] >gi|241921517|gb|EER94661.1| hypothetical protein SORBIDRAFT_01g031840 [Sorghum bicolor]	XP_002467663	2.99e-33	93	145.591	77	72	0	-				128.93	147.05	179.14
comp17352_c0_seq1	lactoylglutathione lyase	1152	gi|225444485|ref|XP_002273346.1|PREDICTED: hypothetical protein [Vitis vinifera]	XP_002273346	1.13e-138	91	497.664	289	264	4	F:binding; F:catalytic activity; P:carbohydrate metabolic process; P:metabolic process	EC:4.4.1.5		Pyruvate metabolism;	128.87	139.44	178.53
comp32863_c0_seq3	ubiquitin-conjugating enzyme e2 i	1387	gi|225438789|ref|XP_002283130.1|PREDICTED: hypothetical protein [Vitis vinifera] >gi|296082377|emb|CBI21382.3| unnamed protein product [Vitis vinifera]	XP_002283130	4.35e-82	96	310.071	153	147	3	F:nucleotide binding; F:catalytic activity; P:cellular protein modification process	EC:6.3.2.0			128.65	129.25	168.55
comp24042_c0_seq1	glyceraldehyde-3-phosphate dehydrogenase	3531	gi|115459078|ref|NP_001053139.1|Os04g0486600 [Oryza sativa Japonica Group] >gi|38346061|emb|CAE02009.2| OJ000223_09.15 [Oryza sativa Japonica Group] >gi|90265255|emb|CAD79700.2| H0302E05.3 [Oryza sativa Indica Group] >gi|113564710|dbj|BAF15053.1| Os04g0486600 [Oryza sativa Japonica Group] >gi|169244439|gb|ACA50493.1| glyceraldehyde-3-phosphate dehydrogenase [Oryza sativa Japonica Group] >gi|21569…	NP_001053139	5.48e-168	97	597.045	335	325	4	F:nucleotide binding; P:metabolic process; F:catalytic activity; P:carbohydrate metabolic process; P:generation of precursor metabolites and energy; P:catabolic process	-			128.58	98.76	160.19
comp18128_c0_seq1	gcpe protein	3453	gi|164605000|dbj|BAF98296.1|4-hydroxy-3-methylbut-2-en-1-yl diphosphate synthase [Hevea brasiliensis]	BAF98296	0	90	1194.49	741	674	2	P:biosynthetic process; P:lipid metabolic process; P:secondary metabolic process; F:catalytic activity	EC:1.17.7.1		Terpenoid backbone biosynthesis;	128.04	161.63	101.58	1	p3	(CGG)6	18	1	18
comp35146_c0_seq1	an1-like transcription factor	1125	gi|40850574|gb|AAR96005.1|hypothetical protein [Musa acuminata]	AAR96005	5.96e-20	55	103.219	152	85	3	F:DNA binding; F:binding; C:plastid	-			128.03	115.46	108.27
comp35151_c0_seq1	auxin-repressed protein arp1	817	gi|62526583|gb|AAX84677.1|auxin-repressed protein-like protein ARP1 [Manihot esculenta]	AAX84677	8.9e-32	73	141.739	131	96	0	-				128.03	58.36	206.88
comp35282_c0_seq1	biotin carboxyl carrier protein of acetyl-	1165	gi|225442857|ref|XP_002285378.1|PREDICTED: hypothetical protein [Vitis vinifera] >gi|297743403|emb|CBI36270.3| unnamed protein product [Vitis vinifera]	XP_002285378	2.45e-64	63	250.751	291	186	1	C:plastid	-			127.79	126.88	159.99	1	p2	(GA)9	18	1	18
comp17210_c1_seq1	sigma factor sigb regulation protein rsbq	613	gi|125586785|gb|EAZ27449.1|hypothetical protein OsJ_11398 [Oryza sativa Japonica Group]	EAZ27449	5.34e-39	90	164.851	102	92	0	-				127.47	108.51	75.37
comp31712_c2_seq3	adp-ribosylation factor	1008	gi|115440639|ref|NP_001044599.1|Os01g0813400 [Oryza sativa Japonica Group] >gi|110825705|sp|Q06396.3|ARF1_ORYSJ RecName: Full=ADP-ribosylation factor 1; AltName: Full=13 kDa cold-induced protein >gi|55297503|dbj|BAD68219.1| ADP-ribosylation factor [Oryza sativa Japonica Group] >gi|56785043|dbj|BAD82682.1| ADP-ribosylation factor [Oryza sativa Japonica Group] >gi|113534130|dbj|BAF06513.1| Os01g081…	NP_001044599	4.59e-98	100	362.459	181	181	9	P:cellular protein modification process; F:nucleotide binding; C:Golgi apparatus; F:hydrolase activity; P:transport; P:protein transport; P:signal transduction; C:mitochondrion; F:transporter activity	-			127.15	183.38	252.59	1	p2	(GA)9	18	1	18
comp35141_c0_seq1	at5g45680 mra19_7	1000	gi|225423557|ref|XP_002272628.1|PREDICTED: hypothetical protein [Vitis vinifera] >gi|297738045|emb|CBI27246.3| unnamed protein product [Vitis vinifera]	XP_002272628	5.43e-59	82	232.646	158	131	5	P:protein metabolic process; C:plastid; C:thylakoid; F:binding; F:protein binding; F:catalytic activity	EC:5.2.1.8			127.07	137.09	100.67
comp27870_c1_seq1	transcriptional repressor	1894	gi|225443738|ref|XP_002265546.1|PREDICTED: hypothetical protein [Vitis vinifera] >gi|297740537|emb|CBI30719.3| unnamed protein product [Vitis vinifera]	XP_002265546	0	85	776.933	535	456	5	C:vacuole; P:metabolic process; F:catalytic activity; F:binding; C:plastid	-			127.05	115.27	85.86
comp35104_c0_seq1	phosphatidylglycerol phosphatidylinositol transfer protein	953	gi|255566183|ref|XP_002524079.1|Phosphatidylglycerol/phosphatidylinositol transfer protein precursor, putative [Ricinus communis] >gi|223536647|gb|EEF38289.1| Phosphatidylglycerol/phosphatidylinositol transfer protein precursor, putative [Ricinus communis]	XP_002524079	2.77e-41	83	173.711	121	101	0	-				126.88	158.61	293.79	1	p3	(GCG)6	18	1027	1044
comp34348_c0_seq2	unknown [Glycine max]	901	gi|255629506|gb|ACU15099.1|unknown [Glycine max]	ACU15099	1.71e-90	95	337.035	187	179	4	C:ribosome; F:structural molecule activity; P:translation; P:biological_process	-			126.85	134.99	202.49	1	p3	(CGG)7	21	1461	1481
comp35236_c0_seq1	genetic modifier	1589	gi|255537465|ref|XP_002509799.1|2-deoxyglucose-6-phosphate phosphatase, putative [Ricinus communis] >gi|223549698|gb|EEF51186.1| 2-deoxyglucose-6-phosphate phosphatase, putative [Ricinus communis]	XP_002509799	7.65e-118	81	429.098	316	258	2	P:metabolic process; F:hydrolase activity	-			126.85	118.21	173.47
comp35187_c1_seq1	predicted protein [Populus trichocarpa]	1470	gi|224075942|ref|XP_002304839.1|predicted protein [Populus trichocarpa] >gi|222842271|gb|EEE79818.1| predicted protein [Populus trichocarpa]	XP_002304839	5.03e-177	89	625.55	400	359	2	C:plastid; C:cell	-			126.67	152.97	161.86
comp34081_c0_seq4	ubiquitin fusion protein	1054	gi|225440831|ref|XP_002282071.1|PREDICTED: similar to ubiquitin fusion protein [Vitis vinifera] >gi|255578906|ref|XP_002530306.1| ubiquitin, putative [Ricinus communis] >gi|255578975|ref|XP_002530340.1| ubiquitin, putative [Ricinus communis] >gi|71040673|gb|AAZ20285.1| ubiquitin fusion protein [Arachis hypogaea] >gi|147769165|emb|CAN60770.1| hypothetical protein VITISV_012429 [Vitis vinifera] >gi…	XP_002282071	5.92e-67	100	259.225	128	128	5	C:ribosome; F:structural molecule activity; C:nucleus; P:translation; P:biological_process	-			126.66	148.19	254.02
comp28266_c0_seq2	40s ribosomal protein	767	gi|192910806|gb|ACF06511.1|structural constituent of ribosome [Elaeis guineensis]	ACF06511	6.25e-53	95	211.846	122	116	5	F:structural molecule activity; F:RNA binding; C:ribosome; P:translation; P:biological_process	-			126.64	125.01	235.68	1	p2	(CT)9	18	5	22	2	p6	(CCTCGC)11	66	512	577
comp18199_c0_seq1	unnamed protein product [Vitis vinifera]	916	gi|296083572|emb|CBI23563.3|unnamed protein product [Vitis vinifera]	CBI23563	5.92e-46	76	189.119	165	126	0	-				126.59	146.59	101.62
comp26783_c0_seq1	bzip transcription factor	1117	gi|297821154|ref|XP_002878460.1|ATBZIP53 [Arabidopsis lyrata subsp. lyrata] >gi|297324298|gb|EFH54719.1| ATBZIP53 [Arabidopsis lyrata subsp. lyrata]	XP_002878460	1.61e-25	78	121.709	127	100	6	F:sequence-specific DNA binding transcription factor activity; F:DNA binding; F:protein binding; ; P:regulation of biological process; C:nucleoplasm; C:protein complex	-			126.49	115.94	121.78
comp17717_c0_seq1	transcription factor	633	gi|295913553|gb|ADG58024.1|transcription factor [Lycoris longituba]	ADG58024	1.88e-05	92	53.5286	71	66	2	C:nucleus; F:DNA binding				126.46	215.23	306.53	1	p3	(AGA)7	21	437	457
comp35259_c0_seq1	nadh-ubiquinone oxidoreductase 24 kda subunit	1088	gi|218197075|gb|EEC79502.1|hypothetical protein OsI_20569 [Oryza sativa Indica Group]	EEC79502	6.94e-119	81	431.795	281	229	4	F:nucleotide binding; F:catalytic activity; C:mitochondrion; P:metabolic process	-			126.45	110.25	151.27
comp26960_c0_seq1	glutathione s-transferase	1147	gi|192910866|gb|ACF06541.1|glutathione S-transferase [Elaeis guineensis]	ACF06541	4.92e-94	83	349.362	231	194	4	C:cytoplasm; F:transferase activity;	EC:2.5.1.18		Drug metabolism - cytochrome P450;Metabolism of xenobiotics by cytochrome P450;Glutathione metabolism;	126.25	144.61	144.61
comp35166_c0_seq1	protein	1160	gi|224075557|ref|XP_002304682.1|predicted protein [Populus trichocarpa] >gi|222842114|gb|EEE79661.1| predicted protein [Populus trichocarpa]	XP_002304682	9.64e-29	85	132.494	99	85	3	P:protein metabolic process; F:protein binding	-			126.23	114.74	85.48	1	p3	(GCC)6	18	76	93
comp30586_c0_seq1	brachypodium distachyon uncharacterized loc100839569 mrna	804	gi|357163095|ref|XM_003579576.1|PREDICTED: Brachypodium distachyon uncharacterized LOC100839569 (LOC100839569), mRNA	XM_003579576	0.000688	88	55.3874	43	38	0	-				126.17	113.32	25.8
comp24943_c0_seq1	transcription factor	1603	gi|295913651|gb|ADG58068.1|transcription factor [Lycoris longituba]	ADG58068	1.23e-22	84	112.849	86	73	5	F:sequence-specific DNA binding transcription factor activity; F:DNA binding; ; P:regulation of biological process; C:nucleoplasm; C:protein complex	-			125.85	112.45	7.33
comp34568_c0_seq1	60s ribosomal protein	2338	gi|296081197|emb|CBI18223.3|unnamed protein product [Vitis vinifera]	CBI18223	0	96	728.783	389	376	4	C:ribosome; F:structural molecule activity; P:translation; P:biological_process	-			125.73	135.96	134.86
comp35040_c0_seq1	brown planthopper-induced resistance protein 1	1318	gi|115449677|ref|NP_001048525.1|Os02g0818000 [Oryza sativa Japonica Group] >gi|113538056|dbj|BAF10439.1| Os02g0818000 [Oryza sativa Japonica Group]	NP_001048525	1.54e-49	77	201.83	166	129	1	C:plastid	-			125.33	81.58	345.1	1	p2	(GA)9	18	1	18
comp35061_c0_seq1	branched-chain aminotransferase	1507	gi|255635824|gb|ACU18260.1|unknown [Glycine max]	ACU18260	2.07e-149	84	533.872	383	324	4		EC:2.6.1.42		Valine, leucine and isoleucine biosynthesis;Valine, leucine and isoleucine degradation;Pantothenate and CoA biosynthesis;Glucosinolate biosynthesis;	125.31	128.03	159.82
comp35329_c0_seq1	oryza sativa genomic chromosome bac clone: complete sequence	390	gi|242077025|ref|XM_002448404.1|Sorghum bicolor hypothetical protein, mRNA	XM_002448404	9.73e-11	95	77.0278	47	45	0	-				125.3	186.49	128.85
comp34517_c0_seq1	PREDICTED: hypothetical protein [Vitis vinifera]	2270	gi|225439570|ref|XP_002264939.1|PREDICTED: hypothetical protein [Vitis vinifera]	XP_002264939	6.67e-161	73	572.778	516	377	1	P:metabolic process	-			125.22	119.52	29.02
comp17187_c0_seq1	mus musculus bac clone rp24-251c17 from chromosome complete sequence	355	gi|49035230|gb|AC132107.3|Mus musculus BAC clone RP24-251C17 from chromosome 8, complete sequence	AC132107	6.74e-06	94	60.7975	38	36	0	-				125.03	95.25	190.16
comp26170_c0_seq2	ring-h2 finger protein	1037	gi|116788582|gb|ABK24929.1|unknown [Picea sitchensis]	ABK24929	2.69e-40	75	170.629	216	164	1	F:binding	-			125	34.45	23.19
comp35346_c0_seq1	unnamed protein product [Vitis vinifera]	1517	gi|297743095|emb|CBI35962.3|unnamed protein product [Vitis vinifera]	CBI35962	4.38e-115	86	419.853	310	269	2	P:organelle organization; C:nucleus	-			124.8	131.54	130.72
comp35551_c0_seq1	mitochondrial pyruvate dehydrogenase kinase isoform 1	1552	gi|225432171|ref|XP_002267959.1|PREDICTED: hypothetical protein [Vitis vinifera] >gi|297736808|emb|CBI26009.3| unnamed protein product [Vitis vinifera]	XP_002267959	3.9e-167	91	592.808	353	323	5	P:signal transduction; F:protein kinase activity; F:signal transducer activity; P:cellular protein modification process; F:nucleotide binding; C:protein complex	-			124.79	62.2	35.71
comp35427_c0_seq1	unknown [Picea sitchensis]	991	gi|116781285|gb|ABK22037.1|unknown [Picea sitchensis]	ABK22037	3.46e-66	89	256.529	158	141	6	P:cellular homeostasis; P:regulation of biological process; F:catalytic activity; F:antioxidant activity; P:metabolic process; P:response to stress	EC:1.11.1.15; EC:1.11.1.7		Phenylalanine metabolism;Phenylpropanoid biosynthesis;Methane metabolism;Glutathione metabolism;	124.78	162.29	128.02
comp35492_c0_seq1	PREDICTED: hypothetical protein [Vitis vinifera]	1169	gi|225438489|ref|XP_002278435.1|PREDICTED: hypothetical protein [Vitis vinifera] >gi|296082539|emb|CBI21544.3| unnamed protein product [Vitis vinifera]	XP_002278435	2.8e-44	66	184.111	206	137	0	-				124.59	102.22	97.99
comp32309_c0_seq7	wrky transcription factor	1524	gi|171452368|dbj|BAG15875.1|WRKY transcription factor [Bruguiera gymnorhiza]	BAG15875	2.16e-37	52	161.77	240	125	3	P:transcription, DNA-dependent; F:sequence-specific DNA binding; F:sequence-specific DNA binding transcription factor activity				124.46	98.88	45.66
comp28376_c0_seq2	xyloglucan endo- -beta-d-glucanase	1086	gi|226493388|ref|NP_001146328.1|hypothetical protein LOC100279904 [Zea mays] >gi|219886655|gb|ACL53702.1| unknown [Zea mays]	NP_001146328	2.17e-104	79	383.645	276	220	6	F:transferase activity; F:hydrolase activity; C:cytoplasmic membrane-bounded vesicle; C:cell wall; P:carbohydrate metabolic process; C:extracellular region	EC:2.4.1.207; EC:3.2.1.0			124.45	126.23	89.21
comp35062_c0_seq1	PREDICTED: hypothetical protein isoform 3 [Vitis vinifera]	2704	gi|225436918|ref|XP_002274760.1|PREDICTED: hypothetical protein isoform 3 [Vitis vinifera]	XP_002274760	2.23e-49	71	202.601	184	131	0	-				124.43	105.68	81.11
comp35499_c0_seq1	eukaryotic translation initiation factor 3	6012	gi|125581526|gb|EAZ22457.1|hypothetical protein OsJ_06127 [Oryza sativa Japonica Group]	EAZ22457	0	67	1724.14	1796	1207	2	P:translational initiation; F:translation initiation factor activity		no IPS match		124.42	101.88	24.36
comp17108_c0_seq1	unnamed protein product [Vitis vinifera]	586	gi|297738425|emb|CBI27626.3|unnamed protein product [Vitis vinifera]	CBI27626	0.000223	56	49.6766	73	41	0	-				124.37	103.02	47.19	1	p2	(AG)9	18	1	18	2	p3	(CTG)7	21	3196	3216
comp34107_c3_seq4	3-ketoacyl- synthase	1401	gi|212276293|ref|NP_001130522.1|hypothetical protein LOC100191621 [Zea mays] >gi|195613760|gb|ACG28710.1| acyltransferase [Zea mays]	NP_001130522	0	88	681.404	412	366	4	F:transferase activity; C:cell; P:biosynthetic process; P:lipid metabolic process	-			124.31	78.24	22.64
comp30814_c1_seq2	thioredoxin h	525	gi|4928460|gb|AAD33596.1|AF133127_1thioredoxin h [Hevea brasiliensis]	AAD33596	3.18e-21	76	105.145	72	55	5	P:cellular homeostasis; P:regulation of biological process; F:electron carrier activity; F:catalytic activity; P:metabolic process	-			124.14	32.2	136.7
comp28277_c0_seq1	chloroplast 1-deoxy-d-xylulose-5-phosphate synthase	2829	gi|46488696|gb|AAS99588.1|chloroplast 1-deoxy-D-xylulose-5-phosphate synthase [Elaeis guineensis]	AAS99588	0	91	1192.18	720	657	3	F:transferase activity; P:biosynthetic process; P:lipid metabolic process; P:secondary metabolic process	EC:2.2.1.7		Terpenoid backbone biosynthesis;	123.83	151.99	74.03
comp33665_c0_seq4	alcohol oxidase-related	496	gi|255557817|ref|XP_002519938.1|electron carrier, putative [Ricinus communis] >gi|223540984|gb|EEF42542.1| electron carrier, putative [Ricinus communis]	XP_002519938	2.37e-12	93	75.485	44	41	3	F:nucleotide binding; F:catalytic activity; P:metabolic process	EC:1.1.3.20			123.81	42.33	14.28
comp28056_c0_seq2	er phosphatidate phosphatase	2360	gi|224069557|ref|XP_002302998.1|predicted protein [Populus trichocarpa] >gi|222844724|gb|EEE82271.1| predicted protein [Populus trichocarpa]	XP_002302998	1.64e-93	73	348.977	322	238	4	C:cell; F:hydrolase activity; P:metabolic process; F:catalytic activity	EC:1.3.1.74			123.58	68.73	13.01
comp28260_c0_seq4	kic_arath ame: full=calcium-binding protein kic ame: full=kcbp-interacting calcium-binding protein	1090	gi|225470970|ref|XP_002267259.1|PREDICTED: hypothetical protein [Vitis vinifera]	XP_002267259	2.29e-29	78	134.42	104	82	3	F:calcium ion binding; F:protein binding; P:anatomical structure morphogenesis; P:cellular component organization; P:cell differentiation; P:multicellular organismal development	-			123.41	92.29	31.84
comp35457_c0_seq1	prof_apigr ame: full=profilin ame: full=minor pollen allergen api g 4 ame: allergen=api g 4	757	gi|255549802|ref|XP_002515952.1|profilin, putative [Ricinus communis] >gi|223544857|gb|EEF46372.1| profilin, putative [Ricinus communis]	XP_002515952	3.57e-53	91	212.616	132	121	4	P:cytoskeleton organization; C:cytoplasm; F:actin binding; C:cytoskeleton	-			123.03	143.25	182.36	1	p2	(AG)9	18	1	18
comp24710_c0_seq1	uv excision repair protein	300	gi|90657662|gb|ABD96960.1|hypothetical protein [Cleome spinosa]	ABD96960	1.77e-15	97	85.8853	43	42	4	P:protein metabolic process; P:catabolic process; F:DNA binding; P:response to stress; P:DNA metabolic process; C:nucleus	-			122.86	121.44	162.82
comp35835_c0_seq1	oas-tl3 cysteine synthase	1153	gi|147809366|emb|CAN62383.1|hypothetical protein VITISV_028023 [Vitis vinifera]	CAN62383	9.26e-141	92	504.597	310	286	5	F:binding; F:catalytic activity; P:biosynthetic process; ; F:transferase activity; C:protein complex; C:cytoplasm	EC:2.5.1.47		Sulfur metabolism;Cysteine and methionine metabolism;	122.85	75.5	80.54
comp34481_c1_seq3	trehalose-6-phosphate synthase	2609	gi|60265771|gb|AAX16014.1|trehalose-6-phosphate synthase [Ginkgo biloba] >gi|60265773|gb|AAX16015.1| trehalose-6-phosphate synthase [Ginkgo biloba]	AAX16014	0	78	1029.62	751	589	4	F:transferase activity; F:hydrolase activity; P:metabolic process; C:plastid	-			122.77	72.56	24.87
comp35096_c0_seq1	PREDICTED: hypothetical protein [Vitis vinifera]	2469	gi|225460965|ref|XP_002280015.1|PREDICTED: hypothetical protein [Vitis vinifera] >gi|297737439|emb|CBI26640.3| unnamed protein product [Vitis vinifera]	XP_002280015	6.3e-136	72	489.96	435	317	0	-				122.77	136	86.85
comp35098_c0_seq1	defensin protein	530	gi|133711821|gb|ABO36638.1|defensin protein [Solanum lycopersicum] >gi|133711826|gb|ABO36642.1| defensin protein [Solanum pimpinellifolium]	ABO36638	6.5e-09	54	64.3142	86	47	1	P:defense response				122.52	78.98	407.78
comp24999_c0_seq2	transcription factor	1274	gi|255639323|gb|ACU19959.1|unknown [Glycine max]	ACU19959	2.96e-74	63	283.878	324	206	2	C:nucleus; F:DNA binding				122.4	102.69	32.04
comp17948_c0_seq1	predicted protein [Populus trichocarpa]	939	gi|224143553|ref|XP_002324995.1|predicted protein [Populus trichocarpa] >gi|222866429|gb|EEF03560.1| predicted protein [Populus trichocarpa]	XP_002324995	9.1e-106	87	387.882	254	222	0	-				121.9	106.36	137.98
comp32112_c0_seq3	phospholipase d	2948	gi|218187597|gb|EEC70024.1|hypothetical protein OsI_00588 [Oryza sativa Indica Group]	EEC70024	0	88	1300.03	812	719	3	F:hydrolase activity; P:lipid metabolic process; P:catabolic process	EC:3.1.4.4		Ether lipid metabolism;Glycerophospholipid metabolism;	121.89	127.69	126.21
comp16907_c0_seq1	aspartate aminotransferase	1230	gi|115440075|ref|NP_001044317.1|Os01g0760600 [Oryza sativa Japonica Group] >gi|57900353|dbj|BAD87343.1| putative aspartate aminotransferase [Oryza sativa Japonica Group] >gi|113533848|dbj|BAF06231.1| Os01g0760600 [Oryza sativa Japonica Group] >gi|215737226|dbj|BAG96155.1| unnamed protein product [Oryza sativa Japonica Group]	NP_001044317	6.28e-175	86	618.231	397	345	16	C:cytoplasm; F:binding; F:transferase activity; ; P:generation of precursor metabolites and energy; P:catabolic process; P:biosynthetic process; P:metabolic process; P:secondary metabolic process	EC:2.6.1.1		Novobiocin biosynthesis;Phenylalanine, tyrosine and tryptophan biosynthesis;Isoquinoline alkaloid biosynthesis;Phenylalanine metabolism;Tyrosine metabolism;Alanine, aspartate and glutamate metabolism;Arginine and proline metabolism;Carbon fixation in photosynthetic organisms;Tropane, piperidine and pyridine alkaloid biosynthesis;Cysteine and methionine metabolism;	121.81	69.61	60.09	1	p2	(GA)9	18	1	18
comp33746_c0_seq1	hypothetical protein SORBIDRAFT_01g022490 [Sorghum bicolor]	1149	gi|242039771|ref|XP_002467280.1|hypothetical protein SORBIDRAFT_01g022490 [Sorghum bicolor] >gi|241921134|gb|EER94278.1| hypothetical protein SORBIDRAFT_01g022490 [Sorghum bicolor]	XP_002467280	3.28e-122	76	442.965	356	273	2	F:catalytic activity; P:metabolic process	-			121.71	142.09	70.64	1	p3	(GCG)6	18	1	18
comp35181_c0_seq1	mitochondrial processing peptidase beta	838	gi|12802327|gb|AAK07827.1|AF297643_1mitochondrial processing peptidase beta subunit [Cucumis melo]	AAK07827	1.67e-73	81	280.411	213	173	3	F:peptidase activity; P:protein metabolic process; P:catabolic process; F:binding	EC:3.4.24.0			121.55	123.47	132.67	1	p4	(AGAT)5	20	1451	1470
comp35360_c0_seq1	vesicle-associated membrane	410	gi|255541208|ref|XP_002511668.1|vesicle-associated membrane protein, putative [Ricinus communis] >gi|223548848|gb|EEF50337.1| vesicle-associated membrane protein, putative [Ricinus communis]	XP_002511668	2.28e-39	87	165.236	99	87	1	F:structural molecule activity	-			121.37	118.37	111.46	1	p2	(CT)9	18	26	43
comp26772_c0_seq1	protein mago nashi	713	gi|195612480|gb|ACG28070.1|protein mago nashi [Zea mays]	ACG28070	2.84e-78	94	295.819	160	151	2	C:nucleus; P:reproduction	-			121.24	154.75	224.99
comp35315_c0_seq1	translation initiation	1164	gi|225438418|ref|XP_002276190.1|PREDICTED: hypothetical protein isoform 2 [Vitis vinifera] >gi|225438420|ref|XP_002276166.1| PREDICTED: hypothetical protein isoform 1 [Vitis vinifera] >gi|147840016|emb|CAN77181.1| hypothetical protein VITISV_038707 [Vitis vinifera] >gi|296082575|emb|CBI21580.3| unnamed protein product [Vitis vinifera]	XP_002276190	3.69e-129	98	466.077	245	241	8	F:translation factor activity, nucleic acid binding; C:cytosol; C:nucleolus; F:binding; P:organelle organization; P:reproduction; P:embryo development; C:ribosome; P:regulation of biological process; P:translation	-			121.07	107.04	85.76
comp31840_c0_seq1	hypothetical protein SORBIDRAFT_02g000790 [Sorghum bicolor]	1041	gi|242047138|ref|XP_002461315.1|hypothetical protein SORBIDRAFT_02g000790 [Sorghum bicolor] >gi|241924692|gb|EER97836.1| hypothetical protein SORBIDRAFT_02g000790 [Sorghum bicolor]	XP_002461315	9.97e-43	75	178.718	154	116	0	-				121.05	102.01	78.34
comp28269_c0_seq1	conserved hypothetical protein [Ricinus communis]	785	gi|255548549|ref|XP_002515331.1|conserved hypothetical protein [Ricinus communis] >gi|223545811|gb|EEF47315.1| conserved hypothetical protein [Ricinus communis]	XP_002515331	1.97e-09	52	67.3958	143	75	0	-				120.8	122.86	84.48
comp27534_c1_seq1	abc transporter	1047	gi|225438589|ref|XP_002276397.1|PREDICTED: hypothetical protein [Vitis vinifera]	XP_002276397	5.61e-86	92	322.398	226	208	1	C:plastid	-			120.68	128.37	66.68
comp17165_c1_seq1	anion exchanger family protein	1578	gi|225457015|ref|XP_002282501.1|PREDICTED: hypothetical protein [Vitis vinifera] >gi|297733771|emb|CBI15018.3| unnamed protein product [Vitis vinifera]	XP_002282501	0	94	682.559	387	364	4	C:cell; F:transporter activity; P:ion transport	-			120.54	118.09	122.61
comp30887_c0_seq1	transcription factor	1455	gi|151934217|gb|ABS18446.1|WRKY50 [Glycine max]	ABS18446	1.04e-49	68	202.601	304	208	3	P:transcription, DNA-dependent; F:sequence-specific DNA binding; F:sequence-specific DNA binding transcription factor activity				120.38	65.67	55.55
comp17064_c0_seq1	unnamed protein product [Vitis vinifera]	709	gi|297745282|emb|CBI40362.3|unnamed protein product [Vitis vinifera]	CBI40362	1.6e-41	98	173.711	105	103	4	C:ribosome; F:structural molecule activity; P:translation; P:biological_process	-			120.24	107.66	162.28
comp32497_c0_seq2	ribosomal protein s9	832	gi|225458416|ref|XP_002283650.1|PREDICTED: hypothetical protein [Vitis vinifera] >gi|147855629|emb|CAN79164.1| hypothetical protein VITISV_019246 [Vitis vinifera] >gi|302142422|emb|CBI19625.3| unnamed protein product [Vitis vinifera]	XP_002283650	7.97e-60	78	234.958	198	156	9	C:plastid; C:ribosome; F:structural molecule activity; F:RNA binding; C:cytosol; C:cell; P:translation; P:biological_process	-			120.16	147.76	113.66
comp31374_c0_seq1	high mobility group family	1396	gi|225448398|ref|XP_002269398.1|PREDICTED: hypothetical protein isoform 1 [Vitis vinifera] >gi|147854340|emb|CAN83423.1| hypothetical protein VITISV_023376 [Vitis vinifera]	XP_002269398	2.61e-26	90	124.79	127	115	1	F:DNA binding	-			119.86	116.95	303.96
comp35008_c0_seq1	anthranilate phosphoribosyltransferase, putative [Ricinus communis]	3702	gi|255573995|ref|XP_002527915.1|anthranilate phosphoribosyltransferase, putative [Ricinus communis] >gi|223532690|gb|EEF34472.1| anthranilate phosphoribosyltransferase, putative [Ricinus communis]	XP_002527915	0	86	772.311	544	473	5	F:transferase activity; C:plastid; P:biosynthetic process;	EC:2.4.2.18		Phenylalanine, tyrosine and tryptophan biosynthesis;	119.75	201.85	238.73
comp30570_c0_seq2	peroxisomal membrane protein	1539	gi|255542618|ref|XP_002512372.1|peroxisomal membrane protein pmp34, putative [Ricinus communis] >gi|223548333|gb|EEF49824.1| peroxisomal membrane protein pmp34, putative [Ricinus communis]	XP_002512372	1.94e-118	86	431.024	318	274	4	C:mitochondrion; C:cell; F:binding; P:transport	-			119.67	65.46	14.41
comp27741_c0_seq1	e2 ubiquitin-conjugating enzyme	956	gi|281398216|gb|ADA67931.1|putative E2 ubiquitin-conjugating enzyme [Wolffia arrhiza]	ADA67931	8.55e-91	92	338.191	183	169	3	F:nucleotide binding; F:catalytic activity; P:cellular protein modification process	EC:6.3.2.0			119.6	131.29	144.7
comp17060_c0_seq1	cytochrome c oxidase subunit via precursor	701	gi|255626789|gb|ACU13739.1|unknown [Glycine max]	ACU13739	6.8e-37	80	158.303	105	84	4	C:protein complex; C:mitochondrion; F:catalytic activity; F:transporter activity; P:generation of precursor metabolites and energy; P:ion transport	EC:1.9.3.1		Oxidative phosphorylation;Nitrogen metabolism;	119.22	164.21	267.01
comp17751_c0_seq1	basic 7s globulin 2 precursor small	1525	gi|225436984|ref|XP_002272235.1|PREDICTED: hypothetical protein [Vitis vinifera]	XP_002272235	9.8e-131	76	471.855	410	312	2	P:proteolysis; F:aspartic-type endopeptidase activity				119.17	110.65	28.82
comp35408_c0_seq1	dcup2_orysj ame: full=uroporphyrinogen decarboxylase chloroplastic short=upd2 short=uro-d2 flags: precursor	1539	gi|297736517|emb|CBI25388.3|unnamed protein product [Vitis vinifera]	CBI25388	2.49e-174	87	616.69	393	342	4	F:catalytic activity; P:biosynthetic process; C:plastid; P:metabolic process	EC:4.1.1.37		Porphyrin and chlorophyll metabolism;	119.17	95.62	106.21
comp33810_c0_seq7	phosphoenolpyruvate carboxykinase	685	gi|220938465|emb|CAR78913.1|phosphoenolpyruvate carboxykinase [Aristida rhiniochloa]	CAR78913	9.63e-118	98	426.787	208	205	8	C:cytoplasm; P:biosynthetic process; P:carbohydrate metabolic process; F:kinase activity; P:metabolic process; F:catalytic activity; F:nucleotide binding; P:generation of precursor metabolites and energy; P:catabolic process	EC:4.1.1.49		Glycolysis / Gluconeogenesis;Pyruvate metabolism;Carbon fixation in photosynthetic organisms;Citrate cycle (TCA cycle);	119.15	90.35	121.67
comp35307_c0_seq1	PREDICTED: hypothetical protein [Vitis vinifera]	4355	gi|225463689|ref|XP_002273898.1|PREDICTED: hypothetical protein [Vitis vinifera]	XP_002273898	0	78	1482.62	1194	932	1	F:nucleotide binding	-			119.05	134.79	33.79
comp29524_c0_seq1	delta-aminolevulinic acid dehydratase	750	gi|226496321|ref|NP_001150422.1|LOC100284052 [Zea mays] >gi|195639138|gb|ACG39037.1| delta-aminolevulinic acid dehydratase [Zea mays]	NP_001150422	9.18e-46	79	187.963	148	117	5	F:binding; P:biosynthetic process; F:catalytic activity; C:plastid; P:metabolic process	EC:4.2.1.24		Porphyrin and chlorophyll metabolism;	118.97	93.07	100.06
comp23162_c0_seq1	PREDICTED: hypothetical protein [Vitis vinifera]	1729	gi|225445238|ref|XP_002280972.1|PREDICTED: hypothetical protein [Vitis vinifera] >gi|297738826|emb|CBI28071.3| unnamed protein product [Vitis vinifera]	XP_002280972	6.46e-166	86	588.956	391	339	0	-				118.79	146.58	121.29	1	p3	(CTC)6	18	191	208
comp24911_c0_seq3	calmodulin	665	gi|939860|emb|CAA61980.1|Calmodulin [Bidens pilosa]	CAA61980	1.09e-78	100	296.975	149	149	7	P:signal transduction; F:protein binding; F:calcium ion binding; P:multicellular organismal development; P:regulation of biological process; P:response to abiotic stimulus; P:biological_process; P:metabolic process; F:catalytic activity	EC:1.3.1.74			118.75	189.46	247.69	1	p2	(GA)10	20	2663	2682
comp34678_c0_seq1	trehalose-phosphate phosphatase	1900	gi|255539761|ref|XP_002510945.1|trehalose-6-phosphate synthase, putative [Ricinus communis] >gi|223550060|gb|EEF51547.1| trehalose-6-phosphate synthase, putative [Ricinus communis]	XP_002510945	6.2e-141	78	506.138	387	305	4	F:hydrolase activity; P:biosynthetic process; P:carbohydrate metabolic process	EC:3.1.3.12		Starch and sucrose metabolism;	118.67	148.89	23.79	1	p2	(CT)9	18	1	18
comp17155_c0_seq1	ubiquitin-conjugating enzyme 1	793	gi|297839753|ref|XP_002887758.1|ubiquitin-conjugating enzyme 1 [Arabidopsis lyrata subsp. lyrata] >gi|71040675|gb|AAZ20286.1| ubiquitin-conjugating enzyme 1 [Arachis hypogaea] >gi|217075352|gb|ACJ86036.1| unknown [Medicago truncatula] >gi|255628881|gb|ACU14785.1| unknown [Glycine max] >gi|255641415|gb|ACU20984.1| unknown [Glycine max] >gi|297333599|gb|EFH64017.1| ubiquitin-conjugating enzyme 1 [A…	XP_002887758	5.17e-82	100	308.531	153	153	12	P:response to stress; P:DNA metabolic process; P:protein metabolic process; P:catabolic process; P:anatomical structure morphogenesis; P:cell differentiation; P:multicellular organismal development; P:biological_process; P:cellular protein modification process; F:catalytic activity; F:nucleotide binding; F:protein binding; C:intracellular; C:protein complex; C:plasma membrane	EC:6.3.2.19			118.65	119.84	139.99	1	p2	(CT)9	18	1716	1733
comp18317_c0_seq1	homeobox protein hd1	1336	gi|226531836|ref|NP_001150419.1|homeobox protein HD1 [Zea mays] >gi|195639114|gb|ACG39025.1| homeobox protein HD1 [Zea mays]	NP_001150419	2.16e-123	93	447.203	258	240	5	F:sequence-specific DNA binding transcription factor activity; F:DNA binding; ; P:regulation of biological process; C:nucleoplasm; C:protein complex	-			118.54	132.38	140.27
comp35162_c0_seq1	translocon-associated alpha	1457	gi|255576715|ref|XP_002529245.1|translocon-associated protein, alpha subunit, putative [Ricinus communis] >gi|223531281|gb|EEF33123.1| translocon-associated protein, alpha subunit, putative [Ricinus communis]	XP_002529245	3.66e-79	86	300.442	200	172	1	C:endoplasmic reticulum	-			118.49	107.6	144.59
comp35214_c0_seq1	protein dif-	609	gi|225427213|ref|XP_002280380.1|PREDICTED: similar to mitochondrial carrier protein isoform 1 [Vitis vinifera] >gi|225427215|ref|XP_002280391.1| PREDICTED: similar to mitochondrial carrier protein isoform 2 [Vitis vinifera]	XP_002280380	1.32e-50	94	203.371	135	128	2	P:transport; C:cell	-			118.4	169.58	144.45	1	p2	(TC)10	20	1845	1864
comp18085_c0_seq1	psi-p (photosystem i p subunit) dna binding	801	gi|297824769|ref|XP_002880267.1|hypothetical protein ARALYDRAFT_483848 [Arabidopsis lyrata subsp. lyrata] >gi|297326106|gb|EFH56526.1| hypothetical protein ARALYDRAFT_483848 [Arabidopsis lyrata subsp. lyrata]	XP_002880267	3.36e-36	64	156.377	178	114	5	C:plastid; C:cytoplasmic chromosome; P:generation of precursor metabolites and energy; C:thylakoid; C:protein complex; P:response to endogenous stimulus	-			118.29	142.16	139.01
comp30573_c0_seq2	atp binding protein	2291	gi|223947683|gb|ACN27925.1|unknown [Zea mays]	ACN27925	9.27e-102	69	376.326	328	228	3	F:ATP binding; F:protein kinase activity; P:protein phosphorylation				118.29	84.41	33.52
comp17674_c0_seq1	predicted protein [Populus trichocarpa]	975	gi|224135995|ref|XP_002327355.1|predicted protein [Populus trichocarpa] >gi|222835725|gb|EEE74160.1| predicted protein [Populus trichocarpa]	XP_002327355	3.64e-28	83	130.183	77	64	1	F:protein binding	-			118.08	76.89	24.73
comp28145_c0_seq8	predicted protein [Populus trichocarpa]	951	gi|224098455|ref|XP_002311180.1|predicted protein [Populus trichocarpa] >gi|222851000|gb|EEE88547.1| predicted protein [Populus trichocarpa]	XP_002311180	3.83e-59	85	233.032	178	152	0	-				118.08	67.98	55.06
comp35193_c0_seq1	atp-dependent clp protease	1356	gi|260766931|gb|ACX50407.1|ATP-dependent Clp protease [Eriobotrya japonica]	ACX50407	6.23e-102	92	375.941	245	227	4	C:plastid; F:peptidase activity; P:protein metabolic process; P:catabolic process	EC:3.4.21.0			117.98	130.23	158.97
comp35255_c0_seq1	zinc finger protein	844	gi|225428971|ref|XP_002264302.1|PREDICTED: hypothetical protein [Vitis vinifera]	XP_002264302	5.52e-40	61	169.088	229	140	3	F:nucleic acid binding; F:zinc ion binding; C:intracellular				117.92	98.42	10.26
comp27033_c0_seq1	high mobility group protein	1043	gi|225457566|ref|XP_002272299.1|PREDICTED: similar to F2D10.18 [Vitis vinifera] >gi|297745562|emb|CBI40727.3| unnamed protein product [Vitis vinifera]	XP_002272299	5.68e-30	77	136.346	118	92	2	F:DNA binding; C:nucleus				117.88	121.91	258.84
comp33790_c1_seq2	auxin-repressed protein	588	gi|226495477|ref|NP_001141193.1|hypothetical protein LOC100273280 [Zea mays] >gi|194703184|gb|ACF85676.1| unknown [Zea mays]	NP_001141193	2.08e-26	65	122.865	122	80	0	-				117.8	145.73	106.87
comp29728_c0_seq3	atorc1b orc1b une13	2427	gi|297746330|emb|CBI16386.3|unnamed protein product [Vitis vinifera]	CBI16386	4.04e-103	86	380.948	249	216	9	P:biosynthetic process; P:DNA metabolic process; F:catalytic activity; F:DNA binding; F:nucleotide binding; F:hydrolase activity; C:protein complex; C:chromosome; C:nucleus; F:binding; P:metabolic process	EC:3.6.1.15		Thiamine metabolism;Purine metabolism;	117.72	105.11	101.7
comp32555_c1_seq3	starch-excess 4	2728	gi|255647912|gb|ACU24414.1|unknown [Glycine max]	ACU24414	3.29e-125	82	454.521	305	253	2	P:cellular protein modification process; F:phosphoprotein phosphatase activity	-			117.64	94.43	46.98
comp34993_c1_seq4	af272573_1 14-3-3 protein	1462	gi|225443808|ref|XP_002273375.1|PREDICTED: hypothetical protein [Vitis vinifera]	XP_002273375	9.28e-115	89	418.698	262	234	1	F:protein binding	-			117.6	121.19	108.65
comp25082_c1_seq1	PREDICTED: hypothetical protein [Vitis vinifera]	2710	gi|225449692|ref|XP_002267345.1|PREDICTED: hypothetical protein [Vitis vinifera]	XP_002267345	0	77	973	782	609	4	F:hydrolase activity; P:nucleobase-containing compound metabolic process; P:catabolic process; F:nucleotide binding; C:cell	EC:3.6.1.3		Purine metabolism;	117.58	76.1	24.43
comp35534_c0_seq1	nad dependent epimerase	1886	gi|225433491|ref|XP_002265088.1|PREDICTED: hypothetical protein [Vitis vinifera]	XP_002265088	8.77e-180	85	635.18	442	379	4	P:metabolic process; P:carbohydrate metabolic process; F:binding; F:catalytic activity	EC:5.1.3.0			117.58	107.05	81.69
comp35275_c0_seq1	emb2394 (embryo defective 2394) structural constituent of ribosome	883	gi|297739290|emb|CBI28941.3|unnamed protein product [Vitis vinifera]	CBI28941	4.39e-91	87	338.961	215	189	5	C:ribosome; F:structural molecule activity; P:translation; F:RNA binding; P:biological_process	-			117.52	105.11	125.15
comp17194_c0_seq1	electron carrier	1227	gi|224091991|ref|XP_002309428.1|hypothetical protein POPTRDRAFT_416266 [Populus trichocarpa] >gi|222855404|gb|EEE92951.1| hypothetical protein POPTRDRAFT_416266 [Populus trichocarpa]	XP_002309428	8.36e-111	86	405.216	275	237	5	F:electron carrier activity; P:cellular homeostasis; P:regulation of biological process; F:catalytic activity; C:plastid; C:thylakoid	-			117.09	121.91	128.96	1	p3	(CAT)7	21	1	21
comp24710_c1_seq1	PREDICTED: hypothetical protein isoform 1 [Vitis vinifera]	1141	gi|225452017|ref|XP_002283656.1|PREDICTED: hypothetical protein isoform 1 [Vitis vinifera] >gi|296087286|emb|CBI33660.3| unnamed protein product [Vitis vinifera]	XP_002283656	1.38e-88	71	331.257	346	248	2	P:metabolic process; P:primary metabolic process	-			117.07	121.41	153.75
comp26891_c0_seq1	40s ribosomal protein	1006	gi|81076822|gb|ABB55398.1|40S ribosomal protein S10-like [Solanum tuberosum]	ABB55398	6.95e-46	94	189.119	98	93	1	C:ribosome	-			116.98	161.3	221.93
comp35292_c0_seq1	ferredoxin family expressed	538	gi|224108037|ref|XP_002314698.1|predicted protein [Populus trichocarpa] >gi|222863738|gb|EEF00869.1| predicted protein [Populus trichocarpa]	XP_002314698	3.93e-41	87	171.4	106	93	6	F:binding; P:generation of precursor metabolites and energy; F:electron carrier activity; C:plastid	-			116.93	130.2	144.39
comp35317_c0_seq1	40s ribosomal protein	600	gi|115488728|ref|NP_001066851.1|Os12g0508300 [Oryza sativa Japonica Group] >gi|297722587|ref|NP_001173657.1| Os03g0773150 [Oryza sativa Japonica Group] >gi|31745220|gb|AAP68880.1| putative ribosomal protein S29 [Oryza sativa Japonica Group] >gi|77552059|gb|ABA94856.1| 40S ribosomal protein S29, putative, expressed [Oryza sativa Japonica Group] >gi|113649358|dbj|BAF29870.1| Os12g0508300 [Oryza sat…	NP_001066851	7.44e-27	98	124.405	56	55	4	C:ribosome; F:structural molecule activity; P:translation; P:biological_process	-			116.89	88.41	141.37	1	p3	(CCG)7	21	103	123
comp35246_c0_seq1	hypothetical protein LOC100217228 [Zea mays]	1670	gi|219363603|ref|NP_001137056.1|hypothetical protein LOC100217228 [Zea mays] >gi|194698184|gb|ACF83176.1| unknown [Zea mays] >gi|224029455|gb|ACN33803.1| unknown [Zea mays] >gi|238010912|gb|ACR36491.1| unknown [Zea mays]	NP_001137056	2.23e-107	88	394.43	288	256	2	C:plastid; C:cell	-			116.69	103.86	169.81
comp35272_c0_seq1	protein binding	2344	gi|147773454|emb|CAN66786.1|hypothetical protein VITISV_037767 [Vitis vinifera]	CAN66786	9.67e-171	72	605.52	619	448	2	C:exocyst; P:exocytosis				116.57	157.32	156.59
comp27426_c0_seq1	PREDICTED: hypothetical protein [Vitis vinifera]	676	gi|225463018|ref|XP_002265524.1|PREDICTED: hypothetical protein [Vitis vinifera]	XP_002265524	7.11e-17	62	91.6633	121	76	0	-				116.56	192.25	92.05
comp33114_c1_seq1	proline rich protein	574	gi|19521|emb|CAA40361.1|proline rich protein [Solanum lycopersicum]	CAA40361	4.82e-09	90	65.0846	55	50	1	P:transport	-			116.56	324.18	522.53
comp32587_c0_seq1	ferrochelatase-2 [Zea mays]	2035	gi|195621868|gb|ACG32764.1|ferrochelatase-2 [Zea mays]	ACG32764	0	85	728.783	519	443	4	C:cytoplasm; F:catalytic activity; P:biosynthetic process; P:metabolic process	EC:4.99.1.1		Porphyrin and chlorophyll metabolism;	116.25	113.26	68
comp35267_c0_seq1	50s ribosomal protein	709	gi|255581635|ref|XP_002531621.1|50S ribosomal protein L15, putative [Ricinus communis] >gi|223528739|gb|EEF30749.1| 50S ribosomal protein L15, putative [Ricinus communis]	XP_002531621	8.49e-67	98	257.684	137	135	4	F:structural molecule activity; C:ribosome; P:translation; P:biological_process	-			116.11	102.77	88.95
comp18035_c0_seq2	bgl22_orysj ame: full=beta-glucosidase 22 short=os5bglu22 flags: precursor	1936	gi|218196652|gb|EEC79079.1|hypothetical protein OsI_19671 [Oryza sativa Indica Group]	EEC79079	6.32e-165	75	585.874	473	355	2	C:cytoplasmic membrane-bounded vesicle; F:catalytic activity	-			115.96	172.71	85.43
comp35137_c0_seq1	ubiquinol-cytochrome c reductase iron-sulfur mitochondrial precursor	1293	gi|115446391|ref|NP_001046975.1|Os02g0520800 [Oryza sativa Japonica Group] >gi|49388912|dbj|BAD26134.1| putative ubiquinol-cytochrome c reductase iron-sulfur subunit, mitochondrial precursor [Oryza sativa Japonica Group] >gi|49389082|dbj|BAD26320.1| putative ubiquinol-cytochrome c reductase iron-sulfur subunit, mitochondrial precursor [Oryza sativa Japonica Group] >gi|113536506|dbj|BAF08889.1| Os…	NP_001046975	1.13e-105	83	388.267	274	230	10	F:binding; F:catalytic activity; F:transporter activity; C:cell; C:mitochondrion; P:generation of precursor metabolites and energy; P:ion transport	EC:1.10.2.2		Oxidative phosphorylation;Nitrogen metabolism;	115.92	114.12	150.59
comp35432_c0_seq1	Os08g0517700 [Oryza sativa Japonica Group]	1716	gi|115477298|ref|NP_001062245.1|Os08g0517700 [Oryza sativa Japonica Group] >gi|42408741|dbj|BAD09977.1| oxysterol-binding protein-like [Oryza sativa Japonica Group] >gi|113624214|dbj|BAF24159.1| Os08g0517700 [Oryza sativa Japonica Group] >gi|215678686|dbj|BAG92341.1| unnamed protein product [Oryza sativa Japonica Group]	NP_001062245	2.72e-124	72	450.669	384	277	0	-				115.89	101.84	61.16
comp33858_c0_seq6	extracellular ligand-gated ion channel	952	gi|296090658|emb|CBI41058.3|unnamed protein product [Vitis vinifera]	CBI41058	6.54e-75	78	285.419	231	181	0	-				115.87	76.05	46.16
comp17849_c0_seq2	cbl-interacting protein kinase 1	1661	gi|115436068|ref|NP_001042792.1|Os01g0292200 [Oryza sativa Japonica Group] >gi|75334984|sp|Q9LGV5.1|CIPK1_ORYSJ RecName: Full=CBL-interacting protein kinase 1; AltName: Full=OsCIPK01 >gi|8468028|dbj|BAA96628.1| putative CBL-interacting protein kinase 1 [Oryza sativa Japonica Group] >gi|113532323|dbj|BAF04706.1| Os01g0292200 [Oryza sativa Japonica Group] >gi|189099603|gb|ACD76973.1| CBL-interactin…	NP_001042792	7.04e-154	81	548.895	432	350	6	F:protein kinase activity; P:cellular protein modification process; F:nucleotide binding; P:signal transduction;	EC:2.7.10.0; EC:2.7.11.0			115.82	153.95	45.26
comp34661_c0_seq1	nadh:cytochrome b5 reductase	1070	gi|242088301|ref|XP_002439983.1|hypothetical protein SORBIDRAFT_09g023850 [Sorghum bicolor] >gi|241945268|gb|EES18413.1| hypothetical protein SORBIDRAFT_09g023850 [Sorghum bicolor]	XP_002439983	3.13e-124	92	449.514	250	232	5	F:catalytic activity; C:cytoplasmic membrane-bounded vesicle; P:metabolic process; P:carbohydrate metabolic process	EC:1.6.2.2		Amino sugar and nucleotide sugar metabolism;	115.79	102.14	143.25	1	p2	(GA)9	18	1	18
comp23440_c0_seq1	PREDICTED: hypothetical protein [Vitis vinifera]	1708	gi|225426574|ref|XP_002279815.1|PREDICTED: hypothetical protein [Vitis vinifera]	XP_002279815	1.31e-102	84	378.637	231	195	2	F:molecular_function; P:biological_process				115.74	189.86	141.64
comp35280_c0_seq1	vacuolar atp synthase 16 kda proteolipid subunit 5	842	gi|225458083|ref|XP_002279080.1|PREDICTED: hypothetical protein [Vitis vinifera] >gi|147765496|emb|CAN78114.1| hypothetical protein VITISV_027417 [Vitis vinifera] >gi|302142600|emb|CBI19803.3| unnamed protein product [Vitis vinifera]	XP_002279080	7.13e-56	100	221.861	164	164	9	C:cell; P:generation of precursor metabolites and energy; P:nucleobase-containing compound metabolic process; P:ion transport; P:biosynthetic process; C:protein complex; C:vacuole; F:protein binding; F:hydrolase activity; F:transporter activity; C:plasma membrane	-			115.65	107.43	135.65
comp25983_c0_seq1	leucine rich protein	787	gi|224122946|ref|XP_002330403.1|predicted protein [Populus trichocarpa] >gi|222871788|gb|EEF08919.1| predicted protein [Populus trichocarpa]	XP_002330403	3.51e-19	88	93.2041	75	66	0	-				115.61	110.45	86.78
comp28256_c0_seq1	vacuolar atp synthase subunit	1373	gi|255561094|ref|XP_002521559.1|vacuolar ATP synthase subunit ac39, putative [Ricinus communis] >gi|223539237|gb|EEF40830.1| vacuolar ATP synthase subunit ac39, putative [Ricinus communis]	XP_002521559	0	97	673.7	348	339	4	P:ion transport; C:cell; C:protein complex; F:hydrolase activity; F:transporter activity	-			115.43	116.42	145.62
comp34266_c0_seq2	glucosyltransferase [Cyclamen persicum]	1790	gi|156138811|dbj|BAF75897.1|glucosyltransferase [Cyclamen persicum]	BAF75897	7.51e-133	70	479.174	473	335	1	F:transferase activity	-			115.34	226.21	64.66
comp34321_c1_seq1	transitional endoplasmic reticulum	2577	gi|224069527|ref|XP_002326365.1|predicted protein [Populus trichocarpa] >gi|222833558|gb|EEE72035.1| predicted protein [Populus trichocarpa]	XP_002326365	0	98	1407.89	779	765	2	F:hydrolase activity; F:nucleotide binding	EC:3.6.4.3			115.33	148.03	97.64
comp35333_c0_seq1	predicted protein [Populus trichocarpa]	1648	gi|224076000|ref|XP_002304866.1|predicted protein [Populus trichocarpa] >gi|222842298|gb|EEE79845.1| predicted protein [Populus trichocarpa]	XP_002304866	7.63e-177	98	625.165	308	303	2	F:phosphoprotein phosphatase activity; P:cellular protein modification process	EC:3.1.3.16		T cell receptor signaling pathway;	114.98	106.68	75.34
comp27101_c0_seq1	methionine aminopeptidase i	1331	gi|255566855|ref|XP_002524411.1|methionine aminopeptidase, putative [Ricinus communis] >gi|223536372|gb|EEF38022.1| methionine aminopeptidase, putative [Ricinus communis]	XP_002524411	1.17e-145	88	521.161	343	303	7	F:binding; P:cellular protein modification process; F:peptidase activity; C:plastid; P:protein metabolic process; P:catabolic process; C:mitochondrion	EC:3.4.11.0			114.95	88.16	80.96
comp35328_c0_seq1	pyruvate dehydrogenase e1 alpha subunit	1767	gi|193290722|gb|ACF17669.1|putative pyruvate dehydrogenase E1 alpha subunit [Capsicum annuum]	ACF17669	0	85	647.506	433	371	9	F:catalytic activity; C:organelle; C:intracellular; P:carbohydrate metabolic process; P:generation of precursor metabolites and energy; P:catabolic process; P:metabolic process; P:biosynthetic process; ; C:cytoplasm; C:protein complex	EC:1.2.4.1		Glycolysis / Gluconeogenesis;Butanoate metabolism;Pyruvate metabolism;Citrate cycle (TCA cycle);	114.95	111.08	127.46
comp18271_c0_seq1	spotted leaf	1436	gi|255566135|ref|XP_002524055.1|Spotted leaf protein, putative [Ricinus communis] >gi|223536623|gb|EEF38265.1| Spotted leaf protein, putative [Ricinus communis]	XP_002524055	1.76e-110	73	404.445	400	292	4	F:binding; C:ubiquitin ligase complex; P:protein ubiquitination; F:ubiquitin-protein ligase activity				114.86	68.91	25.8
comp35241_c0_seq1	selenoprotein t precursor	730	gi|147854126|emb|CAN83419.1|hypothetical protein VITISV_024323 [Vitis vinifera]	CAN83419	5.44e-56	78	221.861	212	166	2	P:cell redox homeostasis; F:selenium binding				114.81	124	163.55
comp32337_c0_seq2	ap2 erf domain-containing transcription factor	1306	gi|224053787|ref|XP_002297979.1|AP2/ERF domain-containing transcription factor [Populus trichocarpa] >gi|222845237|gb|EEE82784.1| AP2/ERF domain-containing transcription factor [Populus trichocarpa]	XP_002297979	1.03e-29	57	135.961	273	158	5	P:regulation of transcription, DNA-dependent; P:transcription, DNA-dependent; C:nucleus; F:sequence-specific DNA binding transcription factor activity; F:DNA binding				114.79	160.02	62.96
comp35123_c0_seq1	unknown [Glycine max]	354	gi|255626395|gb|ACU13542.1|unknown [Glycine max]	ACU13542	4.94e-34	81	147.517	105	86	0	-				114.75	302.82	321.06
comp17105_c0_seq1	sdl-1 protein	2651	gi|225449919|ref|XP_002268366.1|PREDICTED: hypothetical protein [Vitis vinifera] >gi|296081306|emb|CBI17750.3| unnamed protein product [Vitis vinifera]	XP_002268366	0	84	665.226	438	370	0	-				114.7	103.92	144.82
comp28767_c0_seq1	at1g15980 t24d18_8	1707	gi|255635425|gb|ACU18065.1|unknown [Glycine max]	ACU18065	5.38e-165	82	585.874	461	382	4	C:intracellular; C:protein complex; P:generation of precursor metabolites and energy; F:transferase activity; C:thylakoid; C:plastid	-			114.54	113	55.03
comp17390_c0_seq1	hypoxia-responsive family protein	240	gi|224125146|ref|XP_002319511.1|predicted protein [Populus trichocarpa] >gi|222857887|gb|EEE95434.1| predicted protein [Populus trichocarpa]	XP_002319511	5.13e-15	93	84.3445	45	42	1	C:cell	-			114.5	62.95	104.92
comp35559_c0_seq1	ap2 erf domain-containing transcription factor	1282	gi|125553400|gb|EAY99109.1|hypothetical protein OsI_21068 [Oryza sativa Indica Group]	EAY99109	6.75e-26	54	123.25	264	144	5	P:regulation of transcription, DNA-dependent; P:transcription, DNA-dependent; C:nucleus; F:sequence-specific DNA binding transcription factor activity; F:DNA binding				114.35	84.89	28.32
comp35386_c0_seq1	beta-	1861	gi|255564156|ref|XP_002523075.1|beta-glucosidase, putative [Ricinus communis] >gi|223537637|gb|EEF39260.1| beta-glucosidase, putative [Ricinus communis]	XP_002523075	2.28e-172	76	610.527	462	352	2	F:hydrolase activity; P:carbohydrate metabolic process	EC:3.2.1.0			114.05	106.07	50.53
comp35982_c0_seq1	mono- or diacylglycerol acyltransferase	1099	gi|37183394|gb|AAQ89590.1|mono- or diacylglycerol acyltransferase [Spirodela polyrhiza]	AAQ89590	6.97e-151	90	538.11	317	286	2	F:transferase activity; P:biosynthetic process	-			113.83	64.93	36.31
comp35509_c0_seq1	coproporphyrinogen oxidase	1691	gi|225464720|ref|XP_002263190.1|PREDICTED: hypothetical protein [Vitis vinifera]	XP_002263190	5.48e-178	83	629.017	394	328	6	P:biosynthetic process; F:catalytic activity; C:plastid; F:protein binding; P:metabolic process	EC:1.3.3.3		Porphyrin and chlorophyll metabolism;	113.72	104.24	91.48
comp30908_c0_seq1	gtp cyclohydrolase	3682	gi|224129572|ref|XP_002320619.1|predicted protein [Populus trichocarpa] >gi|222861392|gb|EEE98934.1| predicted protein [Populus trichocarpa]	XP_002320619	2.88e-119	69	435.261	454	314	4	P:tetrahydrofolate biosynthetic process; C:cytoplasm; F:GTP cyclohydrolase I activity; F:hydrolase activity				113.57	106.62	32.64
comp26536_c2_seq1	vitis vinifera abc transporter f family member 5-like mrna	354	gi|359480718|ref|XM_002279768.2|PREDICTED: Vitis vinifera ABC transporter F family member 5-like (LOC100250725), mRNA	XM_002279768	1.06e-28	77	136.539	173	134	0	-				113.4	199.73	173.71
comp35419_c0_seq1	PREDICTED: hypothetical protein [Vitis vinifera]	637	gi|225459158|ref|XP_002285712.1|PREDICTED: hypothetical protein [Vitis vinifera] >gi|302142024|emb|CBI19227.3| unnamed protein product [Vitis vinifera]	XP_002285712	6.91e-24	79	114.775	133	106	0	-				113.38	79.06	97.15
comp17839_c0_seq1	syap_poptr ame: full=probable alanyl-trna chloroplastic ame: full=alanine--trna ligase short=	4081	gi|225428201|ref|XP_002278951.1|PREDICTED: hypothetical protein [Vitis vinifera] >gi|297744517|emb|CBI37779.3| unnamed protein product [Vitis vinifera]	XP_002278951	0	84	1305.04	958	811	11	C:mitochondrion; F:catalytic activity; P:nucleobase-containing compound metabolic process; P:translation; ; F:binding; F:nucleotide binding; C:plastid; F:RNA binding; C:cell; P:reproduction; P:embryo development	EC:6.1.1.7		Aminoacyl-tRNA biosynthesis;	113.18	113.93	77.32	1	p2	(GA)9	18	1	18	2	p3	(GGC)6	18	624	641
comp35298_c0_seq1	60s ribosomal protein	711	gi|76161008|gb|ABA40467.1|glycoprotein-like protein [Solanum tuberosum]	ABA40467	6.32e-46	90	188.348	130	118	4	C:ribosome; F:structural molecule activity; P:translation; P:biological_process	-			113.09	109.1	158.03
comp17174_c0_seq1	predicted protein [Populus trichocarpa]	742	gi|224099343|ref|XP_002311446.1|predicted protein [Populus trichocarpa] >gi|118481362|gb|ABK92624.1| unknown [Populus trichocarpa] >gi|222851266|gb|EEE88813.1| predicted protein [Populus trichocarpa]	XP_002311446	1.87e-67	88	259.996	156	138	2	P:protein metabolic process; P:catabolic process	-			112.8	174.97	161.73
comp27498_c1_seq1	predicted protein [Populus trichocarpa]	1391	gi|224076046|ref|XP_002304887.1|predicted protein [Populus trichocarpa] >gi|222842319|gb|EEE79866.1| predicted protein [Populus trichocarpa]	XP_002304887	8.87e-51	76	206.068	184	140	0	-				112.44	104.33	151.73
comp35723_c0_seq1	nucleic acid binding protein	1416	gi|225460694|ref|XP_002270196.1|PREDICTED: hypothetical protein [Vitis vinifera] >gi|147859485|emb|CAN81435.1| hypothetical protein VITISV_010700 [Vitis vinifera]	XP_002270196	1.17e-90	64	338.576	348	226	3	F:binding; F:nucleic acid binding; C:intracellular	-			112.39	70.9	62.44	1	p2	(AG)10	20	1	20
comp25862_c1_seq3	zim motif family protein	1048	gi|118154067|gb|ABK63978.1|ZIM motif-containing protein [Triticum aestivum]	ABK63978	6.82e-07	72	59.6918	51	37	0	-				112.05	71.7	66.42	1	p3	(ATA)8	24	1	24
comp35274_c0_seq1	60s ribosomal protein l38	518	gi|297735234|emb|CBI17596.3|unnamed protein product [Vitis vinifera]	CBI17596	7.42e-31	97	137.117	73	71	4	F:structural molecule activity; P:biological_process; C:ribosome; C:cytosol; P:translation	-			111.75	143.56	179.8
comp17184_c0_seq1	gamma interferon inducible lysosomal thiol reductase family expressed	1018	gi|225434490|ref|XP_002275261.1|PREDICTED: hypothetical protein isoform 1 [Vitis vinifera]	XP_002275261	1.62e-66	73	257.684	218	160	1	C:cytoplasmic membrane-bounded vesicle	-			111.62	104.92	153.33
comp24393_c1_seq1	thermostable pectinesterase	841	gi|225441977|ref|XP_002265171.1|PREDICTED: hypothetical protein [Vitis vinifera]	XP_002265171	8.76e-38	68	161.77	180	124	1	F:hydrolase activity	-			111.24	59.03	32.48
comp35724_c0_seq1	ribosomal protein	424	gi|47497035|dbj|BAD19088.1|putative 60S ribosomal protein L39 [Oryza sativa Japonica Group]	BAD19088	1.78e-23	94	112.464	55	52	4	C:ribosome; F:structural molecule activity; P:translation; P:biological_process	-			111.17	129.58	179.9
comp30740_c0_seq16	erd4 protein	2869	gi|255554789|ref|XP_002518432.1|conserved hypothetical protein [Ricinus communis] >gi|223542277|gb|EEF43819.1| conserved hypothetical protein [Ricinus communis]	XP_002518432	0	84	1063.91	763	647	2	C:cytoplasmic membrane-bounded vesicle; C:cell	-			110.99	114.28	70.78
comp34311_c0_seq2	ferric reductase-like transmembrane component	2818	gi|297739426|emb|CBI29608.3|unnamed protein product [Vitis vinifera]	CBI29608	0	72	765.377	742	539	3	C:cell; F:catalytic activity; F:binding	-			110.93	243.26	93.15	1	p2	(GA)10	20	1	20
comp35281_c0_seq1	cr88 atp binding	3204	gi|297738210|emb|CBI27411.3|unnamed protein product [Vitis vinifera]	CBI27411	0	94	1178.7	702	666	14	C:cytosol; P:response to stress; P:response to abiotic stimulus; C:mitochondrion; P:protein metabolic process; P:biological_process; C:plastid; C:vacuole; F:nucleotide binding; F:protein binding; P:multicellular organismal development; P:reproduction; P:embryo development	-			110.72	95.51	79.51
comp35330_c0_seq1	epidermis-specific secreted glycoprotein ep1	1684	gi|224116900|ref|XP_002317422.1|predicted protein [Populus trichocarpa] >gi|222860487|gb|EEE98034.1| predicted protein [Populus trichocarpa]	XP_002317422	6.14e-113	65	412.92	412	270	2	; P:recognition of pollen				110.54	74.45	8.01
comp35093_c0_seq1	abc1 family protein	3472	gi|296090500|emb|CBI40831.3|unnamed protein product [Vitis vinifera]	CBI40831	0	84	1145.95	787	668	4	F:protein kinase activity; P:cellular protein modification process; F:nucleotide binding; C:plastid	-			110.45	178.66	93.19
comp24258_c0_seq1	af124148_1trehalase 1 gmtre1	2542	gi|224072254|ref|XP_002303675.1|predicted protein [Populus trichocarpa] >gi|222841107|gb|EEE78654.1| predicted protein [Populus trichocarpa]	XP_002303675	0	76	758.059	576	441	2	F:hydrolase activity; P:metabolic process	-			110.4	49.62	28.13
comp28326_c0_seq1	polyneuridine-aldehyde esterase	2021	gi|224145116|ref|XP_002325532.1|predicted protein [Populus trichocarpa] >gi|222862407|gb|EEE99913.1| predicted protein [Populus trichocarpa]	XP_002325532	1.44e-127	81	461.84	346	281	2	F:hydrolase activity; P:biosynthetic process	EC:3.1.1.78		Indole alkaloid biosynthesis;	110.4	112.69	130.64	1	p2	(GA)9	18	2119	2136
comp35450_c0_seq1	aquoporin-like water channel protein	261	gi|24817260|emb|CAD56222.1|aquoporin-like water channel protein [Cicer arietinum]	CAD56222	1.45e-25	95	119.398	61	58	3	P:transport; C:cell; F:transporter activity	-			110.32	207.24	155.49
comp33377_c1_seq1	hypothetical protein VITISV_003497 [Vitis vinifera]	2532	gi|147780631|emb|CAN66821.1|hypothetical protein VITISV_003497 [Vitis vinifera]	CAN66821	1.05e-170	77	605.52	529	412	2	P:biosynthetic process; F:catalytic activity	-			110.3	113.81	102.32
comp30442_c0_seq3	fructose-bisphosphate aldolase	860	gi|10800924|emb|CAB77243.2|fructose-bisphosphate aldolase [Persea americana]	CAB77243	8.92e-118	93	427.557	259	241	9	P:carbohydrate metabolic process; P:generation of precursor metabolites and energy; P:catabolic process; C:cytoplasm; F:catalytic activity; P:biosynthetic process; P:nucleobase-containing compound metabolic process; P:secondary metabolic process; P:metabolic process	EC:4.1.2.13		Glycolysis / Gluconeogenesis;Fructose and mannose metabolism;Methane metabolism;Pentose phosphate pathway;Carbon fixation in photosynthetic organisms;	110.04	121.82	208.75	1	p3	(GAA)7	21	1	21
comp35428_c0_seq1	PREDICTED: hypothetical protein [Vitis vinifera]	1044	gi|225444782|ref|XP_002279950.1|PREDICTED: hypothetical protein [Vitis vinifera] >gi|297738588|emb|CBI27833.3| unnamed protein product [Vitis vinifera]	XP_002279950	5.38e-113	90	412.149	241	219	5	F:structural molecule activity; F:RNA binding; C:ribosome; P:translation; P:biological_process	-			109.92	138.52	222.74
comp35438_c0_seq1	g10 protein	792	gi|192911938|gb|ACF06577.1|G10 protein [Elaeis guineensis]	ACF06577	3.7e-80	96	302.368	145	140	1	C:nucleus	-			109.9	116.77	92.19
comp17152_c0_seq1	atp-dependent clp protease proteolytic	1024	gi|225470285|ref|XP_002266380.1|PREDICTED: hypothetical protein [Vitis vinifera] >gi|147794105|emb|CAN62361.1| hypothetical protein VITISV_031921 [Vitis vinifera] >gi|297742668|emb|CBI34817.3| unnamed protein product [Vitis vinifera]	XP_002266380	3.05e-113	88	412.92	263	233	2	F:peptidase activity; P:protein metabolic process; P:catabolic process	EC:3.4.21.0			109.85	103.79	121.31	1	p2	(CT)9	18	1795	1812
comp35237_c0_seq1	PREDICTED: hypothetical protein [Vitis vinifera]	3760	gi|225448586|ref|XP_002278231.1|PREDICTED: hypothetical protein [Vitis vinifera]	XP_002278231	0	77	857.825	722	557	0	-				109.82	145.4	83.19	1	p2	(AG)10	20	1	20
comp33246_c0_seq3	phenylalanine ammonia-lyase	623	gi|199601698|dbj|BAG70992.1|phenylalanine ammonia-lyase [Musa balbisiana] >gi|199601723|dbj|BAG70982.1| phenylalanine ammonia-lyase [Musa balbisiana]	BAG70992	1.08e-50	75	203.756	172	129	2	P:metabolic process; F:catalytic activity	-			109.51	109.08	67.58	1	p3	(AAG)6	18	1	18
comp35380_c0_seq1	af195869_1malate dehydrogenase	1247	gi|255563084|ref|XP_002522546.1|malate dehydrogenase, putative [Ricinus communis] >gi|223538237|gb|EEF39846.1| malate dehydrogenase, putative [Ricinus communis]	XP_002522546	4.19e-150	94	535.798	325	307	8	P:carbohydrate metabolic process; F:binding; C:mitochondrion; F:catalytic activity; P:metabolic process; P:generation of precursor metabolites and energy; P:catabolic process	EC:1.1.1.37		Glyoxylate and dicarboxylate metabolism;Carbon fixation pathways in prokaryotes;Pyruvate metabolism;Methane metabolism;Carbon fixation in photosynthetic organisms;Citrate cycle (TCA cycle);	109.37	133.48	196.93
comp25182_c0_seq1	serine carboxypeptidase	624	gi|255553418|ref|XP_002517750.1|serine carboxypeptidase, putative [Ricinus communis] >gi|223543022|gb|EEF44557.1| serine carboxypeptidase, putative [Ricinus communis]	XP_002517750	1.57e-33	80	146.747	107	86	2	F:peptidase activity; P:protein metabolic process; P:catabolic process	EC:3.4.16.0			109.33	126.09	98.55	1	p3	(TCC)6	18	184	201
comp27462_c1_seq1	dna binding	1018	gi|218199794|gb|EEC82221.1|hypothetical protein OsI_26369 [Oryza sativa Indica Group]	EEC82221	1.91e-59	63	234.187	256	162	2	F:transcription regulator activity; C:nucleus				109.33	119.76	104.14
comp35858_c0_seq1	vq motif family protein	564	gi|226529233|ref|NP_001152616.1|VQ motif family protein [Zea mays] >gi|195658225|gb|ACG48580.1| VQ motif family protein [Zea mays]	NP_001152616	0.000773	53	47.7506	62	33	0	-				109.31	65.06	21.53
comp35679_c0_seq1	12-oxophytodienoate reductase	1507	gi|225444756|ref|XP_002279313.1|PREDICTED: hypothetical protein [Vitis vinifera] >gi|297738573|emb|CBI27818.3| unnamed protein product [Vitis vinifera]	XP_002279313	2.07e-149	84	533.872	384	324	3	F:nucleotide binding; P:metabolic process; F:catalytic activity	-			109.25	98.65	37.34
comp30570_c1_seq1	inorganic pyrophosphatase	2854	gi|168021797|ref|XP_001763427.1|predicted protein [Physcomitrella patens subsp. patens] >gi|162685220|gb|EDQ71616.1| predicted protein [Physcomitrella patens subsp. patens]	XP_001763427	3.94e-129	69	467.618	466	323	4	F:hydrolase activity; C:cytoplasm; F:binding; P:generation of precursor metabolites and energy	EC:3.6.1.1		Oxidative phosphorylation;	109.16	135.9	110.55	1	p2	(AG)9	18	4	21
comp34334_c2_seq1	pyruvate dehydrogenase e1 component subunit beta	1596	gi|225430650|ref|XP_002269441.1|PREDICTED: hypothetical protein [Vitis vinifera]	XP_002269441	2.7e-163	88	580.096	391	347	8	P:metabolic process; F:catalytic activity; P:biosynthetic process; P:carbohydrate metabolic process; P:generation of precursor metabolites and energy; P:catabolic process; ; C:cytoplasm; C:protein complex	EC:1.2.4.1		Glycolysis / Gluconeogenesis;Butanoate metabolism;Pyruvate metabolism;Citrate cycle (TCA cycle);	109.11	109.38	93.26
comp17168_c0_seq2	conserved hypothetical protein [Ricinus communis]	1411	gi|255576525|ref|XP_002529154.1|conserved hypothetical protein [Ricinus communis] >gi|223531433|gb|EEF33267.1| conserved hypothetical protein [Ricinus communis]	XP_002529154	1.33e-110	76	404.831	335	255	1	C:plastid	-			109.07	141.54	112.88
comp17078_c0_seq1	ethylene-insensitive 3d	2596	gi|110735066|gb|ABG89103.1|ethylene insensitive-like protein 4 [Musa acuminata]	ABG89103	2.94e-83	59	315.079	433	256	4	P:transcription, DNA-dependent; F:transcription regulator activity; C:nucleus; F:sequence-specific DNA binding transcription factor activity				109.03	138.01	81.84
comp27443_c0_seq3	predicted protein [Populus trichocarpa]	1663	gi|224095700|ref|XP_002310441.1|predicted protein [Populus trichocarpa] >gi|222853344|gb|EEE90891.1| predicted protein [Populus trichocarpa]	XP_002310441	1.81e-125	78	454.521	354	278	2	F:molecular_function; P:biological_process				108.95	83.3	42.66
comp35048_c0_seq1	pap2_orysj ame: full=probable plastid-lipid-associated protein chloroplastic ame: full=fibrillin-like protein 2 flags: precursor	1631	gi|222641094|gb|EEE69226.1|hypothetical protein OsJ_28458 [Oryza sativa Japonica Group]	EEE69226	3.34e-108	78	397.127	314	247	2	F:structural molecule activity; C:plastid	-			108.89	216.79	513.46
comp35309_c0_seq1	threonyl-trna synthetase	2331	gi|225447618|ref|XP_002270988.1|PREDICTED: hypothetical protein [Vitis vinifera]	XP_002270988	0	89	1052.35	635	569	9	C:mitochondrion; P:translation; P:nucleobase-containing compound metabolic process; ; F:catalytic activity; F:nucleotide binding; C:plastid; P:reproduction; P:embryo development	EC:6.1.1.3		Aminoacyl-tRNA biosynthesis;	108.89	159.91	94.26
comp35266_c0_seq1	serine-threonine protein plant-	1018	gi|224106682|ref|XP_002314247.1|predicted protein [Populus trichocarpa] >gi|118487907|gb|ABK95775.1| unknown [Populus trichocarpa] >gi|222850655|gb|EEE88202.1| predicted protein [Populus trichocarpa]	XP_002314247	1.71e-92	89	343.969	204	183	4	F:kinase activity; P:metabolic process; F:catalytic activity	EC:1.3.1.74			108.8	147.39	174.04	1	p3	(CTT)7	21	1472	1492
comp35074_c0_seq1	nifu-like n-terminal domain-containing protein	959	gi|194698822|gb|ACF83495.1|unknown [Zea mays]	ACF83495	1.74e-67	84	260.766	176	148	4	F:binding; P:biosynthetic process; C:mitochondrion	-			108.76	144.59	276.18
comp28272_c0_seq2	hypothetical protein OsI_03497 [Oryza sativa Indica Group]	834	gi|218188954|gb|EEC71381.1|hypothetical protein OsI_03497 [Oryza sativa Indica Group]	EEC71381	1.86e-16	61	90.8929	136	83	1	C:membrane				108.59	90.11	137.02
comp35537_c0_seq1	protein binding zinc ion binding	3486	gi|224103627|ref|XP_002313128.1|predicted protein [Populus trichocarpa] >gi|222849536|gb|EEE87083.1| predicted protein [Populus trichocarpa]	XP_002313128	0	85	1419.06	1009	859	1	F:binding	-			108.56	92.37	47.79
comp23629_c0_seq1	ribosomal protein	1110	gi|147815337|emb|CAN67770.1|hypothetical protein VITISV_010521 [Vitis vinifera]	CAN67770	1.02e-64	86	251.906	164	142	4	C:ribosome; F:structural molecule activity; P:translation; P:biological_process	-			108.39	96.01	82.76
comp31119_c0_seq2	chaperone protein dnaj-like	1223	gi|242063076|ref|XP_002452827.1|hypothetical protein SORBIDRAFT_04g033280 [Sorghum bicolor] >gi|241932658|gb|EES05803.1| hypothetical protein SORBIDRAFT_04g033280 [Sorghum bicolor]	XP_002452827	1.41e-118	80	431.024	327	264	4	P:protein metabolic process; F:protein binding; C:mitochondrion	-			108.22	85.17	104.72
comp17490_c0_seq2	at1g02660 t14p4_9	2746	gi|255548495|ref|XP_002515304.1|triacylglycerol lipase, putative [Ricinus communis] >gi|223545784|gb|EEF47288.1| triacylglycerol lipase, putative [Ricinus communis]	XP_002515304	3.89e-150	69	537.339	616	429	3	P:lipid metabolic process; F:hydrolase activity; F:triglyceride lipase activity				108.17	83.75	10.56
comp35079_c0_seq1	cyc_friag ame: full=cytochrome c	1224	gi|255627031|gb|ACU13860.1|unknown [Glycine max]	ACU13860	5.46e-54	94	216.468	112	106	7	C:cell; F:electron carrier activity; C:mitochondrion; F:binding; P:transport; P:generation of precursor metabolites and energy	-			108.16	109.44	140.84
comp25603_c0_seq1	PREDICTED: hypothetical protein [Vitis vinifera]	1576	gi|225429906|ref|XP_002283676.1|PREDICTED: hypothetical protein [Vitis vinifera] >gi|147865769|emb|CAN83251.1| hypothetical protein VITISV_034794 [Vitis vinifera]	XP_002283676	4.91e-133	78	479.559	386	304	0	-				108.15	94.33	31.03
comp26293_c0_seq1	rfs_pea ame: full=galactinol--sucrose galactosyltransferase ame: full=raffinose synthase	374	gi|224133642|ref|XP_002321625.1|predicted protein [Populus trichocarpa] >gi|222868621|gb|EEF05752.1| predicted protein [Populus trichocarpa]	XP_002321625	4.67e-32	70	140.969	126	89	2	F:transferase activity; P:metabolic process	-			108.14	276.83	219.58
comp25073_c0_seq1	histone h2a type 1-a-like	242	gi|325180895|emb|CCA15305.1|AlNc14C10G1266 [Albugo laibachii Nc14] >gi|325187252|emb|CCA21792.1| AlNc14C134G7038 [Albugo laibachii Nc14]	CCA15305	3.66e-13	100	78.1814	39	39	0	-				108.12	50.27	183.72
comp27714_c0_seq1	dynein light chain flagellar outer arm	944	gi|242054481|ref|XP_002456386.1|hypothetical protein SORBIDRAFT_03g035200 [Sorghum bicolor] >gi|241928361|gb|EES01506.1| hypothetical protein SORBIDRAFT_03g035200 [Sorghum bicolor]	XP_002456386	1.19e-20	92	105.145	55	51	3	C:cytoskeleton; C:protein complex; P:biological_process; C:organelle; C:intracellular	-			107.96	86.19	42.63
comp25583_c0_seq1	PREDICTED: hypothetical protein [Vitis vinifera]	763	gi|225439528|ref|XP_002263502.1|PREDICTED: hypothetical protein [Vitis vinifera] >gi|147841925|emb|CAN63135.1| hypothetical protein VITISV_043144 [Vitis vinifera] >gi|297735619|emb|CBI18113.3| unnamed protein product [Vitis vinifera]	XP_002263502	3.87e-71	90	272.322	168	152	0	-				107.81	78.52	64.9
comp33243_c3_seq2	phosphoglycerate mutase	1735	gi|242067439|ref|XP_002448996.1|hypothetical protein SORBIDRAFT_05g003020 [Sorghum bicolor] >gi|241934839|gb|EES07984.1| hypothetical protein SORBIDRAFT_05g003020 [Sorghum bicolor]	XP_002448996	1.71e-166	71	590.882	500	355	1	C:plastid	-			107.76	138.12	121.74
comp35362_c0_seq1	ran-binding protein 1	1089	gi|226506914|ref|NP_001148904.1|ran-binding protein 1 [Zea mays] >gi|195623114|gb|ACG33387.1| ran-binding protein 1 [Zea mays]	NP_001148904	9.21e-63	86	245.358	173	150	1	P:transport	-			107.58	98.02	135.34	1	p3	(GAA)6	18	1	18
comp23831_c0_seq2	integral membrane hpp family protein	2224	gi|297734031|emb|CBI15278.3|unnamed protein product [Vitis vinifera]	CBI15278	3.67e-63	68	248.054	233	159	0	-				107.55	218.88	15.36
comp33060_c0_seq5	alcohol dehydrogenase 1	1840	gi|33149683|gb|AAP96921.1|alcohol dehydrogenase [Dianthus caryophyllus]	AAP96921	2.31e-169	91	600.512	373	343	4	C:cytoplasm; P:metabolic process; F:binding; F:catalytic activity	EC:1.1.1.1		Glycolysis / Gluconeogenesis;Fatty acid metabolism;Glycine, serine and threonine metabolism;Tyrosine metabolism;Retinol metabolism;Drug metabolism - cytochrome P450;Metabolism of xenobiotics by cytochrome P450;Naphthalene degradation;Chloroalkane and chloroalkene degradation;	107.51	46.41	116.39
comp28392_c0_seq8	atp binding protein	2099	gi|255575293|ref|XP_002528550.1|protein kinase, putative [Ricinus communis] >gi|223532052|gb|EEF33862.1| protein kinase, putative [Ricinus communis]	XP_002528550	0	79	864.374	653	522	5	F:nucleotide binding; P:cellular protein modification process; F:protein kinase activity;	EC:2.7.11.0; EC:2.7.10.2		T cell receptor signaling pathway;	107.49	57.46	16.52	1	p2	(GA)10	20	1	20
comp35473_c0_seq1	type i inositol- -trisphosphate 5-phosphatase expressed	453	gi|218192410|gb|EEC74837.1|hypothetical protein OsI_10683 [Oryza sativa Indica Group]	EEC74837	5.46e-17	76	90.8929	73	56	1	F:hydrolase activity	-			107.48	131.24	96.16
comp35475_c0_seq1	unknown [Glycine max]	1121	gi|255634883|gb|ACU17800.1|unknown [Glycine max]	ACU17800	8.41e-83	93	311.997	200	186	0	-				107.22	119.26	77.92	1	p2	(GA)9	18	1	18	2	p3	(GCG)6	18	424	441
comp35485_c0_seq1	dirigent-like protein pdir7	825	gi|225441537|ref|XP_002280963.1|PREDICTED: hypothetical protein [Vitis vinifera]	XP_002280963	1.18e-39	63	167.933	180	115	0	-				107.1	66.2	92.59
comp31228_c1_seq1	ribosomal protein s12	664	gi|297606737|ref|NP_001058899.2|Os07g0150200 [Oryza sativa Japonica Group] >gi|255677517|dbj|BAF20813.2| Os07g0150200 [Oryza sativa Japonica Group]	NP_001058899	3.91e-60	95	235.343	124	119	4	C:ribosome; F:structural molecule activity; P:translation; P:biological_process	-			107.06	129.53	193.18
comp30814_c3_seq2	unknown [Glycine max]	1030	gi|255631654|gb|ACU16194.1|unknown [Glycine max]	ACU16194	2.02e-48	68	197.593	193	133	0	-				107.05	111.72	90.41
comp33810_c1_seq1	phosphoenolpyruvate carboxykinase	495	gi|296088252|emb|CBI35761.3|unnamed protein product [Vitis vinifera]	CBI35761	6.23e-37	90	157.147	93	84	8	C:cytoplasm; P:biosynthetic process; P:carbohydrate metabolic process; F:kinase activity; P:metabolic process; F:catalytic activity; F:nucleotide binding; P:generation of precursor metabolites and energy; P:catabolic process	EC:4.1.1.49		Glycolysis / Gluconeogenesis;Pyruvate metabolism;Carbon fixation in photosynthetic organisms;Citrate cycle (TCA cycle);	107.05	89.58	123.55
comp28314_c0_seq5	amino acid transporter	1437	gi|225448601|ref|XP_002278665.1|PREDICTED: hypothetical protein [Vitis vinifera] >gi|297736531|emb|CBI25402.3| unnamed protein product [Vitis vinifera]	XP_002278665	5.45e-144	77	515.768	444	345	1	C:cell	-			107.01	57.72	15.85	1	p2	(AG)10	20	1	20
comp28264_c0_seq2	at5g40850 mhk7_8	2069	gi|281429792|gb|ADA70035.1|chloroplast uroporphyrinogen III methyltransferase precursor [Hordeum vulgare]	ADA70035	4.96e-115	81	420.239	334	271	6	P:biosynthetic process; F:transferase activity; P:metabolic process; C:plastid	EC:2.1.1.107		Porphyrin and chlorophyll metabolism;	106.92	246.78	13.47
comp35703_c0_seq1	vacuolar protein sorting-associated protein	1005	gi|225470408|ref|XP_002273704.1|PREDICTED: hypothetical protein isoform 3 [Vitis vinifera] >gi|225470410|ref|XP_002273673.1| PREDICTED: hypothetical protein isoform 2 [Vitis vinifera] >gi|225470412|ref|XP_002273612.1| PREDICTED: hypothetical protein isoform 1 [Vitis vinifera] >gi|147776671|emb|CAN74473.1| hypothetical protein VITISV_001093 [Vitis vinifera] >gi|302144239|emb|CBI23477.3| unnamed pr…	XP_002273704	3.18e-75	85	286.574	208	178	0	-				106.76	86.17	90.49
comp26544_c0_seq1	hypothetical protein VITISV_004099 [Vitis vinifera]	1478	gi|147832854|emb|CAN72815.1|hypothetical protein VITISV_004099 [Vitis vinifera]	CAN72815	5.25e-57	68	226.868	300	205	5	C:cytoplasmic membrane-bounded vesicle; C:Golgi apparatus; C:protein complex; P:transport; P:protein transport; F:structural molecule activity; C:cytoplasm; C:plasma membrane	-			106.71	112.75	141.82
comp33912_c1_seq2	synaptosomal associated	2875	gi|255547273|ref|XP_002514694.1|synaptosomal associated protein, putative [Ricinus communis] >gi|223546298|gb|EEF47800.1| synaptosomal associated protein, putative [Ricinus communis]	XP_002514694	1.13e-83	72	316.62	310	225	0	-				106.48	61.91	16.31
comp35480_c0_seq1	atp-dependent clp	1125	gi|296084123|emb|CBI24511.3|unnamed protein product [Vitis vinifera]	CBI24511	2.03e-68	91	264.233	172	157	2	F:peptidase activity; P:protein metabolic process	-			106.36	96.68	94.63
comp35287_c0_seq1	PREDICTED: hypothetical protein [Vitis vinifera]	667	gi|225461044|ref|XP_002281441.1|PREDICTED: hypothetical protein [Vitis vinifera] >gi|297735982|emb|CBI23956.3| unnamed protein product [Vitis vinifera]	XP_002281441	6.06e-45	91	184.882	112	103	0	-				106.31	105.51	134.33
comp25330_c0_seq1	21 kda protein	1145	gi|255539739|ref|XP_002510934.1|21 kDa protein precursor, putative [Ricinus communis] >gi|223550049|gb|EEF51536.1| 21 kDa protein precursor, putative [Ricinus communis]	XP_002510934	5.93e-23	61	113.235	159	98	2	F:enzyme inhibitor activity; F:pectinesterase activity				106.17	64.95	73.49
comp25918_c0_seq1	mannose-binding lectin	672	gi|56068184|gb|AAV70492.1|mannose-binding lectin precursor [Zingiber officinale]	AAV70492	1.34e-23	67	114.005	126	85	1					105.88	22.77	22.33	1	p2	(AG)9	18	1	18
comp34091_c0_seq1	precursor of protein cell division protease ftsh-like protein	2544	gi|224065699|ref|XP_002301927.1|precursor of protein cell division protease ftsh-like protein [Populus trichocarpa] >gi|222843653|gb|EEE81200.1| precursor of protein cell division protease ftsh-like protein [Populus trichocarpa]	XP_002301927	0	95	985.326	629	598	8	F:peptidase activity; P:protein metabolic process; P:catabolic process; F:nucleotide binding; F:hydrolase activity; C:cell; C:plastid; P:biological_process	EC:3.4.24.0; EC:3.6.1.15		Thiamine metabolism;Purine metabolism;	105.88	161.2	252.15
comp35568_c0_seq1	pod-specific dehydrogenase sac25	1404	gi|225439725|ref|XP_002273550.1|PREDICTED: hypothetical protein [Vitis vinifera] >gi|297741471|emb|CBI32603.3| unnamed protein product [Vitis vinifera]	XP_002273550	1.72e-110	86	404.445	317	275	5	F:catalytic activity; P:metabolic process; F:binding; P:biosynthetic process; P:carbohydrate metabolic process	EC:1.3.1.33		Porphyrin and chlorophyll metabolism;	105.86	82.04	79.15	1	p2	(TC)11	22	1	22	2	p3	(GAT)7	21	127	147	3	p2	(GA)10	20	2932	2951
comp27701_c0_seq1	calcyclin-binding protein	740	gi|255557303|ref|XP_002519682.1|Calcyclin-binding protein, putative [Ricinus communis] >gi|223541099|gb|EEF42655.1| Calcyclin-binding protein, putative [Ricinus communis]	XP_002519682	7.52e-69	93	264.618	150	140	0	-				105.76	120.73	107.71
comp26170_c0_seq3	ring-h2 finger protein atl2b	319	gi|255629221|gb|ACU14955.1|unknown [Glycine max]	ACU14955	6.57e-10	80	67.3958	41	33	1	F:binding	-			105.39	41.7	16.55
comp27807_c0_seq2	lipid binding protein	802	gi|125556533|gb|EAZ02139.1|hypothetical protein OsI_24230 [Oryza sativa Indica Group]	EAZ02139	1.87e-10	46	70.8626	118	55	2	C:cytoplasmic membrane-bounded vesicle; P:lipid transport				105.37	141.01	147.14
comp17329_c0_seq1	atpme1 pectinesterase	1079	gi|225441979|ref|XP_002265217.1|PREDICTED: hypothetical protein [Vitis vinifera]	XP_002265217	5.2e-34	67	149.828	174	118	3	C:plasma membrane; C:vacuole; F:hydrolase activity	-			105.31	104.56	172.8
comp32574_c0_seq1	3-hydroxy-3-methylglutaryl coenzyme a reductase	2280	gi|255539334|ref|XP_002510732.1|hmg-CoA reductase, putative [Ricinus communis] >gi|223551433|gb|EEF52919.1| hmg-CoA reductase, putative [Ricinus communis]	XP_002510732	0	81	704.901	559	454	7	F:nucleotide binding; P:biosynthetic process; P:lipid metabolic process; C:cell; P:nucleobase-containing compound metabolic process; F:catalytic activity; P:metabolic process	EC:1.1.1.34		Terpenoid backbone biosynthesis;	105.12	84.77	38.9
comp30914_c1_seq1	caffeoyl- o-methyltransferase-like protein	1034	gi|74053616|gb|AAZ95245.1|putative caffeoyl-CoA O-methyltransferase protein [Isatis tinctoria]	AAZ95245	1.94e-115	93	420.239	253	237	7	F:transferase activity; P:biological_process; P:metabolic process; P:biosynthetic process; ; P:secondary metabolic process; C:cytosol	EC:2.1.1.104		Phenylalanine metabolism;Stilbenoid, diarylheptanoid and gingerol biosynthesis;Flavonoid biosynthesis;Phenylpropanoid biosynthesis;	104.75	84.76	71.32
comp31444_c0_seq2	brassinosteroid insensitive 1-associated receptor kinase 1	1754	gi|224133744|ref|XP_002321650.1|predicted protein [Populus trichocarpa] >gi|222868646|gb|EEF05777.1| predicted protein [Populus trichocarpa]	XP_002321650	1.27e-100	77	372.089	344	266	3	F:protein kinase activity; ; P:metabolic process	EC:2.7.11.0			104.73	90.58	20.96
comp35022_c0_seq1	phosphatidylcholine transfer	1819	gi|225426534|ref|XP_002278777.1|PREDICTED: hypothetical protein [Vitis vinifera]	XP_002278777	3.01e-137	71	493.812	440	314	0	-				104.73	116.39	89.43
comp28276_c1_seq1	tic20-like protein	1035	gi|224062091|ref|XP_002300750.1|predicted protein [Populus trichocarpa] >gi|118482844|gb|ABK93337.1| unknown [Populus trichocarpa] >gi|222842476|gb|EEE80023.1| predicted protein [Populus trichocarpa]	XP_002300750	3.44e-96	72	356.295	279	202	1	C:cell	-			104.7	85.44	79.89
comp35261_c0_seq1	conserved hypothetical protein [Ricinus communis]	1002	gi|255584513|ref|XP_002532984.1|conserved hypothetical protein [Ricinus communis] >gi|223527230|gb|EEF29392.1| conserved hypothetical protein [Ricinus communis]	XP_002532984	3.68e-15	69	87.0409	84	58	0	-				104.69	135.44	126.5
comp17148_c1_seq1	iaa30 - auxin-responsive aux iaa family member	844	gi|295913572|gb|ADG58032.1|transcription factor [Lycoris longituba]	ADG58032	1.66e-44	65	184.111	193	127	3	P:auxin mediated signaling pathway; F:protein dimerization activity; C:nucleus				104.47	114.69	116.01	1	p2	(CT)9	18	1904	1921
comp28961_c0_seq2	heat shock	2307	gi|225426230|ref|XP_002263323.1|PREDICTED: hypothetical protein [Vitis vinifera]	XP_002263323	0	96	1112.83	646	623	4	F:nucleotide binding; P:response to stress; P:metabolic process; F:catalytic activity	EC:1.3.1.74			104.44	216.66	153.55	1	p2	(AG)10	20	2660	2679
comp30617_c1_seq3	pi-phospholipase c plc4	1681	gi|224059284|ref|XP_002299806.1|predicted protein [Populus trichocarpa] >gi|222847064|gb|EEE84611.1| predicted protein [Populus trichocarpa]	XP_002299806	7.11e-178	78	628.632	479	376	4	P:signal transduction; F:hydrolase activity; P:catabolic process; P:lipid metabolic process	-			104.41	134.22	55.14
comp26980_c0_seq1	PREDICTED: hypothetical protein [Vitis vinifera]	978	gi|225439514|ref|XP_002269961.1|PREDICTED: hypothetical protein [Vitis vinifera]	XP_002269961	3.99e-51	65	206.453	318	207	0	-				104.39	75.37	11.49
comp30532_c0_seq1	aldo keto reductase family protein	1321	gi|225433151|ref|XP_002281335.1|PREDICTED: hypothetical protein [Vitis vinifera] >gi|296083662|emb|CBI23651.3| unnamed protein product [Vitis vinifera]	XP_002281335	9.12e-159	88	564.688	355	315	7	F:catalytic activity; P:metabolic process; P:carbohydrate metabolic process; P:lipid metabolic process	EC:1.1.1.21		Glycerolipid metabolism;Galactose metabolism;Fructose and mannose metabolism;Pentose and glucuronate interconversions;Pyruvate metabolism;	104.37	81.4	73.14
comp17114_c0_seq2	histone h3	728	gi|291395639|ref|XP_002714192.1|PREDICTED: histone cluster 1, H3f-like [Oryctolagus cuniculus]	XP_002714192	4.12e-64	93	248.825	142	133	6	C:chromosome; F:DNA binding; P:organelle organization; P:transport; C:cell; C:nucleus	-			104.26	117.17	448.03	1	p2	(AG)9	18	1	18	2	p3	(CTG)7	21	2496	2516
comp17137_c0_seq1	iron superoxide dismutase	311	gi|3719455|gb|AAC63378.1|iron superoxide dismutase [Zantedeschia aethiopica]	AAC63378	4.13e-33	74	144.436	120	89	4	F:binding; P:metabolic process; F:catalytic activity	EC:1.15.1.1			104.11	133.54	150.01
comp33905_c0_seq1	choline-phosphate cytidylyltransferase	942	gi|115444521|ref|NP_001046040.1|Os02g0173500 [Oryza sativa Japonica Group] >gi|49388969|dbj|BAD26186.1| putative choline-phosphate cytidylyltransferase [Oryza sativa Japonica Group] >gi|113535571|dbj|BAF07954.1| Os02g0173500 [Oryza sativa Japonica Group] >gi|215697841|dbj|BAG92034.1| unnamed protein product [Oryza sativa Japonica Group]	NP_001046040	4.52e-121	86	438.728	279	242	2	P:biosynthetic process; F:transferase activity	EC:2.7.7.0			104.07	108.38	111.7
comp33266_c1_seq1	10-formyltetrahydrofolate synthetase	2023	gi|115479433|ref|NP_001063310.1|Os09g0446800 [Oryza sativa Japonica Group] >gi|113631543|dbj|BAF25224.1| Os09g0446800 [Oryza sativa Japonica Group]	NP_001063310	0	94	1040.41	632	600	6	P:biosynthetic process; F:catalytic activity; P:metabolic process; F:nucleotide binding; C:plastid	EC:6.3.4.3		Carbon fixation pathways in prokaryotes;One carbon pool by folate;	103.95	86.71	66.3
comp22300_c0_seq1	potassium channel tetramerization domain-containing	3216	gi|225426461|ref|XP_002270742.1|PREDICTED: hypothetical protein [Vitis vinifera]	XP_002270742	2.09e-134	74	485.337	470	348	2	P:protein homooligomerization; F:ion channel activity				103.89	51.31	21.81	1	p2	(AG)10	20	1	20
comp24258_c0_seq2	af124148_1trehalase 1 gmtre1	2479	gi|224072254|ref|XP_002303675.1|predicted protein [Populus trichocarpa] >gi|222841107|gb|EEE78654.1| predicted protein [Populus trichocarpa]	XP_002303675	0	79	770.385	555	441	4	P:carbohydrate metabolic process; F:hydrolase activity	EC:3.2.1.28		Starch and sucrose metabolism;	103.89	70.17	70.83
comp36060_c1_seq1	glycine-rich protein	548	gi|225470388|ref|XP_002272439.1|PREDICTED: hypothetical protein [Vitis vinifera]	XP_002272439	3.65e-29	73	131.724	104	76	0	-				103.89	81.88	49.85	1	p2	(GA)9	18	1	18
comp34107_c3_seq7	3-ketoacyl- synthase	1002	gi|255538658|ref|XP_002510394.1|acyltransferase, putative [Ricinus communis] >gi|223551095|gb|EEF52581.1| acyltransferase, putative [Ricinus communis]	XP_002510394	1.5e-141	87	506.908	315	277	4	F:transferase activity; C:cell; P:biosynthetic process; P:lipid metabolic process	-			103.88	51.39	14.93
comp34829_c0_seq6	serine threonine kinase receptor precursor-like protein	521	gi|224113935|ref|XP_002316618.1|predicted protein [Populus trichocarpa] >gi|222859683|gb|EEE97230.1| predicted protein [Populus trichocarpa]	XP_002316618	4.2e-18	68	94.7449	95	65	5	F:ATP binding; F:protein kinase activity; F:nucleotide binding; P:protein phosphorylation; F:protein serine/threonine kinase activity				103.77	101.81	38.95
comp35824_c0_seq1	hypothetical protein OsI_16097 [Oryza sativa Indica Group]	1087	gi|125548507|gb|EAY94329.1|hypothetical protein OsI_16097 [Oryza sativa Indica Group]	EAY94329	1.61e-91	80	340.887	244	196	0	-				103.76	98.92	50.99
comp35451_c0_seq1	unnamed protein product [Vitis vinifera]	1371	gi|302143922|emb|CBI23027.3|unnamed protein product [Vitis vinifera]	CBI23027	3.34e-135	78	486.493	387	305	4	P:cellular protein modification process; F:binding; F:phosphoprotein phosphatase activity; C:cell; C:protein complex	-			103.75	106.96	117.42
comp35440_c0_seq1	small gtpase rab2	1139	gi|16755592|gb|AAL28022.1|small GTPase Rab2 [Nicotiana tabacum]	AAL28022	2.26e-99	97	367.081	211	206	3	P:protein transport; F:nucleotide binding; P:signal transduction	-			103.64	99.97	109.26
comp35231_c0_seq1	trigger factor-like	2374	gi|225460855|ref|XP_002277545.1|PREDICTED: hypothetical protein [Vitis vinifera] >gi|297737496|emb|CBI26697.3| unnamed protein product [Vitis vinifera]	XP_002277545	5.74e-179	79	632.869	531	422	4	P:protein metabolic process; P:protein transport; F:catalytic activity; C:plastid	EC:5.2.1.8			103.63	75.08	37.69
comp32272_c6_seq3	ap2 domain class transcription factor	897	gi|222427679|gb|ACM49849.1|ethylene responsive transcription factor 1a [Prunus salicina]	ACM49849	9.73e-46	73	188.348	173	128	1		-			103.56	184.4	185.61
comp33777_c0_seq1	membrane bound o-acyl transferase family protein	1622	gi|297742598|emb|CBI34747.3|unnamed protein product [Vitis vinifera]	CBI34747	0	84	650.203	453	385	2	F:transferase activity; C:cell	-			103.46	75.93	89.41
comp28338_c0_seq2	er6 protein	1633	gi|255626017|gb|ACU13353.1|unknown [Glycine max]	ACU13353	7.58e-52	83	209.92	157	131	1	P:response to stress	-			103.44	34.66	57.08
comp23108_c0_seq1	srp_vitri ame: full=stress-related protein	1154	gi|15214303|sp|Q9SW70.1|SRP_VITRIRecName: Full=Stress-related protein >gi|5802955|gb|AAD51854.1|AF178990_1 stress related protein [Vitis riparia]	Q9SW70	1.46e-69	77	268.085	215	166	1	P:response to stress				103.43	141.52	207.25
comp27125_c0_seq2	protein synthesis initiation factor-like	560	gi|225453305|ref|XP_002268650.1|PREDICTED: similar to protein synthesis initiation factor-like [Vitis vinifera]	XP_002268650	2.15e-43	96	179.104	91	88	4	C:ribosome; F:structural molecule activity; P:translation; P:biological_process	-			103.26	112.94	160.4	1	p3	(GAA)7	21	1	21
comp35313_c0_seq1	vacuolar h+-atpase c subunit	918	gi|4519262|dbj|BAA75516.1|vacuolar H+-ATPase c subunit [Citrus unshiu] >gi|6721531|dbj|BAA89596.1| vacuolar H+-ATPase c subunit [Citrus unshiu]	BAA75516	1.56e-54	98	217.624	166	163	8	F:transporter activity; C:cell; P:generation of precursor metabolites and energy; P:nucleobase-containing compound metabolic process; P:ion transport; P:biosynthetic process; C:protein complex; F:hydrolase activity; C:vacuole; C:plasma membrane	EC:3.6.1.3		Purine metabolism;	103.21	111.79	181.18
comp32579_c0_seq2	auxin-responsive protein	662	gi|50404477|gb|AAT76903.1|IAA type protein [Elaeis guineensis]	AAT76903	5.22e-57	74	224.942	201	149	3	P:auxin mediated signaling pathway; F:protein dimerization activity; C:nucleus				103.04	95.77	34.72
comp28257_c0_seq1	zinc c2h2 type family expressed	1985	gi|225458814|ref|XP_002285260.1|PREDICTED: hypothetical protein [Vitis vinifera]	XP_002285260	1.4e-42	64	179.489	235	151	3	F:nucleic acid binding; F:zinc ion binding; C:intracellular				102.96	103.49	111.91
comp17199_c0_seq1	atp-citrate expressed	1759	gi|255543008|ref|XP_002512567.1|ATP-citrate synthase, putative [Ricinus communis] >gi|223548528|gb|EEF50019.1| ATP-citrate synthase, putative [Ricinus communis]	XP_002512567	0	95	775.778	423	403	4	F:nucleotide binding; F:catalytic activity; P:generation of precursor metabolites and energy; P:catabolic process; C:cytoplasm; C:protein complex	EC:6.2.1.5		C5-Branched dibasic acid metabolism;Propanoate metabolism;Carbon fixation pathways in prokaryotes;Citrate cycle (TCA cycle);	102.91	103.59	142.2	1	p2	(GA)9	18	1	18
comp34493_c0_seq1	shaggy-like protein kinase dzeta	1437	gi|225443766|ref|XP_002270455.1|PREDICTED: hypothetical protein [Vitis vinifera] >gi|297740523|emb|CBI30705.3| unnamed protein product [Vitis vinifera]	XP_002270455	0	96	718.768	380	365	7	F:protein binding; P:cellular protein modification process; F:nucleotide binding; P:regulation of biological process; F:protein kinase activity; P:response to endogenous stimulus; P:signal transduction;	EC:2.7.11.0			102.89	96.17	60.04
comp21785_c0_seq1	ein3-binding f-box protein 4	2441	gi|225430289|ref|XP_002285126.1|PREDICTED: hypothetical protein [Vitis vinifera]	XP_002285126	7.81e-155	63	552.747	666	420	0	-				102.86	37.03	15.34
comp35442_c0_seq1	60s acidic ribosomal protein	527	gi|297734823|emb|CBI17057.3|unnamed protein product [Vitis vinifera]	CBI17057	5.92e-23	91	110.923	67	61	4	C:ribosome; F:structural molecule activity; P:translation; P:biological_process	-			102.82	109.34	163.29	1	p2	(AG)10	20	1	20
comp33845_c2_seq1	Ribokinase, putative [Ricinus communis]	2071	gi|255558089|ref|XP_002520073.1|Ribokinase, putative [Ricinus communis] >gi|223540837|gb|EEF42397.1| Ribokinase, putative [Ricinus communis]	XP_002520073	4.31e-143	88	513.457	336	296	6	F:kinase activity; P:metabolic process; P:carbohydrate metabolic process; P:nucleobase-containing compound metabolic process; P:catabolic process; P:secondary metabolic process	EC:2.7.1.20; EC:2.7.1.15		Purine metabolism;Pentose phosphate pathway;	102.7	111.71	67.17
comp25983_c1_seq1	conserved protein	527	gi|237702460|ref|ZP_04532941.1|conserved hypothetical protein [Escherichia sp. 3_2_53FAA] >gi|226903374|gb|EEH89633.1| conserved hypothetical protein [Escherichia sp. 3_2_53FAA]	ZP_04532941	5.75e-10	67	67.781	56	38	0	-				102.59	112.44	95.67
comp23369_c0_seq1	wd-repeat protein 2	1655	gi|224064804|ref|XP_002301564.1|predicted protein [Populus trichocarpa] >gi|222843290|gb|EEE80837.1| predicted protein [Populus trichocarpa]	XP_002301564	4.09e-170	83	602.823	389	324	0	-				102.44	53.59	81.61	1	p2	(CT)9	18	1	18
comp17180_c0_seq1	40s ribosomal protein	492	gi|255552894|ref|XP_002517490.1|40S ribosomal protein S9, putative [Ricinus communis] >gi|223543501|gb|EEF45032.1| 40S ribosomal protein S9, putative [Ricinus communis]	XP_002517490	1.82e-28	98	129.028	64	63	5	F:structural molecule activity; C:ribosome; P:translation; F:RNA binding; P:biological_process	-			102.24	131.34	239
comp32504_c0_seq3	dalao cg7055- partial	559	gi|148261620|ref|YP_001235747.1|hypothetical protein Acry_2637 [Acidiphilium cryptum JF-5] >gi|146403301|gb|ABQ31828.1| hypothetical protein Acry_2637 [Acidiphilium cryptum JF-5]	YP_001235747	6.75e-05	44	51.2174	98	44	0	-				102.17	69.97	76.22
comp35382_c0_seq1	unnamed protein product [Vitis vinifera]	2153	gi|297734711|emb|CBI16762.3|unnamed protein product [Vitis vinifera]	CBI16762	0	73	721.079	618	455	2	P:metabolic process; C:cell	-			102.14	184.79	24.62
comp28349_c0_seq1	target of myb1	1509	gi|225461774|ref|XP_002285602.1|PREDICTED: hypothetical protein [Vitis vinifera]	XP_002285602	3.32e-139	81	499.975	396	321	2	C:intracellular; P:protein transport	-			102.02	88.25	83.7
comp18223_c0_seq1	hypothetical protein LOC100275849 [Zea mays]	907	gi|226510562|ref|NP_001143299.1|hypothetical protein LOC100275849 [Zea mays] >gi|195617278|gb|ACG30469.1| hypothetical protein [Zea mays]	NP_001143299	3.22e-12	51	77.0258	144	74	0	-				101.96	78.75	108.08
comp18229_c0_seq1	membrane associated ring finger	1239	gi|224109016|ref|XP_002315052.1|predicted protein [Populus trichocarpa] >gi|222864092|gb|EEF01223.1| predicted protein [Populus trichocarpa]	XP_002315052	1.51e-59	70	234.958	272	193	1	F:binding	-			101.88	92.8	53.21
comp18148_c0_seq2	protease inhibitor seed storage ltp family protein	1258	gi|224085501|ref|XP_002307597.1|predicted protein [Populus trichocarpa] >gi|222857046|gb|EEE94593.1| predicted protein [Populus trichocarpa]	XP_002307597	5.24e-07	50	60.4622	132	66	3	F:lipid binding; P:lipid transport; P:transport				101.84	108.85	89.38	1	p2	(CT)9	18	1782	1799
comp35279_c0_seq1	PREDICTED: hypothetical protein [Vitis vinifera]	1064	gi|225450017|ref|XP_002274669.1|PREDICTED: hypothetical protein [Vitis vinifera] >gi|297736322|emb|CBI24960.3| unnamed protein product [Vitis vinifera]	XP_002274669	1.46e-81	84	307.76	230	194	0	-				101.74	104.32	110.83
comp35838_c0_seq1	hypothetical protein SORBIDRAFT_08g022010 [Sorghum bicolor]	604	gi|242086322|ref|XP_002443586.1|hypothetical protein SORBIDRAFT_08g022010 [Sorghum bicolor] >gi|241944279|gb|EES17424.1| hypothetical protein SORBIDRAFT_08g022010 [Sorghum bicolor]	XP_002443586	1.31e-18	76	97.0561	73	56	1	C:mitochondrion	-			101.68	80.13	16.19	1	p3	(GCG)6	18	1	18
comp17586_c0_seq1	signal recognition particle receptor alpha subunit family protein	3571	gi|225445848|ref|XP_002278056.1|PREDICTED: hypothetical protein [Vitis vinifera]	XP_002278056	0	81	818.15	625	512	9	C:cytoplasm; C:endoplasmic reticulum; C:protein complex; F:receptor activity; P:nucleobase-containing compound metabolic process; P:catabolic process; F:hydrolase activity; P:protein transport; F:nucleotide binding; F:binding; P:signal transduction	-			101.61	59.75	37.87
comp17140_c0_seq1	senescence-associated cysteine protease	1930	gi|32396020|gb|AAP41847.1|senescence-associated cysteine protease [Anthurium andraeanum]	AAP41847	3.57e-160	81	570.081	421	345	3	F:catalytic activity; P:protein metabolic process; P:catabolic process; F:peptidase activity	EC:3.4.22.0			101.46	134.77	354.76
comp35632_c0_seq1	plasma membrane intrinsic protein	554	gi|121483700|gb|ABM54183.1|aquaporin [Jatropha curcas]	ABM54183	7.58e-54	91	213.772	123	112	8	C:vacuole; C:plasma membrane; P:transport; P:response to endogenous stimulus; C:cell; F:transporter activity; C:nucleus	-			101.36	55.25	89.18
comp22519_c0_seq1	like protein	481	gi|321437415|gb|ADW83718.1|DnaJ-like protein [Musa acuminata AAA Group]	ADW83718	2.04e-48	82	195.282	132	109	3	P:protein metabolic process; F:protein binding	-			101.35	89.61	52.35
comp26724_c0_seq1	qLTG3-1 [Oryza meridionalis]	557	gi|297306748|dbj|BAJ08386.1|qLTG3-1 [Oryza meridionalis]	BAJ08386	7.07e-15	66	84.3445	84	56	0	-				101.35	26.3	25.43	1	p2	(AG)10	20	875	894
comp35582_c0_seq1	arabidopsis thaliana chromosome complete sequence	1256	gi|332656411|gb|CP002687.1|Arabidopsis thaliana chromosome 4, complete sequence	CP002687	1.42e-08	78	71.6177	88	69	0	-				101.26	92.64	15.66
comp31986_c0_seq3	early responsive to dehydration protein	2501	gi|225443962|ref|XP_002280109.1|PREDICTED: hypothetical protein [Vitis vinifera]	XP_002280109	0	80	716.072	607	487	2	C:cytoplasmic membrane-bounded vesicle; C:cell	-			101.22	116.13	4.68	1	p2	(GA)9	18	1	18	2	p3	(GCG)7	21	1468	1488
comp28294_c0_seq3	predicted protein [Populus trichocarpa]	923	gi|224077346|ref|XP_002305221.1|predicted protein [Populus trichocarpa] >gi|222848185|gb|EEE85732.1| predicted protein [Populus trichocarpa]	XP_002305221	4.51e-09	42	66.6254	162	69	0	-				101.18	115.83	9.13
comp33838_c0_seq4	developmentally regulated gtp-binding	2362	gi|255642041|gb|ACU21287.1|unknown [Glycine max]	ACU21287	2.56e-179	97	634.024	368	359	2	C:intracellular; F:nucleotide binding	-			101.15	122.21	88.59
comp35413_c0_seq1	vesicle-associated membrane	543	gi|255541208|ref|XP_002511668.1|vesicle-associated membrane protein, putative [Ricinus communis] >gi|223548848|gb|EEF50337.1| vesicle-associated membrane protein, putative [Ricinus communis]	XP_002511668	1.53e-24	72	116.316	149	108	1	F:structural molecule activity				101.11	94.31	112.63
comp30580_c0_seq2	hem1_orysi ame: full=glutamyl-trna chloroplastic short= flags: precursor	2583	gi|212720769|ref|NP_001132054.1|hypothetical protein LOC100193466 [Zea mays] >gi|194693310|gb|ACF80739.1| unknown [Zea mays]	NP_001132054	0	88	700.279	467	413	9	F:catalytic activity; F:nucleotide binding; P:biosynthetic process; C:plastid; P:metabolic process;	EC:1.1.1.25; EC:1.2.1.70		Phenylalanine, tyrosine and tryptophan biosynthesis;Porphyrin and chlorophyll metabolism;	101.07	84.59	11.01
comp17160_c0_seq1	serine-threonine kinase	1693	gi|164471600|gb|ABY58264.1|serine-threonine kinase [Persea americana]	ABY58264	8.04e-129	79	465.692	381	301	5	P:cellular protein modification process; F:nucleotide binding; P:signal transduction; F:protein kinase activity;	EC:2.7.11.0			101.02	121.65	53.72
comp27762_c0_seq1	membrane-associated zinc isoform 1	2301	gi|225447025|ref|XP_002269171.1|PREDICTED: similar to membrane-associated zinc metalloprotease, putative isoform 1 [Vitis vinifera]	XP_002269171	4.04e-105	83	387.497	388	323	3	C:cell; F:peptidase activity; P:protein metabolic process; P:catabolic process	EC:3.4.24.0			100.81	119.67	58.29
comp17731_c0_seq1	dehydroascorbate reductase	976	gi|115461741|ref|NP_001054470.1|Os05g0116100 [Oryza sativa Japonica Group] >gi|28192425|gb|AAL71856.1| dehydroascorbate reductase [Oryza sativa] >gi|52353521|gb|AAU44087.1| dehydroascorbate reductase [Oryza sativa Japonica Group] >gi|55168334|gb|AAV44199.1| dehydroascorbate reductase [Oryza sativa Japonica Group] >gi|113578021|dbj|BAF16384.1| Os05g0116100 [Oryza sativa Japonica Group] >gi|2156785…	NP_001054470	1.96e-82	81	310.457	213	173	5	P:metabolic process; F:catalytic activity; F:antioxidant activity;	EC:1.8.5.1		Ascorbate and aldarate metabolism;Glutathione metabolism;	100.69	130.07	98.6
comp26607_c0_seq1	atp-binding cassette	3368	gi|255569405|ref|XP_002525670.1|ATP-binding cassette transporter, putative [Ricinus communis] >gi|223535106|gb|EEF36788.1| ATP-binding cassette transporter, putative [Ricinus communis]	XP_002525670	0	90	1129.39	694	628	6	F:hydrolase activity; F:transporter activity; P:nucleobase-containing compound metabolic process; P:catabolic process; F:nucleotide binding; C:cell; P:ion transport	EC:3.6.3.28			100.62	70.96	67.57
comp22882_c0_seq2	amp-binding protein	2256	gi|225466185|ref|XP_002263877.1|PREDICTED: hypothetical protein [Vitis vinifera]	XP_002263877	6.73e-105	81	386.726	285	232	2	F:catalytic activity; P:metabolic process	-			100.6	62.47	75.18
comp35366_c0_seq1	predicted protein [Populus trichocarpa]	841	gi|224072568|ref|XP_002303786.1|predicted protein [Populus trichocarpa] >gi|222841218|gb|EEE78765.1| predicted protein [Populus trichocarpa]	XP_002303786	1.15e-21	66	108.227	119	79	0	-				100.58	52.81	33.28
comp28291_c0_seq1	60s ribosomal protein l18a	1735	gi|116792358|gb|ABK26330.1|unknown [Picea sitchensis] >gi|148907583|gb|ABR16921.1| unknown [Picea sitchensis] >gi|148908040|gb|ABR17139.1| unknown [Picea sitchensis]	ABK26330	2.79e-92	97	344.354	178	173	4	C:ribosome; F:structural molecule activity; P:translation; P:biological_process	-			100.47	128.53	153.6
comp27820_c0_seq1	PREDICTED: hypothetical protein [Vitis vinifera]	1130	gi|225452952|ref|XP_002284262.1|PREDICTED: hypothetical protein [Vitis vinifera] >gi|296082984|emb|CBI22285.3| unnamed protein product [Vitis vinifera]	XP_002284262	1.92e-34	80	151.369	118	95	0	-				100.41	98.74	87.91
comp35053_c0_seq1	protein transport protein sec61 gamma subunit	1027	gi|115469286|ref|NP_001058242.1|Os06g0653900 [Oryza sativa Japonica Group] >gi|51535048|dbj|BAD37419.1| putative transport protein SEC61 [Oryza sativa Japonica Group] >gi|51535598|dbj|BAD37541.1| putative transport protein SEC61 [Oryza sativa Japonica Group] >gi|113596282|dbj|BAF20156.1| Os06g0653900 [Oryza sativa Japonica Group] >gi|125556319|gb|EAZ01925.1| hypothetical protein OsI_23951 [Oryza …	NP_001058242	4.7e-21	100	106.686	69	69	4	F:protein binding; F:transporter activity; C:cell; P:protein transport; C:plastid	-			100.34	137.94	202.29	1	p2	(AG)9	18	1	18
comp35152_c0_seq1	predicted protein [Populus trichocarpa]	2632	gi|224104295|ref|XP_002313386.1|predicted protein [Populus trichocarpa] >gi|222849794|gb|EEE87341.1| predicted protein [Populus trichocarpa]	XP_002313386	3.18e-101	58	374.785	588	345	1	C:plastid	-			100.23	186.65	253.69
comp17648_c0_seq1	OSIGBa0138H21-OSIGBa0138E01.1 [Oryza sativa Indica Group]	821	gi|116310869|emb|CAH67810.1|OSIGBa0138H21-OSIGBa0138E01.1 [Oryza sativa Indica Group] >gi|125549915|gb|EAY95737.1| hypothetical protein OsI_17605 [Oryza sativa Indica Group] >gi|125591795|gb|EAZ32145.1| hypothetical protein OsJ_16342 [Oryza sativa Japonica Group]	CAH67810	6.25e-33	67	145.591	192	130	0	-				100.2	110.42	33.96	1	p2	(CT)9	18	6	23
comp35449_c0_seq1	translation initiation	1686	gi|192912980|gb|ACF06598.1|translation initiation factor [Elaeis guineensis]	ACF06598	0	95	683.33	404	385	4	P:nucleobase-containing compound metabolic process; F:translation factor activity, nucleic acid binding; C:ribosome; P:regulation of biological process; P:translation	-			100.17	116.38	123.65
comp33115_c2_seq1	pora_cucsa ame: full=protochlorophyllide chloroplastic short=pcr ame: full=nadph-protochlorophyllide oxidoreductase short=por flags: precursor	2382	gi|302143044|emb|CBI20339.3|unnamed protein product [Vitis vinifera]	CBI20339	4.73e-173	90	613.224	395	358	6	F:binding; F:catalytic activity; P:biosynthetic process; C:plastid; P:metabolic process; P:carbohydrate metabolic process	EC:1.3.1.33		Porphyrin and chlorophyll metabolism;	100.12	98.03	320.38
comp32869_c1_seq1	phytoene desaturase	1967	gi|93117610|gb|ABE99707.1|phytoene desaturase [Nicotiana benthamiana]	ABE99707	0	88	870.152	575	507	6	P:response to stress; C:plastid; P:biosynthetic process; P:lipid metabolic process; P:secondary metabolic process; F:catalytic activity; P:metabolic process	-			99.89	159.74	97.07
comp35364_c0_seq1	pheophorbide a chloroplast expressed	1586	gi|125542400|gb|EAY88539.1|hypothetical protein OsI_10012 [Oryza sativa Indica Group] >gi|222624188|gb|EEE58320.1| hypothetical protein OsJ_09401 [Oryza sativa Japonica Group]	EAY88539	0	89	711.449	402	360	9	P:catabolic process; F:binding; F:catalytic activity; C:plastid; P:metabolic process; P:biosynthetic process; P:carbohydrate metabolic process	EC:1.3.1.33; EC:1.13.12.14		Porphyrin and chlorophyll metabolism;	99.36	124.54	166.71
comp31768_c0_seq2	arabidopsis protein targeted to mitochondria proteins at5g10860	2877	gi|257209020|emb|CBB36496.1|Arabidopsis protein targeted to mitochondria proteins At5g10860 [Saccharum hybrid cultivar R570]	CBB36496	4.31e-83	85	314.694	215	183	2	F:catalytic activity; P:metabolic process	-			99.01	92.28	191.92	1	p2	(GA)9	18	1	18
comp35439_c0_seq1	gtp binding protein	997	gi|225466271|ref|XP_002272169.1|PREDICTED: hypothetical protein [Vitis vinifera] >gi|147795279|emb|CAN67253.1| hypothetical protein VITISV_014431 [Vitis vinifera]	XP_002272169	1.61e-95	94	353.984	200	189	3	P:protein transport; F:nucleotide binding; P:signal transduction	-			98.87	103.91	181.93
comp34401_c0_seq2	14 kda proline-rich protein	761	gi|255548874|ref|XP_002515493.1|14 kDa proline-rich protein DC2.15 precursor, putative [Ricinus communis] >gi|223545437|gb|EEF46942.1| 14 kDa proline-rich protein DC2.15 precursor, putative [Ricinus communis]	XP_002515493	4.93e-10	58	69.3218	79	46	1	P:lipid transport				98.81	51.77	2.81
comp35357_c0_seq1	short-chain type	1273	gi|255568942|ref|XP_002525441.1|short-chain type dehydrogenase, putative [Ricinus communis] >gi|223535254|gb|EEF36931.1| short-chain type dehydrogenase, putative [Ricinus communis]	XP_002525441	4.43e-70	75	270.011	252	191	2	P:metabolic process; F:catalytic activity	-			98.69	73.16	133.39
comp18303_c0_seq1	hcf101 (high-chlorophyll-fluorescence 101) atp binding	2016	gi|297738859|emb|CBI28104.3|unnamed protein product [Vitis vinifera]	CBI28104	0	92	806.594	467	433	3	F:nucleotide binding; P:metabolic process; C:plastid	-			98.59	127.31	119
comp34735_c0_seq1	unnamed protein product [Vitis vinifera]	990	gi|297735250|emb|CBI17612.3|unnamed protein product [Vitis vinifera]	CBI17612	3.19e-96	86	356.295	243	209	0	-				98.3	133.25	118.89
[truncated: 50,849 more rows]
