# Supplementary material for: Comparative transcriptome analysis to investigate the high starch accumulation of duckweed (Landoltia punctata) under nutrient starvation
Source: Biotechnol Biofuels. 2013 May 8;6:72. doi: 10.1186/1754-6834-6-72 (PMC3654882; doi:10.1186/1754-6834-6-72)
Supplement: Additional file 2: Table S2 — Codon usage table of L. punctata coding sequences. [file 1754-6834-6-72-S2.xls]

## Sheet: Sheet1
Table. S2 Codon usage table of Landoltia Punctata coding sequences
Codon	AA	Fraction	Codon	AA	Fraction
GCA	A	0.186	CCA	P	0.192
GCC	A	0.335	CCC	P	0.262
GCG	A	0.258	CCG	P	0.3
GCT	A	0.221	CCT	P	0.247
TGC	C	0.711	CAA	Q	0.319
TGT	C	0.289	CAG	Q	0.681
GAC	D	0.499	AGA	R	0.198
GAT	D	0.501	AGG	R	0.216
GAA	E	0.386	CGA	R	0.113
GAG	E	0.614	CGC	R	0.188
TTC	F	0.652	CGG	R	0.191
TTT	F	0.348	CGT	R	0.094
GGA	G	0.25	AGC	S	0.197
GGC	G	0.343	AGT	S	0.083
GGG	G	0.25	TCA	S	0.13
GGT	G	0.157	TCC	S	0.235
CAC	H	0.505	TCG	S	0.15
CAT	H	0.495	TCT	S	0.205
ATA	I	0.178	ACA	T	0.199
ATC	I	0.516	ACC	T	0.309
ATT	I	0.306	ACG	T	0.279
AAA	K	0.315	ACT	T	0.212
AAG	K	0.685	GTA	V	0.102
CTA	L	0.061	GTC	V	0.337
CTC	L	0.294	GTG	V	0.32
CTG	L	0.261	GTT	V	0.241
CTT	L	0.179	TGG	W	1
TTA	L	0.056	TAC	Y	0.618
TTG	L	0.149	TAT	Y	0.382
ATG	M	1	TAA	*	0
AAC	N	0.56	TAG	*	0
AAT	N	0.44	TGA	*	0
