# Supplementary material for: Comparative transcriptome analysis to investigate the high starch accumulation of duckweed (Landoltia punctata) under nutrient starvation
Source: Biotechnol Biofuels. 2013 May 8;6:72. doi: 10.1186/1754-6834-6-72 (PMC3654882; doi:10.1186/1754-6834-6-72)
Supplement: Additional file 3: Table S3 — Statistics of cDNA-derived SSR markers in L. punctata. [file 1754-6834-6-72-S3.xls]

## Sheet: Sheet1
Table.S3 Statistics of cDNA-derived SSR markers in Landoltia Punctata
Repeats units	Repeats																										Total frequency
	5	6	7	8	9	10	11	12	13	14	15	16	17	18	19	20	21	22	23	24	25	26	27	28	29	30
AC/GT	-	-	-	-	53	19	82	2																			156
AG/CT	-	-	-	-	6791	2815	251	2																			9859
AT/AT	-	-	-	-	26	17	10								11												64
CG/CG	-	-	-	-	2																						2
AAC/GTT	-	3	4	2								2															11
AAG/CTT	-	467	285	4																							756
AAT/ATT	-	16	10	2																2							30
ACC/GGT	-	29	4	4	1																						38
ACG/CGT	-	77	84	6																							167
ACT/AGT	-			1																							1
AGC/CTG	-	213	136	12																							361
AGG/CCT	-	139	69	21	1																						230
ATC/ATG	-	431	323	6																						1	761
CCG/CGG	-	859	396	3		1						1															1260
AAAG/CTTT	34	13			2																						49
AAAT/ATTT	22																										22
AACC/GGTT	2																										2
AACG/CGTT	6																										6
AAGG/CCTT	6	2		2																							10
AATC/ATTG	5	5																									10
AATG/ATTC	14	7																									21
AATT/AATT	4																										4
ACAG/CTGT	39	3																									42
ACAT/ATGT	19	10																									29
ACCT/AGGT	1																										1
ACGC/CGTG		3																									3
ACGG/CCGT	6	1																									7
ACTC/AGTG	11	1																									12
ACTG/AGTC		1																									1
AGAT/ATCT	80	4																									84
AGCC/CTGG			1																								1
AGCG/CGCT	40	1																									41
AGGC/CCTG	18																										18
AGGG/CCCT	30	4		1																							35
ATCC/ATGG	57	8																									65
ATCG/ATCG	1																										1
ATGC/ATGC	5						1																				6
CCCG/CGGG	2																										2
CCGG/CCGG	3																										3
AAAAT/ATTTT	2																										2
AAACC/GGTTT	1																										1
AAGGG/CCCTT			2				2																				4
AATTC/AATTG			1																								1
ACACC/GGTGT		2																									2
ACGAG/CGTCT	20																										20
ACTGC/AGTGC	2																										2
AGAGG/CCTCT				1																							1
AGCCC/CTGGG				1																							1
AGGGC/CCCTG	3																										3
AGGGG/CCCCT	5																										5
AAAAAG/CTTTTT	2																										2
AAAGTC/ACTTTG		2																									2
AACAAG/CTTGTT	1																										1
AACCCT/AGGGTT	1																										1
AAGATG/ATCTTC	1																										1
AAGGAG/CCTTCT		1																									1
AAGGGC/CCCTTG		2																									2
ACACAG/CTGTGT	1																										1
ACAGGC/CCTGTG									1																		1
ACATGG/ATGTCC		1																									1
ACCGCC/CGGTGG			2																								2
AGAGCG/CGCTCT										1																	1
AGAGGG/CCCTCT		1								1																	2
AGATGC/ATCTGC	1				1																						2
AGCCGC/CGGCTG			2																								2
AGCGGG/CCCGCT		1																									1
AGGCGG/CCGCCT		1																									1
AGGGCG/CCCTCG			4				4																				8
ATCGCC/ATGGCG				3																							3
ATGCCC/ATGGGC			1			1																					2
