# Supplementary material for: Comparative transcriptome analysis to investigate the high starch accumulation of duckweed (Landoltia punctata) under nutrient starvation
Source: Biotechnol Biofuels. 2013 May 8;6:72. doi: 10.1186/1754-6834-6-72 (PMC3654882; doi:10.1186/1754-6834-6-72)
Supplement: Additional file 4: Table S4 — Differentially expressed transcripts identified among three L. punctata samples. [file 1754-6834-6-72-S4.xlsx]

## Sheet: 0hvs2h-DET
Table.S4 A Differentially expressed transcripts identified between 0 h and 2 h
Differentially expressed transcripts identified among three L. punctata samples
Sequence name	Sequence desc.	Sequence length	Hit desc.	Hit ACC	E-Value	Similarity	Score	Alignment length	Positives	#GOs	GOs	Enzyme Codes	InterProScan	Pathway	0h	2h	logConc	logFC	PValue	FDR	SSR nr.	SSR type	SSR	size	start	end	SSR nr.	SSR type	SSR	size	start	end	SSR nr.	SSR type	SSR	size	start	end	SSR nr.	SSR type	SSR	size	start	end
comp17450_c0_seq1	component of high affinity nitrate transporter	1057	gi|225456868|ref|XP_002279861.1|PREDICTED: hypothetical protein [Vitis vinifera] >gi|297733682|emb|CBI14929.3| unnamed protein product [Vitis vinifera]	XP_002279861	2.19e-45	75	187.578	179	135	0	-				157.69	811.84	-11.4291	2.36176	0.000586735	0.0155043	1	p2	(AG)10	20	1035	1054
comp35013_c0_seq1	sphingolipid c4 hydroxylase	1342	gi|297849834|ref|XP_002892798.1|hypothetical protein ARALYDRAFT_888804 [Arabidopsis lyrata subsp. lyrata] >gi|297338640|gb|EFH69057.1| hypothetical protein ARALYDRAFT_888804 [Arabidopsis lyrata subsp. lyrata]	XP_002892798	8.94e-77	72	292.352	253	183	7	P:biosynthetic process; P:lipid metabolic process; P:multicellular organismal development; P:response to abiotic stimulus; F:catalytic activity; C:cell; C:endoplasmic reticulum; C:Golgi apparatus	-			148.81	630.51	-11.3088	2.08061	0.00221206	0.0426807
comp34106_c0_seq2	rehd high-affinity nitrate transporter	1706	gi|225425615|ref|XP_002266184.1|PREDICTED: hypothetical protein [Vitis vinifera]	XP_002266184	0	84	667.922	490	413	1	P:transport	-			93.33	429.81	-11.5755	2.20092	0.00127023	0.0284157
comp28317_c0_seq2	kda proline-rich protein	1102	gi|38568019|emb|CAE05204.3|OSJNBa0070C17.11 [Oryza sativa Japonica Group]	CAE05204	5.58e-15	81	86.6557	91	74	2	P:transport; C:cytoplasmic membrane-bounded vesicle	-			64.07	363.47	-12.5983	2.50175	0.000295957	0.00877898	1	p2	(AG)10	20	1	20
comp35176_c0_seq1	light-harvesting chlorophyll a b protein precursor	312	gi|168296|gb|AAA33396.1|light-harvesting chlorophyll a/b protein precursor [Lemna gibba]	AAA33396	2.36e-12	80	75.485	50	40	3	C:cell; P:generation of precursor metabolites and energy; C:plastid	-			37.15	165.61	-15.379	2.15412	0.00178114	0.0367071
comp26724_c1_seq2	hypothetical protein MA4_112I10.24 [Musa acuminata]	823	gi|102140020|gb|ABF70151.1|hypothetical protein MA4_112I10.24 [Musa acuminata]	ABF70151	1.5e-26	90	124.405	70	63	1	C:plastid	-			15.19	94.02	-15.0331	2.62728	0.000178788	0.00589989	1	p3	(GCG)6	18	653	670
comp17635_c0_seq1	vitis vinifera uncharacterized loc100267499 mrna	1226	gi|359490780|ref|XM_002269630.2|PREDICTED: Vitis vinifera uncharacterized LOC100267499 (LOC100267499), mRNA	XM_002269630	2.85e-17	74	100.472	158	117	0	-				17.79	87.76	-14.394	2.30045	0.000851906	0.0208603
comp28314_c0_seq4	amino acid transporter	1447	gi|225448601|ref|XP_002278665.1|PREDICTED: hypothetical protein [Vitis vinifera] >gi|297736531|emb|CBI25402.3| unnamed protein product [Vitis vinifera]	XP_002278665	2.84e-124	76	450.284	439	336	1	C:cell	-			370.24	84.21	-11.9948	-2.13882	0.00170677	0.035446
comp34763_c0_seq4	vacuolar h+-translocating inorganic pyrophosphatase	1417	gi|224120498|ref|XP_002331062.1|vacuolar H+-translocating inorganic pyrophosphatase [Populus trichocarpa] >gi|222872992|gb|EEF10123.1| vacuolar H+-translocating inorganic pyrophosphatase [Populus trichocarpa]	XP_002331062	0	97	736.487	393	385	8	C:plasma membrane; F:hydrolase activity; F:transporter activity; F:binding; P:ion transport; P:metabolic process; F:catalytic activity; P:generation of precursor metabolites and energy	EC:3.6.1.1; EC:1.3.1.74		Oxidative phosphorylation;	16.13	79.94	-14.3229	2.30674	0.000825207	0.0202475	1	p2	(AG)9	18	1	18
comp34404_c0_seq8	PREDICTED: hypothetical protein [Vitis vinifera]	2213	gi|225452684|ref|XP_002276806.1|PREDICTED: hypothetical protein [Vitis vinifera] >gi|296087781|emb|CBI35037.3| unnamed protein product [Vitis vinifera]	XP_002276806	1.04e-158	73	565.459	578	423	3	P:oligopeptide transport; C:membrane; F:transporter activity				13.26	59.94	-14.0286	2.17375	0.0015196	0.0318595
comp34758_c0_seq4	chloroplast chlorophyll a b-binding protein	1331	gi|94404555|gb|ABF17940.1|putative chloroplast chlorophyll a/b-binding protein [Carya cathayensis]	ABF17940	2.35e-146	98	523.472	266	262	3	C:cell; P:generation of precursor metabolites and energy; C:plastid	-			9.82	53.95	-15.0551	2.45611	0.000421779	0.0117957
comp25766_c2_seq2	lias_orysi ame: full=lipoyl mitochondrial ame: full=lipoate synthase short=ls short=lip-syn ame: full=lipoic acid synthase flags: precursor	1143	gi|308191551|sp|A2XU53.2|LIAS_ORYSIRecName: Full=Lipoyl synthase, mitochondrial; AltName: Full=Lipoate synthase; Short=LS; Short=Lip-syn; AltName: Full=Lipoic acid synthase; Flags: Precursor	A2XU53	1.01e-139	88	501.13	326	290	6	F:binding; F:transferase activity; C:cell; C:mitochondrion; P:biosynthetic process	EC:2.8.1.8		Lipoic acid metabolism;	9.18	39.99	-15.5393	2.12137	0.00216132	0.0417682	1	p2	(CT)9	18	1126	1143
comp34848_c0_seq4	cell division control	1901	gi|225453042|ref|XP_002265478.1|PREDICTED: hypothetical protein [Vitis vinifera]	XP_002265478	8.35e-154	90	548.895	344	311	3	C:nucleus; F:DNA binding; P:biological_process	-			0	38.02	-20.9663	14.2972	1.39e-19	5.79e-15
comp34337_c1_seq1	hypothetical protein SCH_0249 [Salmonella enterica subsp. enterica serovar Choleraesuis str. SC-B67]	1011	gi|62126452|gb|AAX64155.1|hypothetical protein SCH_0249 [Salmonella enterica subsp. enterica serovar Choleraesuis str. SC-B67]	AAX64155	6.97e-54	96	215.698	102	98	0	-				0.12	36.75	-18.9169	8.27807	5.99e-15	3.62e-11
comp28552_c0_seq2	hypothetical protein OsJ_00615 [Oryza sativa Japonica Group]	1514	gi|222617854|gb|EEE53986.1|hypothetical protein OsJ_00615 [Oryza sativa Japonica Group]	EEE53986	1.14e-139	75	501.516	413	312	1	C:cell	-			6.53	34.52	-15.4856	2.40063	0.000577802	0.0152766	1	p3	(TGA)7	21	1	21
comp34189_c1_seq11	unknown [Elaeis guineensis]	715	gi|194021641|gb|ACF32436.1|unknown [Elaeis guineensis]	ACF32436	4.08e-16	82	89.3521	62	51	0	-				2.71	34.07	-17.2108	3.64835	1.66e-06	0.000141713	1	p3	(GAG)6	18	320	337
comp26724_c1_seq1	hypothetical protein MA4_112I10.24 [Musa acuminata]	1065	gi|102140020|gb|ABF70151.1|hypothetical protein MA4_112I10.24 [Musa acuminata]	ABF70151	2.3e-26	90	124.405	70	63	1	C:plastid	-			167.42	34.02	-13.6633	-2.30134	0.00081717	0.0200605	1	p3	(GCG)6	18	653	670
comp29419_c0_seq1	leucine rich protein	510	gi|237702458|ref|ZP_04532939.1|leucine rich protein [Escherichia sp. 3_2_53FAA] >gi|226903372|gb|EEH89631.1| leucine rich protein [Escherichia sp. 3_2_53FAA]	ZP_04532939	1.03e-26	100	123.25	56	56	0	-				0	33.73	-32.9524	34.1273	1.62e-13	4.91e-10
comp28264_c0_seq4	siroheme uroporphyrinogen methyltransferase1	1325	gi|194688244|gb|ACF78206.1|unknown [Zea mays] >gi|194708020|gb|ACF88094.1| unknown [Zea mays]	ACF78206	1.84e-42	85	178.333	119	102	4	P:metabolic process; P:biosynthetic process; F:transferase activity	EC:2.1.1.0			5.55	31.13	-15.8696	2.48557	0.000421399	0.0117954	1	p2	(CT)9	18	1307	1324
comp34042_c2_seq2	ureide permease expressed	2128	gi|108862716|gb|ABA98643.2|Ureide permease 2, putative, expressed [Oryza sativa Japonica Group] >gi|218186904|gb|EEC69331.1| hypothetical protein OsI_38433 [Oryza sativa Indica Group] >gi|222617132|gb|EEE53264.1| hypothetical protein OsJ_36199 [Oryza sativa Japonica Group]	ABA98643	7.13e-133	86	479.559	410	353	2	C:cytoplasmic membrane-bounded vesicle; C:cell	-			4.15	29.66	-15.4305	2.83486	6.34e-05	0.00257605	1	p2	(TC)9	18	1	18
comp31333_c2_seq2	universal stress protein family protein	700	gi|225439301|ref|XP_002266746.1|PREDICTED: hypothetical protein [Vitis vinifera]	XP_002266746	3.25e-55	73	219.164	193	141	1	P:response to stress	-			139.9	29.1	-14.5109	-2.26753	0.00101398	0.0230888	1	p2	(GA)9	18	1	18
comp33395_c0_seq1	cell wall-associated hydrolase	333	gi|237702454|ref|ZP_04532935.1|conserved hypothetical protein [Escherichia sp. 3_2_53FAA] >gi|226903368|gb|EEH89627.1| conserved hypothetical protein [Escherichia sp. 3_2_53FAA]	ZP_04532935	5.84e-19	100	97.4413	43	43	2	F:transferase activity; F:hydrolase activity	-			0.36	28.09	-19.9119	6.2882	2.44e-09	8.16e-07
comp33039_c2_seq1	conserved hypothetical protein [Vibrio cholerae 2740-80]	350	gi|121592110|ref|ZP_01679079.1|conserved hypothetical protein [Vibrio cholerae 2740-80] >gi|121546188|gb|EAX56522.1| conserved hypothetical protein [Vibrio cholerae 2740-80]	ZP_01679079	1.1e-34	83	98.2117	60	50	0	-				0.17	24.29	-20.4806	7.15069	1.09e-09	4.57e-07
comp33395_c1_seq1	cell wall-associated hydrolase	656	gi|115515395|gb|ABJ03470.1|conserved hypothetical protein [Escherichia coli APEC O1]	ABJ03470	2.7e-85	95	200.29	104	99	1	F:hydrolase activity	-			0	23.43	-33.0336	33.9649	4.66e-13	1.03e-09
comp25918_c0_seq1	mannose-binding lectin	672	gi|56068184|gb|AAV70492.1|mannose-binding lectin precursor [Zingiber officinale]	AAV70492	1.34e-23	67	114.005	126	85	1					105.88	22.77	-14.9477	-2.21927	0.00131026	0.0292437
comp34758_c0_seq3	chloroplast chlorophyll a b-binding protein	1335	gi|94404555|gb|ABF17940.1|putative chloroplast chlorophyll a/b-binding protein [Carya cathayensis]	ABF17940	2.36e-146	98	523.472	266	262	3	C:cell; P:generation of precursor metabolites and energy; C:plastid	-			4.19	21.27	-16.3354	2.34008	0.000929937	0.0225995
comp25346_c0_seq2	unnamed protein product [Vitis vinifera]	1296	gi|297735686|emb|CBI18373.3|unnamed protein product [Vitis vinifera]	CBI18373	6.08e-83	85	312.768	203	173	3	F:molecular_function; P:biological_process; C:cellular_component				0.63	20.34	-17.7744	5.00258	1.78e-09	6.49e-07
comp28314_c0_seq3	amino acid transporter	1467	gi|225448601|ref|XP_002278665.1|PREDICTED: hypothetical protein [Vitis vinifera] >gi|297736531|emb|CBI25402.3| unnamed protein product [Vitis vinifera]	XP_002278665	2.31e-119	79	239.58	243	193	1	C:cell	-			97.47	20.24	-13.9662	-2.27044	0.000968721	0.022938
comp27193_c0_seq2	glucose-6-phosphate phosphate translocator chloroplast	1246	gi|255564017|ref|XP_002523008.1|Glucose-6-phosphate/phosphate translocator 1, chloroplast precursor, putative [Ricinus communis] >gi|223537820|gb|EEF39438.1| Glucose-6-phosphate/phosphate translocator 1, chloroplast precursor, putative [Ricinus communis]	XP_002523008	5.12e-140	87	502.286	356	311	3	P:transport; C:cell; F:transporter activity	-			2.29	19.87	-16.9199	3.11252	2.52e-05	0.00122614
comp32601_c0_seq3	nad dependent epimerase	1495	gi|225426743|ref|XP_002282339.1|PREDICTED: hypothetical protein [Vitis vinifera]	XP_002282339	9.17e-142	93	508.449	287	268	7	P:biosynthetic process; P:carbohydrate metabolic process; F:catalytic activity; F:binding; P:nucleobase-containing compound metabolic process	EC:1.1.1.133		Polyketide sugar unit biosynthesis;Streptomycin biosynthesis;	3.84	18.72	-16.3288	2.28496	0.00119195	0.0267512
comp30921_c0_seq4	lhy homologue2	1812	gi|63003188|dbj|BAD97871.1|LHY homologue2 [Lemna gibba]	BAD97871	5.57e-67	62	260.381	448	280	2	C:nucleus; F:DNA binding				3.05	18.52	-16.2236	2.59864	0.00024364	0.00763919
comp34292_c0_seq2	receptor like protein kinase	3006	gi|102139979|gb|ABF70114.1|protein kinase, putative [Musa balbisiana]	ABF70114	0	61	686.411	895	551	1	C:cytoplasmic membrane-bounded vesicle				4.09	17.94	-15.305	2.12997	0.0020325	0.0396108
comp34591_c4_seq3	dead deah box helicase family protein	1875	gi|242045340|ref|XP_002460541.1|hypothetical protein SORBIDRAFT_02g030210 [Sorghum bicolor] >gi|241923918|gb|EER97062.1| hypothetical protein SORBIDRAFT_02g030210 [Sorghum bicolor]	XP_002460541	3.33e-155	86	553.518	370	321	5	F:hydrolase activity; F:RNA binding; F:nucleotide binding; C:nucleus; C:plastid	-			0.01	17.93	-20.7259	11.6081	2.53e-16	2.04e-12	1	p2	(TC)11	22	1	22	2	p3	(CGG)7	21	1853	1873
comp45205_c0_seq1	allene oxide cyclase	914	gi|125586787|gb|EAZ27451.1|hypothetical protein OsJ_11399 [Oryza sativa Japonica Group]	EAZ27451	1.35e-66	71	257.684	237	169	3	P:biosynthetic process; P:lipid metabolic process; F:catalytic activity; C:plastid	EC:5.3.99.6		alpha-Linolenic acid metabolism;	3.99	17.68	-17.0523	2.14596	0.00246914	0.0469357	1	p2	(AG)10	20	1	20
comp36782_c0_seq1	sodium:solute symporter family protein	2465	gi|225427484|ref|XP_002263043.1|PREDICTED: hypothetical protein [Vitis vinifera] >gi|296088481|emb|CBI37472.3| unnamed protein product [Vitis vinifera]	XP_002263043	0	91	1026.54	660	605	4	C:cell; P:ion transport; P:transport; F:transporter activity	-			2.23	17.57	-16.0447	2.97545	3.58e-05	0.00159621
comp33260_c0_seq2	PREDICTED: hypothetical protein [Vitis vinifera]	896	gi|225445182|ref|XP_002280745.1|PREDICTED: hypothetical protein [Vitis vinifera]	XP_002280745	2.9e-82	78	309.686	224	176	3	C:cytoplasmic membrane-bounded vesicle; F:catalytic activity; P:nucleobase-containing compound metabolic process	-			3.81	17.26	-17.1306	2.17691	0.00243845	0.0463833
comp40415_c0_seq1	unnamed protein product [Vitis vinifera]	296	gi|296088153|emb|CBI35623.3|unnamed protein product [Vitis vinifera]	CBI35623	7.72e-11	83	70.4774	48	40	4	P:protein metabolic process; C:endoplasmic reticulum; F:protein binding; F:calcium ion binding	-			1.82	17.24	-19.2642	3.2438	9.3e-05	0.00361615
comp32144_c0_seq4	PREDICTED: hypothetical protein [Vitis vinifera]	544	gi|225431749|ref|XP_002269805.1|PREDICTED: hypothetical protein [Vitis vinifera] >gi|147838243|emb|CAN73933.1| hypothetical protein VITISV_042801 [Vitis vinifera] >gi|296083351|emb|CBI22987.3| unnamed protein product [Vitis vinifera]	XP_002269805	8.5e-39	74	163.696	146	109	3	F:molecular_function; P:biological_process; C:cellular_component				1.41	16.06	-18.62	3.50688	1.39e-05	0.000765833
comp31061_c1_seq2	PREDICTED: hypothetical protein [Vitis vinifera]	2465	gi|225455250|ref|XP_002273000.1|PREDICTED: hypothetical protein [Vitis vinifera]	XP_002273000	1.82e-151	63	541.576	750	477	0	-				2.88	15.16	-15.9663	2.39338	0.000669681	0.0175429	1	p2	(AG)9	18	1	18
comp33211_c1_seq20	conserved hypothetical protein [Ricinus communis]	1355	gi|255585136|ref|XP_002533273.1|conserved hypothetical protein [Ricinus communis] >gi|223526898|gb|EEF29105.1| conserved hypothetical protein [Ricinus communis]	XP_002533273	5.15e-64	64	249.98	288	185	0	-				2.81	14.68	-16.8713	2.38511	0.000863804	0.0211302
comp30383_c2_seq3	plastidic aldolase	1531	gi|225431201|ref|XP_002271661.1|PREDICTED: hypothetical protein [Vitis vinifera]	XP_002271661	0	92	669.848	383	355	8	P:carbohydrate metabolic process; P:generation of precursor metabolites and energy; P:catabolic process; F:catalytic activity; P:biosynthetic process; P:nucleobase-containing compound metabolic process; P:secondary metabolic process; P:metabolic process	EC:4.1.2.13		Glycolysis / Gluconeogenesis;Fructose and mannose metabolism;Methane metabolism;Pentose phosphate pathway;Carbon fixation in photosynthetic organisms;	1.55	14.62	-17.1279	3.23831	1.44e-05	0.000765833
comp34829_c0_seq5	protein	1239	gi|224170097|ref|XP_002339341.1|predicted protein [Populus trichocarpa] >gi|222874899|gb|EEF12030.1| predicted protein [Populus trichocarpa]	XP_002339341	4.24e-70	82	270.011	194	161	4	F:nucleotide binding; P:cellular protein modification process; F:protein kinase activity;	EC:2.7.11.0			1.29	14.07	-17.5937	3.44923	5.78e-06	0.000380633
comp33837_c1_seq3	seed imbibition protein 1	2131	gi|317106767|dbj|BAJ53259.1|JMS10C05.2 [Jatropha curcas]	BAJ53259	0	83	967.992	637	534	2	F:catalytic activity; P:metabolic process	-			2.79	13.31	-16.2938	2.25369	0.00131961	0.0294388
comp27235_c1_seq1	high affinity inorganic phosphate transporter	520	gi|87251936|dbj|BAE79506.1|phosphate transporter [Egeria densa]	BAE79506	4.01e-61	93	237.654	141	132	4	C:cell; F:transporter activity; P:ion transport; P:transport	-			1.61	12.83	-18.7519	2.9934	0.000163286	0.00545685
comp44505_c0_seq1	stigma-specific stig1 family protein	688	gi|255554805|ref|XP_002518440.1|conserved hypothetical protein [Ricinus communis] >gi|223542285|gb|EEF43827.1| conserved hypothetical protein [Ricinus communis]	XP_002518440	3.11e-23	64	112.849	113	73	1	C:cell	-			2.17	12.74	-18.1368	2.55056	0.000780234	0.0192907
comp16635_c0_seq1	hypothetical protein SORBIDRAFT_03g002080 [Sorghum bicolor]	798	gi|242051621|ref|XP_002454956.1|hypothetical protein SORBIDRAFT_03g002080 [Sorghum bicolor] >gi|241926931|gb|EES00076.1| hypothetical protein SORBIDRAFT_03g002080 [Sorghum bicolor]	XP_002454956	2.02e-23	66	91.2781	96	64	0	-				1.42	12.38	-18.2487	3.1188	5.99e-05	0.00244211
comp33377_c0_seq3	eukaryotic translation initiation factor 2 beta subunit	1116	gi|192912970|gb|ACF06593.1|eukaryotic translation initiation factor 2 beta subunit [Elaeis guineensis]	ACF06593	9.18e-98	89	361.688	238	212	4	F:binding; F:translation factor activity, nucleic acid binding; C:ribosome; P:regulation of biological process; P:translation	-			0	12.25	-33.1183	33.7955	1.39e-12	2.7e-09	1	p3	(AAG)7	21	87	107
comp34122_c1_seq6	Cyclin-L1, putative [Ricinus communis]	1583	gi|255552333|ref|XP_002517211.1|Cyclin-L1, putative [Ricinus communis] >gi|223543846|gb|EEF45374.1| Cyclin-L1, putative [Ricinus communis]	XP_002517211	1.27e-64	86	252.292	180	156	0	-				2.54	12.15	-16.8561	2.25632	0.0014506	0.0305055	1	p2	(AG)10	20	1	20
comp31690_c0_seq3	predicted protein [Populus trichocarpa]	367	gi|224053336|ref|XP_002297769.1|predicted protein [Populus trichocarpa] >gi|222845027|gb|EEE82574.1| predicted protein [Populus trichocarpa]	XP_002297769	4.25e-38	89	160.999	86	77	0	-				1.17	11.96	-19.5356	3.3528	0.000154729	0.00538105
comp33010_c0_seq4	cell division protein aaa atpase family	1992	gi|147855394|emb|CAN79616.1|hypothetical protein VITISV_004977 [Vitis vinifera]	CAN79616	6.34e-136	72	489.574	450	327	1	F:nucleotide binding	-			0.9	11.37	-17.3206	3.65796	1.91e-06	0.000157148
comp29150_c0_seq1	oxysterol-binding protein obpa	521	gi|242079943|ref|XP_002444740.1|hypothetical protein SORBIDRAFT_07g026870 [Sorghum bicolor] >gi|241941090|gb|EES14235.1| hypothetical protein SORBIDRAFT_07g026870 [Sorghum bicolor]	XP_002444740	1.55e-12	74	76.2554	75	56	0	-				1.83	10.92	-18.7704	2.57127	0.000984126	0.022938
comp32844_c0_seq8	short-chain dehydrogenase reductase family protein	2109	gi|242093440|ref|XP_002437210.1|hypothetical protein SORBIDRAFT_10g022920 [Sorghum bicolor] >gi|241915433|gb|EER88577.1| hypothetical protein SORBIDRAFT_10g022920 [Sorghum bicolor]	XP_002437210	7.85e-108	70	396.356	350	245	1	F:catalytic activity	-			0	10.69	-32.7571	34.5179	1.2e-14	6.47e-11	1	p2	(AG)9	18	1194	1211
comp31288_c0_seq3	hypothetical protein SELMODRAFT_417164 [Selaginella moellendorffii]	1020	gi|302790690|ref|XP_002977112.1|hypothetical protein SELMODRAFT_417164 [Selaginella moellendorffii] >gi|300155088|gb|EFJ21721.1| hypothetical protein SELMODRAFT_417164 [Selaginella moellendorffii]	XP_002977112	5.31e-09	52	66.6254	143	75	0	-				0.97	10.64	-18.283	3.45889	1.46e-05	0.000769553	1	p2	(CT)9	18	1	18
comp28141_c0_seq3	populus trichocarpa amino acid mrna	437	gi|326523624|dbj|AK361779.1|Hordeum vulgare subsp. vulgare mRNA for predicted protein, complete cds, clone: NIASHv1148P12	AK361779	4.68e-09	75	71.6177	102	77	0	-				0.99	10.62	-19.4891	3.42188	0.000104384	0.00389911
comp24898_c0_seq1	predicted protein [Populus trichocarpa]	335	gi|224088424|ref|XP_002308449.1|predicted protein [Populus trichocarpa] >gi|222854425|gb|EEE91972.1| predicted protein [Populus trichocarpa]	XP_002308449	3.66e-05	83	51.6026	36	30	5	P:oxidation-reduction process; F:binding; F:oxidoreductase activity; P:metabolic process; F:catalytic activity				56.35	10.15	-16.9897	-2.47501	0.000551657	0.0146173
comp30463_c5_seq1	ubiquitin-conjugating enzyme	2074	gi|255537701|ref|XP_002509917.1|ubiquitin-conjugating enzyme E2, putative [Ricinus communis] >gi|223549816|gb|EEF51304.1| ubiquitin-conjugating enzyme E2, putative [Ricinus communis]	XP_002509917	5.56e-82	100	310.457	148	148	3	F:nucleotide binding; F:catalytic activity; P:cellular protein modification process	EC:6.3.2.0			0	9.21	-32.8765	34.279	5.86e-14	2.18e-10
comp30940_c0_seq1	hypothetical protein HMPREF9541_00874 [Escherichia coli MS 116-1]	328	gi|300947272|ref|ZP_07161476.1|hypothetical protein HMPREF9541_00874 [Escherichia coli MS 116-1] >gi|300453110|gb|EFK16730.1| hypothetical protein HMPREF9541_00874 [Escherichia coli MS 116-1]	ZP_07161476	4.06e-20	95	101.293	64	61	0	-				0	8.97	-34.2259	31.5802	8.76e-07	8.36e-05
comp33774_c1_seq18	sapka_orysj ame: full=serine threonine-protein kinase sapk10 ame: full=osmotic stress abscisic acid-activated protein kinase 10	279	gi|242033683|ref|XP_002464236.1|hypothetical protein SORBIDRAFT_01g014720 [Sorghum bicolor] >gi|241918090|gb|EER91234.1| hypothetical protein SORBIDRAFT_01g014720 [Sorghum bicolor]	XP_002464236	6.19e-29	94	130.568	69	65	4	F:nucleotide binding; P:cellular protein modification process; F:protein kinase activity;	EC:2.7.11.0			0	8.88	-34.3504	31.3314	2.94e-06	0.000222085	1	p2	(TC)9	18	261	278
comp30075_c0_seq1	hypothetical protein SORBIDRAFT_06g026400 [Sorghum bicolor]	600	gi|242074102|ref|XP_002446987.1|hypothetical protein SORBIDRAFT_06g026400 [Sorghum bicolor] >gi|241938170|gb|EES11315.1| hypothetical protein SORBIDRAFT_06g026400 [Sorghum bicolor]	XP_002446987	8.12e-05	50	51.2174	67	34	2	P:defense response; P:negative regulation of growth				40.13	8.61	-16.5126	-2.22253	0.00165106	0.0343479
comp34853_c0_seq14	lipoxygenase [Corylus avellana]	712	gi|16904543|emb|CAD10740.1|lipoxygenase [Corylus avellana]	CAD10740	1.4e-101	84	373.244	236	199	4	P:biosynthetic process; P:lipid metabolic process; F:binding; F:catalytic activity; P:metabolic process	EC:1.13.11.12		alpha-Linolenic acid metabolism;Linoleic acid metabolism;	0	8.59	-33.6982	32.6358	2.07e-09	7.21e-07
comp28317_c0_seq1	kda proline-rich protein	1123	gi|38568019|emb|CAE05204.3|OSJNBa0070C17.11 [Oryza sativa Japonica Group]	CAE05204	5.75e-15	81	86.6557	91	74	2	P:transport; C:cytoplasmic membrane-bounded vesicle	-			1.51	8.54	-17.9818	2.49891	0.000810138	0.0199282	1	p2	(AG)10	20	1	20
comp28024_c0_seq2	orf16-lacz fusion protein	225	gi|300973359|ref|ZP_07172160.1|hypothetical protein HMPREF9553_00243 [Escherichia coli MS 200-1] >gi|300309108|gb|EFJ63628.1| hypothetical protein HMPREF9553_00243 [Escherichia coli MS 200-1]	ZP_07172160	3.14e-36	100	154.836	74	74	0	-				0	8.43	-34.5429	30.9464	1.8e-05	0.000917489
comp25541_c3_seq1	ap2 erf domain-containing transcription factor	416	gi|145952336|gb|ABP98988.1|CBF/DREB1 transcription factor 2 [Betula pendula]	ABP98988	4.44e-11	58	71.2478	95	56	5	P:regulation of transcription, DNA-dependent; P:transcription, DNA-dependent; C:nucleus; F:sequence-specific DNA binding transcription factor activity; F:DNA binding				0.86	8.18	-19.8491	3.2438	0.000469533	0.0131009
comp21425_c0_seq1	bactericidal permeability-increasing	2675	gi|115467758|ref|NP_001057478.1|Os06g0309000 [Oryza sativa Japonica Group] >gi|54290628|dbj|BAD62199.1| bactericidal permeability-increasing protein-like [Oryza sativa Japonica Group] >gi|113595518|dbj|BAF19392.1| Os06g0309000 [Oryza sativa Japonica Group] >gi|215768051|dbj|BAH00280.1| unnamed protein product [Oryza sativa Japonica Group]	NP_001057478	5.95e-71	47	274.248	717	337	3	F:metal ion binding; F:zinc ion binding; F:DNA binding				1.82	8.11	-16.6324	2.15679	0.00225519	0.0433919
comp34688_c1_seq8	act-domain-containing protein kinase	2016	gi|225428127|ref|XP_002280985.1|PREDICTED: hypothetical protein [Vitis vinifera]	XP_002280985	0	82	794.653	560	463	6	F:protein kinase activity; P:cellular protein modification process; F:binding; F:nucleotide binding;	EC:2.7.10.2; EC:2.7.11.0		T cell receptor signaling pathway;	38.73	8.01	-14.8416	-2.2753	0.000983244	0.022938
comp30921_c0_seq1	lhy homologue2	2313	gi|63003188|dbj|BAD97871.1|LHY homologue2 [Lemna gibba]	BAD97871	3.56e-101	65	374.4	504	332	2	C:nucleus; F:DNA binding				1.6	7.98	-16.9462	2.31902	0.00116459	0.0262467
comp34027_c0_seq3	predicted protein [Populus trichocarpa]	3840	gi|224100613|ref|XP_002311946.1|predicted protein [Populus trichocarpa] >gi|222851766|gb|EEE89313.1| predicted protein [Populus trichocarpa]	XP_002311946	1.9e-97	50	362.844	1092	555	0	-				1.19	7.82	-16.4438	2.71785	0.000151607	0.00528006
comp31191_c0_seq4	conserved hypothetical protein [Ricinus communis]	1012	gi|255550357|ref|XP_002516229.1|conserved hypothetical protein [Ricinus communis] >gi|223544715|gb|EEF46231.1| conserved hypothetical protein [Ricinus communis]	XP_002516229	7.01e-54	71	215.698	259	185	0	-				0	7.66	-23.3689	12.6619	2.59e-10	1.53e-07
comp18278_c0_seq1	heat shock protein binding protein	1173	gi|307159102|gb|ADN39435.1|heat shock protein binding protein [Solanum lycopersicum]	ADN39435	3.55e-38	87	95.9005	58	51	4	P:protein metabolic process; F:protein binding; P:response to stress	-			1.47	7.6	-18.0206	2.36881	0.00132821	0.0295897	1	p3	(AGA)6	18	857	874
comp40409_c0_seq1	phosphate transporter 5	521	gi|13676624|gb|AAK38197.1|AF305624_1phosphate transporter 2 [Lupinus albus]	AAK38197	4.06e-21	80	104.76	73	59	4	C:cell; F:transporter activity; P:ion transport; P:transport	-			1.03	7.53	-19.4534	2.86529	0.000974726	0.022938
comp28565_c0_seq7	unnamed protein product [Vitis vinifera]	723	gi|296081917|emb|CBI20922.3|unnamed protein product [Vitis vinifera]	CBI20922	1.08e-06	80	44.669	35	28	4	F:nucleic acid binding; F:nucleotide binding; F:DNA binding; F:zinc ion binding				0	7.43	-33.7918	32.4486	6.4e-09	1.72e-06
comp33188_c0_seq12	unnamed protein product [Vitis vinifera]	1842	gi|296085806|emb|CBI31130.3|unnamed protein product [Vitis vinifera]	CBI31130	1.67e-159	81	567.77	428	350	2	P:transport; C:cell	-			0	7.42	-33.1181	33.7958	1.39e-12	2.7e-09
comp34167_c1_seq1	rd22-like protein	286	gi|225430043|ref|XP_002284269.1|PREDICTED: hypothetical protein [Vitis vinifera]	XP_002284269	2.04e-27	77	125.561	94	73	0	-				40.1	7.32	-17.6993	-2.45664	0.000951917	0.022938
comp19172_c0_seq1	unnamed protein product [Vitis vinifera]	1030	gi|302143065|emb|CBI20360.3|unnamed protein product [Vitis vinifera]	CBI20360	5.85e-88	69	328.946	272	188	0	-				0.93	7.3	-18.5691	2.97382	0.000148311	0.00517273
comp34758_c0_seq11	light-harvesting complex ii protein lhcb2	1180	gi|115770|sp|P12328.1|CB21_LEMGIRecName: Full=Chlorophyll a-b binding protein of LHCII type I, chloroplastic; Short=CAB; Short=LHCP; Flags: Precursor >gi|168290|gb|AAA33392.1| chlorophyll a/b apoprotein [Lemna gibba]	P12328	8.91e-139	94	498.049	264	250	8	F:binding; P:generation of precursor metabolites and energy; C:protein complex; C:thylakoid; P:cellular protein modification process; C:cell; C:plastid	-			0.91	7.16	-18.401	2.97324	0.000136944	0.00479352
comp33039_c0_seq2	pg1 homology to homo sapiens	452	gi|282931691|ref|ZP_06337182.1|conserved hypothetical protein [Lactobacillus jensenii 208-1] >gi|281304183|gb|EFA96294.1| conserved hypothetical protein [Lactobacillus jensenii 208-1]	ZP_06337182	1.3e-28	69	98.5969	96	67	0	-				0	7.09	-34.1645	31.7031	4e-07	4.54e-05
comp31225_c1_seq2	unknown [Glycine max]	857	gi|255637572|gb|ACU19112.1|unknown [Glycine max]	ACU19112	1.49e-40	65	171.014	184	121	0	-				0.91	7.05	-18.8767	2.95771	0.000214333	0.00686496
comp34167_c0_seq5	resistant specific protein-1	336	gi|24416614|dbj|BAC22498.1|resistant specific protein-1(4) [Vigna radiata] >gi|24416616|dbj|BAC22499.1| resistant specific protein-1(8) [Vigna radiata]	BAC22498	4.78e-05	58	51.2174	50	29	0	-				37.88	6.88	-17.5524	-2.46315	0.000762282	0.0188564
comp27623_c0_seq2	hat family dimerization domain-containing protein	337	gi|242061642|ref|XP_002452110.1|hypothetical protein SORBIDRAFT_04g019795 [Sorghum bicolor] >gi|241931941|gb|EES05086.1| hypothetical protein SORBIDRAFT_04g019795 [Sorghum bicolor]	XP_002452110	1.69e-10	73	69.3218	73	54	1	F:nucleic acid binding	-			0.84	6.8	-20.3028	3.01051	0.00117645	0.0264155
comp32411_c0_seq3	af246715_1actin-like protein	1265	gi|7960247|gb|AAF71265.1|AF246715_1actin-like protein [Phalaenopsis hybrid cultivar]	AAF71265	0	99	743.806	377	376	3	C:cytoskeleton; C:cytoplasm; F:nucleotide binding	-			1.35	6.66	-18.0686	2.29797	0.0019309	0.038916	1	p2	(GA)9	18	1	18
comp30542_c0_seq1	zinc finger	1793	gi|296082308|emb|CBI21313.3|unnamed protein product [Vitis vinifera]	CBI21313	1.46e-121	74	356.681	332	246	3	F:binding; F:catalytic activity; C:plasma membrane	-			0	6.57	-33.2259	33.5802	5.79e-12	8.01e-09	1	p2	(AG)9	18	1	18
comp28654_c0_seq1	at1g49820 f10f5_1	1751	gi|18402794|ref|NP_564555.1|ATMTK (ARABIDOPSIS THALIANA S-METHYL-5-THIORIBOSE KINASE); S-methyl-5-thioribose kinase [Arabidopsis thaliana] >gi|75268193|sp|Q9C6D2.1|MTK_ARATH RecName: Full=Methylthioribose kinase; Short=AtMTK; Short=MTR kinase >gi|165760998|pdb|2PYW|A Chain A, Structure Of A. Thaliana 5-Methylthioribose Kinase In Complex With Adp And Mtr >gi|165760999|pdb|2PYW|B Chain B, Structure…	NP_564555	4.87e-169	79	599.356	442	351	6	F:protein binding; P:response to endogenous stimulus; P:biosynthetic process; ; P:biological_process; F:kinase activity	EC:2.7.1.100		Cysteine and methionine metabolism;	0.98	6.54	-17.8399	2.72911	0.000233796	0.00734462	1	p2	(AG)9	18	1733	1750
comp30864_c0_seq2	pp416_arath ame: full= pentatricopeptide repeat-containing protein at5g43820	5333	gi|297745567|emb|CBI40732.3|unnamed protein product [Vitis vinifera]	CBI40732	1.98e-148	74	532.717	466	346	1	P:biological_process		IPR002885; IPR011990; PTHR24015 (PANTHER), PTHR24015:SF0 (PANTHER)		27.07	6.38	-13.8606	-2.08665	0.00224423	0.0432325
comp33817_c0_seq2	PREDICTED: hypothetical protein [Vitis vinifera]	2116	gi|225426324|ref|XP_002269028.1|PREDICTED: hypothetical protein [Vitis vinifera] >gi|297742341|emb|CBI34490.3| unnamed protein product [Vitis vinifera]	XP_002269028	5.57e-162	77	576.244	508	395	0	-				1.16	6.34	-17.4718	2.44969	0.000760155	0.0188134
comp28654_c0_seq4	at1g49820 f10f5_1	1270	gi|18402794|ref|NP_564555.1|ATMTK (ARABIDOPSIS THALIANA S-METHYL-5-THIORIBOSE KINASE); S-methyl-5-thioribose kinase [Arabidopsis thaliana] >gi|75268193|sp|Q9C6D2.1|MTK_ARATH RecName: Full=Methylthioribose kinase; Short=AtMTK; Short=MTR kinase >gi|165760998|pdb|2PYW|A Chain A, Structure Of A. Thaliana 5-Methylthioribose Kinase In Complex With Adp And Mtr >gi|165760999|pdb|2PYW|B Chain B, Structure…	NP_564555	1.26e-125	86	454.521	288	250	6	F:protein binding; P:response to endogenous stimulus; P:biosynthetic process; ; P:biological_process; F:kinase activity	EC:2.7.1.100		Cysteine and methionine metabolism;	0.77	6.33	-18.5077	3.04469	9.3e-05	0.00361615	1	p2	(AG)9	18	1252	1269
comp32502_c1_seq5	er33 protein	753	gi|223944371|gb|ACN26269.1|unknown [Zea mays]	ACN26269	1.07e-25	74	121.324	99	74	2	F:transcription regulator activity; C:nucleus				0.01	6.19	-22.1929	8.83893	2.04e-08	4.3e-06	1	p2	(AG)9	18	735	752
comp32043_c0_seq2	PREDICTED: hypothetical protein [Vitis vinifera]	1183	gi|225439096|ref|XP_002268790.1|PREDICTED: hypothetical protein [Vitis vinifera] >gi|296085835|emb|CBI31159.3| unnamed protein product [Vitis vinifera]	XP_002268790	6.25e-108	82	395.586	282	234	1	F:RNA binding	-			1.29	6.18	-18.2499	2.25162	0.00238567	0.0453972
comp25346_c0_seq3	phosphatidylcholine transfer	1279	gi|255544468|ref|XP_002513295.1|phosphatidylcholine transfer protein, putative [Ricinus communis] >gi|223547203|gb|EEF48698.1| phosphatidylcholine transfer protein, putative [Ricinus communis]	XP_002513295	2.79e-80	71	303.908	271	194	0	-				0.42	6.18	-18.9533	3.88477	3.27e-06	0.000246366
comp31985_c1_seq21	protein binding	2411	gi|224132096|ref|XP_002328184.1|predicted protein [Populus trichocarpa] >gi|222837699|gb|EEE76064.1| predicted protein [Populus trichocarpa]	XP_002328184	4.34e-174	72	616.69	558	402	1	P:biological_process	-			0.92	5.91	-17.5018	2.68249	0.00025527	0.00798295
comp30826_c0_seq3	unnamed protein product [Vitis vinifera]	2308	gi|297736806|emb|CBI26007.3|unnamed protein product [Vitis vinifera]	CBI26007	2.51e-147	83	527.709	356	299	1	C:cell	-			0.88	5.73	-17.621	2.70788	0.000243962	0.00763919
comp34729_c0_seq12	s-locus-specific glycoprotein s6	1150	gi|224122974|ref|XP_002330410.1|predicted protein [Populus trichocarpa] >gi|222871795|gb|EEF08926.1| predicted protein [Populus trichocarpa]	XP_002330410	1.03e-95	78	285.804	208	164	7	F:carbohydrate binding; F:protein kinase activity; P:reproduction; P:cell communication; P:cell recognition; P:cellular protein modification process; F:nucleotide binding;	EC:2.7.10.2; EC:2.7.11.0		T cell receptor signaling pathway;	0.03	5.64	-21.0936	7.59782	1.23e-09	4.97e-07
comp34746_c0_seq1	atp-binding cassette	1942	gi|75318232|sp|O24367.1|TUR2_SPIPORecName: Full=Pleiotropic drug resistance protein TUR2; Short=Protein Turion 2 >gi|1514643|emb|CAA94437.1| PDR5-like ABC transporter [Spirodela polyrhiza]	O24367	0	85	706.827	518	444	10	P:response to stress; C:cell; F:hydrolase activity; F:transporter activity; P:nucleobase-containing compound metabolic process; P:catabolic process; F:nucleotide binding; C:plasma membrane; P:ion transport; P:transport	EC:3.6.3.28; EC:3.6.3.31			1	5.6	-17.7892	2.47724	0.000800184	0.0196934
comp32840_c0_seq3	phd finger family protein	1294	gi|8978355|dbj|BAA98208.1|unnamed protein product [Arabidopsis thaliana]	BAA98208	2.76e-27	49	127.872	213	105	3	F:metal ion binding; F:zinc ion binding; P:intracellular signal transduction				0.39	5.5	-19.0666	3.8073	7.72e-06	0.000465641
comp34782_c1_seq16	glycosyltransferase family 14 protein	2636	gi|224104745|ref|XP_002313551.1|predicted protein [Populus trichocarpa] >gi|222849959|gb|EEE87506.1| predicted protein [Populus trichocarpa]	XP_002313551	6e-122	78	240.35	173	135	2	C:cell; F:transferase activity	-			0	5.41	-33.0881	33.8559	9.54e-13	2.01e-09	1	p2	(GA)11	22	1	22
comp33656_c1_seq44	hypothetical protein VITISV_016638 [Vitis vinifera]	1899	gi|147861793|emb|CAN80909.1|hypothetical protein VITISV_016638 [Vitis vinifera]	CAN80909	3.75e-154	75	550.051	500	379	1	C:cytoplasmic membrane-bounded vesicle	-			1.13	5.33	-17.7729	2.23841	0.00219908	0.0424642	1	p3	(GCT)7	21	138	158
comp30954_c0_seq2	histone acetyltransferase myst	997	gi|284519772|gb|ADB92638.1|putative histone acetyltransferase MYST [Hordeum vulgare]	ADB92638	1.76e-126	99	456.833	223	222	7	C:chromosome; F:transferase activity; P:organelle organization; F:chromatin binding; C:nucleus; F:binding; C:mitochondrion	EC:2.3.1.0			0.88	5.33	-18.88	2.59461	0.00116026	0.0261734	1	p2	(TC)9	18	1	18
comp32013_c1_seq8	ap2 domain-containing transcription factor	816	gi|297746184|emb|CBI16240.3|unnamed protein product [Vitis vinifera]	CBI16240	7.76e-44	70	181.8	238	168	7	F:sequence-specific DNA binding transcription factor activity; F:DNA binding; P:metabolic process; ; P:regulation of biological process; F:catalytic activity; C:nucleoplasm; C:protein complex	EC:1.3.1.74			0.23	5.32	-20.1475	4.54322	5.33e-06	0.000351386
comp34637_c0_seq8	hypothetical protein SORBIDRAFT_09g019970 [Sorghum bicolor]	3050	gi|242087899|ref|XP_002439782.1|hypothetical protein SORBIDRAFT_09g019970 [Sorghum bicolor] >gi|241945067|gb|EES18212.1| hypothetical protein SORBIDRAFT_09g019970 [Sorghum bicolor]	XP_002439782	0	74	799.66	755	566	1	C:mitochondrion	-			0	5.27	-33.0016	34.0289	3.08e-13	7.46e-10	1	p2	(AG)9	18	1	18
comp33495_c0_seq26	phosphoribosyl pyrophosphate synthetase	778	gi|218191460|gb|EEC73887.1|hypothetical protein OsI_08681 [Oryza sativa Indica Group]	EEC73887	1.82e-07	85	60.8474	34	29	6	P:nucleotide biosynthetic process; P:nucleoside metabolic process; F:magnesium ion binding; F:ribose phosphate diphosphokinase activity; F:kinase activity; P:phosphorylation				0.2	5.19	-20.3281	4.69865	2.74e-06	0.000214517	1	p3	(TTC)7	21	757	777
comp33977_c0_seq13	tho complex subunit 4	1215	gi|225435024|ref|XP_002284215.1|PREDICTED: hypothetical protein [Vitis vinifera] >gi|297746115|emb|CBI16171.3| unnamed protein product [Vitis vinifera]	XP_002284215	7.54e-56	65	222.631	251	165	2	F:nucleic acid binding; F:nucleotide binding				0	5.19	-33.6764	32.6794	1.59e-09	6.02e-07	1	p3	(GAT)6	18	1	18
comp33908_c0_seq24	polyhedral envelope protein	735	gi|156379992|ref|XP_001631739.1|predicted protein [Nematostella vectensis] >gi|156218784|gb|EDO39676.1| predicted protein [Nematostella vectensis]	XP_001631739	2.41e-11	56	73.559	92	52	7	F:phosphotransferase activity, for other substituted phosphate groups; F:transferase activity; P:phospholipid biosynthetic process; C:membrane; C:viral capsid; F:structural molecule activity; C:viral envelope				0.33	5.18	-20.0427	3.9554	4.16e-05	0.00184077
comp32249_c1_seq1	hydrophobin 3	700	gi|116199753|ref|XP_001225688.1|predicted protein [Chaetomium globosum CBS 148.51] >gi|88179311|gb|EAQ86779.1| predicted protein [Chaetomium globosum CBS 148.51]	XP_001225688	1.31e-40	100	170.629	85	85	0	-				0.6	5.14	-19.6975	3.10233	0.000622782	0.0163764
comp28358_c0_seq2	predicted protein [Populus trichocarpa]	3058	gi|224133736|ref|XP_002321648.1|predicted protein [Populus trichocarpa] >gi|222868644|gb|EEF05775.1| predicted protein [Populus trichocarpa]	XP_002321648	0	80	909.057	660	534	3	F:catalytic activity; P:metabolic process; F:binding	-			0.91	5.13	-17.2636	2.4861	0.000638643	0.0167843
comp32080_c0_seq23	glycine d-amino acid oxidases-like	3097	gi|225447101|ref|XP_002273536.1|PREDICTED: hypothetical protein [Vitis vinifera] >gi|297739195|emb|CBI28846.3| unnamed protein product [Vitis vinifera]	XP_002273536	0	83	779.245	536	447	3	P:biosynthetic process; P:lipid metabolic process; P:secondary metabolic process; F:catalytic activity; C:plastid	-			0	5.12	-33.0111	34.0098	3.44e-13	7.94e-10
comp81008_c0_seq1	3-oxo-5-alpha-steroid 4-dehydrogenase family protein steroid 5-alpha-reductase family protein	873	gi|225449809|ref|XP_002275776.1|PREDICTED: hypothetical protein [Vitis vinifera]	XP_002275776	7.14e-54	66	215.312	209	138	2	F:catalytic activity; C:plastid	-			0.89	5.09	-19.0979	2.51535	0.00157806	0.0329852
comp33071_c1_seq1	zinc transporter protein	1440	gi|147790105|emb|CAN67594.1|hypothetical protein VITISV_000700 [Vitis vinifera]	CAN67594	7.8e-58	61	229.565	327	202	1	P:ion transport	-			47.71	5.07	-15.5072	-3.23749	7.72e-06	0.000465641
comp33753_c0_seq5	protein	485	gi|224144725|ref|XP_002325391.1|predicted protein [Populus trichocarpa] >gi|222862266|gb|EEE99772.1| predicted protein [Populus trichocarpa]	XP_002325391	2.31e-31	92	137.502	75	69	0	-				0	5.05	-34.358	31.3161	2.94e-06	0.000222085	1	p3	(GGC)7	21	464	484
comp32741_c1_seq1	conserved hypothetical protein [Ricinus communis]	2377	gi|255544784|ref|XP_002513453.1|conserved hypothetical protein [Ricinus communis] >gi|223547361|gb|EEF48856.1| conserved hypothetical protein [Ricinus communis]	XP_002513453	5.32e-100	60	370.548	511	307	1	P:protein folding				1.12	5.04	-17.4956	2.16932	0.00250327	0.0475601
comp29505_c1_seq2	Os06g0725100 [Oryza sativa Japonica Group]	559	gi|115470040|ref|NP_001058619.1|Os06g0725100 [Oryza sativa Japonica Group] >gi|54291019|dbj|BAD61697.1| GDSL-lipase-like [Oryza sativa Japonica Group] >gi|113596659|dbj|BAF20533.1| Os06g0725100 [Oryza sativa Japonica Group] >gi|125556799|gb|EAZ02405.1| hypothetical protein OsI_24508 [Oryza sativa Indica Group]	NP_001058619	4.85e-17	67	75.485	67	45	2	C:cytoplasmic membrane-bounded vesicle; C:mitochondrion	-			0.18	5.03	-20.9218	4.8409	8.23e-06	0.000492808	1	p2	(GA)9	18	1	18
comp28226_c0_seq4	diacylglycerol kinase	2393	gi|225438325|ref|XP_002272045.1|PREDICTED: hypothetical protein [Vitis vinifera]	XP_002272045	0	78	862.062	687	539	9	F:kinase activity; P:multicellular organismal development; P:response to stress; P:response to abiotic stimulus; P:response to external stimulus; F:protein binding; P:metabolic process; P:signal transduction; P:catabolic process; P:lipid metabolic process	EC:2.7.1.107		Glycerophospholipid metabolism;Glycerolipid metabolism;Phosphatidylinositol signaling system;	28.36	4.98	-15.1628	-2.51346	0.000317422	0.00938118
comp32554_c0_seq5	nucleic acid binding	1260	gi|296089852|emb|CBI39671.3|unnamed protein product [Vitis vinifera]	CBI39671	5.33e-63	69	155.992	145	101	1	F:binding	-			0.8	4.91	-18.6686	2.60666	0.000849373	0.0208299	1	p2	(AG)9	18	1242	1259
comp32283_c0_seq2	hypothetical protein ARALYDRAFT_473738 [Arabidopsis lyrata subsp. lyrata]	541	gi|297846712|ref|XP_002891237.1|hypothetical protein ARALYDRAFT_473738 [Arabidopsis lyrata subsp. lyrata] >gi|297337079|gb|EFH67496.1| hypothetical protein ARALYDRAFT_473738 [Arabidopsis lyrata subsp. lyrata]	XP_002891237	8.26e-87	96	323.168	150	144	0	-				23.51	4.89	-17.4553	-2.2665	0.0016384	0.0341433
comp31189_c0_seq8	unnamed protein product [Vitis vinifera]	1787	gi|297736640|emb|CBI25511.3|unnamed protein product [Vitis vinifera]	CBI25511	1.17e-101	80	375.555	271	219	2	C:endoplasmic reticulum; F:transferase activity	EC:2.4.1.223		Glycosaminoglycan biosynthesis - heparan sulfate;	0.61	4.85	-18.3718	2.98723	0.000110627	0.00412273
comp28223_c0_seq2	proline transport protein	2597	gi|297606581|ref|NP_001058673.2|Os07g0100800 [Oryza sativa Japonica Group] >gi|255677436|dbj|BAF20587.2| Os07g0100800 [Oryza sativa Japonica Group]	NP_001058673	0	87	659.448	415	364	3	C:cell; P:transport; F:transporter activity	-			0.16	4.82	-18.8144	4.93508	1.5e-08	3.43e-06
comp31052_c0_seq8	PREDICTED: hypothetical protein [Vitis vinifera]	1451	gi|225438525|ref|XP_002275767.1|PREDICTED: hypothetical protein [Vitis vinifera]	XP_002275767	3.52e-82	75	310.457	282	212	1	F:binding	-			0	4.77	-33.6088	32.8145	6.94e-10	3.08e-07
comp34806_c2_seq12	takifugu rubripes clone complete sequence	620	gi|52627234|gb|AC096684.3|Takifugu rubripes clone 241N7, complete sequence	AC096684	1.23e-05	77	60.7975	96	74	0	-				0.14	4.76	-20.971	5.07805	6e-06	0.000394362
comp23736_c0_seq2	ccch-type zinc finger protein c3h69	1193	gi|224055241|ref|XP_002298439.1|predicted protein [Populus trichocarpa] >gi|222845697|gb|EEE83244.1| predicted protein [Populus trichocarpa]	XP_002298439	2.92e-129	82	466.463	323	267	2	F:binding; F:nucleic acid binding	-			0.69	4.71	-18.8885	2.77017	0.000544888	0.0144458
comp34758_c0_seq24	chloroplast chlorophyll a b-binding protein	896	gi|224068679|ref|XP_002302798.1|predicted protein [Populus trichocarpa] >gi|222844524|gb|EEE82071.1| predicted protein [Populus trichocarpa]	XP_002302798	4.02e-100	100	369.007	181	181	3	C:cell; P:generation of precursor metabolites and energy; C:plastid	-			0	4.69	-24.3116	12.7765	5.22e-08	9.43e-06
comp33818_c0_seq2	calmodulin-binding heat-shock	2542	gi|1087073|gb|AAB34987.1|calmodulin-binding heat-shock protein [Nicotiana tabacum]	AAB34987	5.61e-156	81	341.273	233	189	3	P:catabolic process; P:lipid metabolic process; F:hydrolase activity	EC:3.1.1.3		Glycerolipid metabolism;	0	4.62	-23.07	13.2597	5.79e-12	8.01e-09
comp34552_c0_seq21	conserved hypothetical protein [Ricinus communis]	3075	gi|255544726|ref|XP_002513424.1|conserved hypothetical protein [Ricinus communis] >gi|223547332|gb|EEF48827.1| conserved hypothetical protein [Ricinus communis]	XP_002513424	7.34e-129	52	466.848	1007	526	3	F:binding; P:metabolic process; F:catalytic activity				0.25	4.6	-18.2822	4.22542	2.63e-07	3.23e-05
comp34412_c2_seq10	tetratricopeptide repeat -containing	3905	gi|56784366|dbj|BAD82387.1|tetratricopeptide repeat (TPR)-containing protein-like [Oryza sativa Japonica Group] >gi|57899788|dbj|BAD87533.1| tetratricopeptide repeat (TPR)-containing protein-like [Oryza sativa Japonica Group] >gi|125572930|gb|EAZ14445.1| hypothetical protein OsJ_04366 [Oryza sativa Japonica Group]	BAD82387	2.96e-130	66	471.855	594	396	1	F:binding				0.69	4.58	-17.1986	2.72975	0.00018781	0.00618915	1	p2	(TG)11	22	2757	2778	2	p2	(TC)11	22	3884	3905
comp31628_c1_seq2	clc-f chloride channel protein	4165	gi|242082347|ref|XP_002445942.1|hypothetical protein SORBIDRAFT_07g028460 [Sorghum bicolor] >gi|241942292|gb|EES15437.1| hypothetical protein SORBIDRAFT_07g028460 [Sorghum bicolor]	XP_002445942	0	83	725.702	602	501	1	C:plastid	-			0	4.46	-32.8965	34.2391	7.8e-14	2.52e-10	1	p3	(GCG)6	18	1537	1554
comp23515_c0_seq3	protease m50 membrane-bound transcription factor site 2	1748	gi|255583910|ref|XP_002532703.1|protease m50 membrane-bound transcription factor site 2 protease, putative [Ricinus communis] >gi|223527549|gb|EEF29670.1| protease m50 membrane-bound transcription factor site 2 protease, putative [Ricinus communis]	XP_002532703	3.33e-93	59	347.436	489	291	1	C:cell	-			0	4.41	-33.5321	32.9679	2.78e-10	1.62e-07
comp32080_c0_seq21	glycine d-amino acid oxidases-like	3140	gi|225447101|ref|XP_002273536.1|PREDICTED: hypothetical protein [Vitis vinifera] >gi|297739195|emb|CBI28846.3| unnamed protein product [Vitis vinifera]	XP_002273536	0	83	793.497	543	454	3	P:biosynthetic process; P:lipid metabolic process; P:secondary metabolic process; F:catalytic activity; C:plastid	-			0	4.26	-33.1345	33.7632	1.73e-12	3.1e-09
comp31773_c0_seq2	PREDICTED: hypothetical protein [Vitis vinifera]	1109	gi|225429494|ref|XP_002278305.1|PREDICTED: hypothetical protein [Vitis vinifera] >gi|147857102|emb|CAN81797.1| hypothetical protein VITISV_043338 [Vitis vinifera] >gi|296081637|emb|CBI20642.3| unnamed protein product [Vitis vinifera]	XP_002278305	5.38e-85	89	182.956	114	102	1	F:catalytic activity	-			0.07	4.25	-20.7336	5.95502	1.63e-07	2.23e-05
comp34299_c1_seq1	heat shock factor protein	1781	gi|255550065|ref|XP_002516083.1|Heat shock factor protein HSF30, putative [Ricinus communis] >gi|223544569|gb|EEF46085.1| Heat shock factor protein HSF30, putative [Ricinus communis]	XP_002516083	1.39e-70	55	272.322	396	220	12	P:response to stress; P:response to biotic stimulus; P:response to abiotic stimulus; F:DNA binding; P:biological_process; F:transcription regulator activity; F:protein binding; C:nucleus; P:regulation of biological process;	-			0.71	4.21	-18.3683	2.56605	0.000787285	0.0194551
comp32407_c0_seq13	calcium dependent protein kinase 22	1063	gi|297742266|emb|CBI34415.3|unnamed protein product [Vitis vinifera]	CBI34415	1.77e-95	86	353.984	244	211	5	P:cellular protein modification process; F:calcium ion binding; F:nucleotide binding; F:protein kinase activity;	EC:2.7.11.0			0	4.19	-33.9272	32.1778	3.23e-08	6.33e-06
comp18982_c0_seq2	anthocyanidin reductase	1196	gi|290579515|gb|ADD51353.1|anthocyanidin reductase [Theobroma cacao]	ADD51353	3.52e-74	72	283.493	283	206	3	P:metabolic process; F:catalytic activity; F:binding	-			0	4.16	-33.848	32.3361	1.19e-08	2.9e-06
comp25541_c1_seq1	cbf1-like protein	444	gi|99029888|gb|ABF61219.1|CBF/DREB3 transcription factor [Vitis amurensis]	ABF61219	3.36e-22	84	108.227	76	64	5	F:sequence-specific DNA binding transcription factor activity; F:DNA binding; ; P:regulation of biological process; C:nucleoplasm; C:protein complex	-			0.4	4.12	-20.7957	3.35072	0.00208845	0.0405218
comp33280_c0_seq20	esophageal cancer associated	4952	gi|255577123|ref|XP_002529445.1|esophageal cancer associated protein, putative [Ricinus communis] >gi|223531061|gb|EEF32911.1| esophageal cancer associated protein, putative [Ricinus communis]	XP_002529445	0	60	676.781	941	572	0	-		PTHR13673 (PANTHER), PTHR13673:SF0 (PANTHER)		0	4.09	-32.8342	34.3636	3.4e-14	1.64e-10
comp34625_c0_seq2	PREDICTED: hypothetical protein [Vitis vinifera]	4666	gi|225454502|ref|XP_002277075.1|PREDICTED: hypothetical protein [Vitis vinifera]	XP_002277075	0	62	1057.74	1299	815	1	F:nucleotidyltransferase activity		G3DSA:3.30.460.10 (GENE3D), PTHR23092 (PANTHER), PTHR23092:SF15 (PANTHER), SSF81301 (SUPERFAMILY), SSF81631 (SUPERFAMILY)		0	4.09	-32.8769	34.2782	5.86e-14	2.18e-10
comp34761_c0_seq7	brassinosteroid insensitive 1-associated receptor kinase 1	3012	gi|102139979|gb|ABF70114.1|protein kinase, putative [Musa balbisiana]	ABF70114	0	60	681.789	874	532	1	F:transferase activity	-			0.21	4.07	-18.5249	4.2941	3.07e-07	3.68e-05
comp32463_c1_seq9	tyrosine-protein phosphatase	655	gi|225469129|ref|XP_002273080.1|PREDICTED: hypothetical protein [Vitis vinifera]	XP_002273080	1.27e-23	57	114.005	138	79	4	F:phosphatase activity; P:dephosphorylation; F:hydrolase activity; F:protein tyrosine phosphatase activity				0.6	4.06	-19.9626	2.76379	0.00196944	0.038916	1	p2	(CT)9	18	637	654
comp29147_c1_seq2	type i inositol- -trisphosphate 5-phosphatase expressed	690	gi|222612847|gb|EEE50979.1|hypothetical protein OsJ_31563 [Oryza sativa Japonica Group]	EEE50979	4.69e-27	64	125.561	126	81	1	F:inositol or phosphatidylinositol phosphatase activity				0.04	4.04	-21.815	6.59966	1.22e-06	0.000108943
comp34342_c0_seq13	myosin heavy chain protein	1817	gi|297597640|ref|NP_001044295.2|Os01g0757600 [Oryza sativa Japonica Group] >gi|255673699|dbj|BAF06209.2| Os01g0757600 [Oryza sativa Japonica Group]	NP_001044295	6.07e-13	75	80.8777	70	53	1	C:plastid	-			0	4.04	-33.5671	32.8979	4.03e-10	2.12e-07	1	p2	(GA)9	18	1	18	2	p3	(CGC)6	18	1001	1018
comp28747_c0_seq5	triacylglycerol lipase 2	517	gi|242077586|ref|XP_002448729.1|hypothetical protein SORBIDRAFT_06g032200 [Sorghum bicolor] >gi|241939912|gb|EES13057.1| hypothetical protein SORBIDRAFT_06g032200 [Sorghum bicolor]	XP_002448729	7.96e-17	75	90.5077	97	73	2	F:hydrolase activity; C:mitochondrion	-			0	3.99	-34.4821	31.068	1.17e-05	0.000648351
comp29162_c0_seq2	PREDICTED: hypothetical protein [Vitis vinifera]	2307	gi|225441337|ref|XP_002274541.1|PREDICTED: hypothetical protein [Vitis vinifera]	XP_002274541	2.53e-131	58	474.552	718	421	3	F:phosphatidylinositol N-acetylglucosaminyltransferase activity; P:GPI anchor biosynthetic process; C:integral to membrane				0.75	3.98	-17.9985	2.406	0.00136313	0.0297593
comp31324_c0_seq4	acyl:coa ligase	719	gi|224053485|ref|XP_002297838.1|acyl:coa ligase [Populus trichocarpa] >gi|222845096|gb|EEE82643.1| acyl:coa ligase [Populus trichocarpa]	XP_002297838	2.21e-38	75	163.31	162	123	1	F:catalytic activity	-			0.07	3.97	-21.368	5.77781	8.23e-06	0.000492808
comp28392_c0_seq6	atp binding protein	2169	gi|255575293|ref|XP_002528550.1|protein kinase, putative [Ricinus communis] >gi|223532052|gb|EEF33862.1| protein kinase, putative [Ricinus communis]	XP_002528550	0	75	504.212	445	335	2	F:protein kinase activity; F:nucleotide binding	-			0.06	3.95	-19.9233	6.05664	5.45e-09	1.52e-06	1	p2	(GA)10	20	2150	2169
comp34314_c4_seq2	PREDICTED: hypothetical protein [Vitis vinifera]	2679	gi|225442703|ref|XP_002280373.1|PREDICTED: hypothetical protein [Vitis vinifera]	XP_002280373	1.11e-109	53	402.905	763	411	4	P:defense response; P:apoptotic process; F:ATP binding; F:nucleotide binding				0.52	3.91	-18.0559	2.9021	0.000128564	0.0045231
comp34004_c0_seq16	swap (suppressor-of-white-apricot) surp domain-containing protein	2277	gi|225460909|ref|XP_002278970.1|PREDICTED: hypothetical protein [Vitis vinifera]	XP_002278970	7.12e-59	57	216.083	323	187	2	F:RNA binding; P:RNA processing				0	3.91	-33.4275	33.1771	7.15e-11	5.17e-08
comp28508_c0_seq1	PREDICTED: hypothetical protein [Vitis vinifera]	1870	gi|225455232|ref|XP_002272223.1|PREDICTED: hypothetical protein [Vitis vinifera] >gi|302143972|emb|CBI23077.3| unnamed protein product [Vitis vinifera]	XP_002272223	1.96e-14	60	85.8853	115	70	1	F:binding	-			0	3.91	-33.5699	32.8923	4.35e-10	2.21e-07
comp30683_c0_seq2	starch synthase	4142	gi|225444529|ref|XP_002269011.1|PREDICTED: hypothetical protein [Vitis vinifera]	XP_002269011	0	85	1355.5	911	777	4	P:biosynthetic process; P:carbohydrate metabolic process; F:transferase activity	EC:2.4.1.21		Starch and sucrose metabolism;	0	3.88	-33.0006	34.031	3.08e-13	7.46e-10
comp23616_c0_seq1	hydroxyacid dehydrogenase reductase 6-phosphogluconate c-terminal-like	1629	gi|124359345|gb|ABD28508.2|Hydroxyacid dehydrogenase/reductase; 6-phosphogluconate dehydrogenase, C-terminal-like [Medicago truncatula]	ABD28508	2.26e-111	82	300.056	208	171	8	F:catalytic activity; P:carbohydrate metabolic process; P:nucleobase-containing compound metabolic process; P:catabolic process; P:secondary metabolic process; F:binding;	EC:1.1.1.31; EC:1.1.1.44		Pentose phosphate pathway;Glutathione metabolism;Valine, leucine and isoleucine degradation;	0	3.88	-33.6741	32.684	1.59e-09	6.02e-07	1	p3	(GCG)6	18	1611	1628
comp31070_c0_seq2	at1g30520 f26g16_3	1747	gi|225444051|ref|XP_002263998.1|PREDICTED: hypothetical protein [Vitis vinifera] >gi|297740839|emb|CBI31021.3| unnamed protein product [Vitis vinifera]	XP_002263998	7.62e-114	65	416.001	458	301	5	C:peroxisome; C:plastid; P:biosynthetic process; F:catalytic activity	EC:6.2.1.26		Ubiquinone and other terpenoid-quinone biosynthesis;	0.64	3.86	-18.5389	2.59822	0.000893946	0.0217576
comp22792_c0_seq2	unnamed protein product [Vitis vinifera]	1963	gi|297737110|emb|CBI26311.3|unnamed protein product [Vitis vinifera]	CBI26311	0	83	739.569	538	450	0	-				0.42	3.86	-18.6714	3.20235	6.26e-05	0.00254614
comp34667_c0_seq3	protein	1875	gi|224065102|ref|XP_002301671.1|predicted protein [Populus trichocarpa] >gi|222843397|gb|EEE80944.1| predicted protein [Populus trichocarpa]	XP_002301671	4.69e-125	77	453.366	366	284	1	P:metabolic process	-			0.43	3.85	-18.7167	3.14756	9.68e-05	0.00363137
comp28590_c0_seq4	transcription factor	1976	gi|118488133|gb|ABK95886.1|unknown [Populus trichocarpa]	ABK95886	8.41e-48	55	196.823	304	170	7	P:regulation of transcription, DNA-dependent; P:transcription, DNA-dependent; F:sequence-specific DNA binding; F:protein dimerization activity; C:nucleus; F:sequence-specific DNA binding transcription factor activity; F:DNA binding				0	3.85	-33.5417	32.9487	2.99e-10	1.7e-07
comp32101_c0_seq4	heat shock protein binding	598	gi|224123920|ref|XP_002330242.1|predicted protein [Populus trichocarpa] >gi|222871698|gb|EEF08829.1| predicted protein [Populus trichocarpa]	XP_002330242	1.27e-26	80	123.635	84	68	4	P:protein metabolic process; F:protein binding; P:response to stress	-			0.11	3.83	-21.3386	5.08211	3.89e-05	0.00172633	1	p2	(CT)10	20	578	597
comp31106_c0_seq2	hordeum vulgare vulgare mrna for complete clone: niashv3090l01	445	gi|326502027|dbj|AK375311.1|Hordeum vulgare subsp. vulgare mRNA for predicted protein, complete cds, clone: NIASHv3090L01	AK375311	1.12e-10	79	77.0278	87	69	0	-				27.79	3.82	-17.7949	-2.86472	0.000132153	0.0046426
comp32577_c1_seq2	neurogenic locus notch protein precursor-like	1778	gi|297737101|emb|CBI26302.3|unnamed protein product [Vitis vinifera]	CBI26302	1.31e-28	54	132.88	170	92	0	-				17.63	3.82	-16.126	-2.21045	0.00162615	0.0339173
comp34672_c1_seq11	neoxanthin cleavage enzyme-like protein	1047	gi|125540812|gb|EAY87207.1|hypothetical protein OsI_08611 [Oryza sativa Indica Group]	EAY87207	3.01e-47	54	193.741	281	153	1	F:catalytic activity	-			0.56	3.81	-19.3801	2.76628	0.000880555	0.0214641
comp34097_c1_seq3	chlorophyll a expressed	1339	gi|83317156|gb|ABC02752.1|chlorophyll synthase [Phyllostachys edulis]	ABC02752	1.29e-59	81	235.343	153	125	5	F:catalytic activity; F:binding; P:metabolic process	EC:1.13.12.14			0.46	3.81	-19.1714	3.05973	0.000274907	0.00856385	1	p3	(GCG)6	18	1099	1116
comp34632_c0_seq30	AC024594_8unknown protein [Oryza sativa Japonica Group]	3732	gi|13384376|gb|AAK21344.1|AC024594_8unknown protein [Oryza sativa Japonica Group]	AAK21344	0	72	303.908	293	213	1	F:phospholipid binding				0.42	3.79	-17.7497	3.15791	2.97e-05	0.00139377
comp34552_c0_seq11	conserved hypothetical protein [Ricinus communis]	3212	gi|255544726|ref|XP_002513424.1|conserved hypothetical protein [Ricinus communis] >gi|223547332|gb|EEF48827.1| conserved hypothetical protein [Ricinus communis]	XP_002513424	1.08e-123	50	365.155	801	406	3	F:binding; P:metabolic process; F:catalytic activity				0	3.78	-33.2034	33.6253	4.32e-12	6.54e-09
comp26284_c0_seq3	rnase ne	557	gi|532754|gb|AAA21135.1|RNase NE [Nicotiana alata]	AAA21135	2.18e-48	69	195.667	161	112	2	F:RNA binding; F:ribonuclease T2 activity				0	3.71	-34.4818	31.0684	1.17e-05	0.000648351	1	p2	(AG)9	18	1	18
comp28317_c0_seq3	kda proline-rich protein	1081	gi|38568019|emb|CAE05204.3|OSJNBa0070C17.11 [Oryza sativa Japonica Group]	CAE05204	5.4e-15	81	86.6557	91	74	2	P:transport; C:cytoplasmic membrane-bounded vesicle	-			0.19	3.7	-20.117	4.2468	9.39e-06	0.000549329	1	p2	(AG)10	20	1	20
comp33211_c1_seq23	conserved hypothetical protein [Ricinus communis]	941	gi|255585136|ref|XP_002533273.1|conserved hypothetical protein [Ricinus communis] >gi|223526898|gb|EEF29105.1| conserved hypothetical protein [Ricinus communis]	XP_002533273	1.01e-11	66	75.485	74	49	2	C:membrane; P:biological_process				19.2	3.69	-17.0054	-2.38005	0.000941716	0.0228628
comp34249_c0_seq23	mlo-like protein 6	2674	gi|224116332|ref|XP_002331956.1|predicted protein [Populus trichocarpa] >gi|222874733|gb|EEF11864.1| predicted protein [Populus trichocarpa]	XP_002331956	5.86e-127	70	460.299	437	309	2	C:integral to membrane; P:cell death				0.22	3.69	-18.7285	4.07236	1.03e-06	9.54e-05	1	p2	(AG)9	18	2656	2673
comp31269_c0_seq1	lotus japonicus clone: 3-037- htc	1312	gi|388503141|gb|BT139842.1|Lotus japonicus clone JCVI-FLLj-6N2 unknown mRNA	BT139842	2.06e-19	81	107.685	112	91	0	-				0	3.69	-33.8665	32.299	1.47e-08	3.39e-06
comp33317_c0_seq24	dtdp-4-dehydrorhamnose reductase	2013	gi|115449925|ref|NP_001048585.1|Os02g0826200 [Oryza sativa Japonica Group] >gi|48716437|dbj|BAD23044.1| putative dTDP-4-dehydrorhamnose reductase [Oryza sativa Japonica Group] >gi|113538116|dbj|BAF10499.1| Os02g0826200 [Oryza sativa Japonica Group] >gi|215697942|dbj|BAG92141.1| unnamed protein product [Oryza sativa Japonica Group]	NP_001048585	1.54e-113	81	415.231	320	260	8	P:biosynthetic process; P:carbohydrate metabolic process; F:catalytic activity; F:binding; P:metabolic process; P:nucleobase-containing compound metabolic process	EC:1.1.1.133		Polyketide sugar unit biosynthesis;Streptomycin biosynthesis;	0	3.68	-33.5602	32.9116	3.74e-10	2.06e-07	1	p4	(TGTA)6	24	1	24
comp34223_c4_seq4	autoinhibited calcium atpase	1862	gi|297735450|emb|CBI17890.3|unnamed protein product [Vitis vinifera]	CBI17890	3.51e-56	83	224.557	182	152	6	F:hydrolase activity; F:transporter activity; P:ion transport; C:cell; P:nucleobase-containing compound metabolic process; P:biosynthetic process; F:nucleotide binding; C:endoplasmic reticulum	EC:3.6.3.8			0.46	3.65	-18.7176	2.97682	0.000213925	0.00686496
comp34420_c0_seq17	hypothetical protein OsJ_04182 [Oryza sativa Japonica Group]	767	gi|125572741|gb|EAZ14256.1|hypothetical protein OsJ_04182 [Oryza sativa Japonica Group]	EAZ14256	0.000315	67	50.0618	49	33	0	-				0.22	3.64	-20.532	4.03623	0.000132862	0.00465739
comp33075_c0_seq13	hypothetical protein SORBIDRAFT_04g003150 [Sorghum bicolor]	3314	gi|242063982|ref|XP_002453280.1|hypothetical protein SORBIDRAFT_04g003150 [Sorghum bicolor] >gi|241933111|gb|EES06256.1| hypothetical protein SORBIDRAFT_04g003150 [Sorghum bicolor]	XP_002453280	1.53e-63	76	249.98	195	149	3	F:ATPase activator activity; C:cytoplasm; F:chaperone binding				0.58	3.62	-17.7326	2.64863	0.00031893	0.00941428
comp29117_c0_seq4	hypothetical protein LOC100216550 [Zea mays]	667	gi|239052136|ref|NP_001136444.2|hypothetical protein LOC100216550 [Zea mays] >gi|195646976|gb|ACG42956.1| hypothetical protein [Zea mays] >gi|238908554|gb|ACF79614.2| unknown [Zea mays]	NP_001136444	7.36e-67	80	257.684	166	133	1	C:cytoplasmic membrane-bounded vesicle	-			0.49	3.58	-20.1655	2.85689	0.00182225	0.0374904
comp32846_c2_seq5	zinc finger (c3hc4-type ring finger) family protein	886	gi|255544524|ref|XP_002513323.1|membrane associated ring finger 1,8, putative [Ricinus communis] >gi|223547231|gb|EEF48726.1| membrane associated ring finger 1,8, putative [Ricinus communis]	XP_002513323	4.35e-30	89	136.346	82	73	1	F:binding	-			0	3.56	-34.1762	31.6797	4.66e-07	5.14e-05	1	p2	(CT)9	18	1	18
comp33456_c1_seq3	bel1 homeotic	985	gi|297740294|emb|CBI30476.3|unnamed protein product [Vitis vinifera]	CBI30476	1.24e-07	55	62.003	104	58	6	P:regulation of transcription, DNA-dependent; P:transcription, DNA-dependent; F:sequence-specific DNA binding; C:nucleus; F:sequence-specific DNA binding transcription factor activity; F:DNA binding				0.08	3.55	-20.9663	5.55864	1.87e-06	0.000153561
comp34676_c0_seq3	PREDICTED: hypothetical protein [Vitis vinifera]	2296	gi|225455832|ref|XP_002275136.1|PREDICTED: hypothetical protein [Vitis vinifera]	XP_002275136	0	73	404.831	373	276	1	F:nucleic acid binding	-			0.67	3.53	-18.1709	2.39376	0.00168774	0.0350809
comp33188_c0_seq5	unnamed protein product [Vitis vinifera]	2000	gi|296085806|emb|CBI31130.3|unnamed protein product [Vitis vinifera]	CBI31130	1.84e-159	81	567.77	428	350	2	P:transport; C:cell	-			0	3.53	-33.5943	32.8434	5.92e-10	2.76e-07
comp31008_c0_seq3	unnamed protein product [Vitis vinifera]	624	gi|296086351|emb|CBI31940.3|unnamed protein product [Vitis vinifera]	CBI31940	2.51e-23	82	112.849	99	82	0	-				0.03	3.49	-22.3079	6.87544	7.72e-06	0.000465641
comp31399_c0_seq2	serine threonine protein	3689	gi|225452356|ref|XP_002274862.1|PREDICTED: hypothetical protein [Vitis vinifera] >gi|296087617|emb|CBI34873.3| unnamed protein product [Vitis vinifera]	XP_002274862	0	88	649.047	399	352	4	F:nucleotide binding; P:cellular protein modification process; F:protein kinase activity;	EC:2.7.11.0			0.74	3.48	-17.4241	2.22481	0.00215768	0.0417146
comp23266_c0_seq3	translocation -like	975	gi|242032293|ref|XP_002463541.1|hypothetical protein SORBIDRAFT_01g001670 [Sorghum bicolor] >gi|241917395|gb|EER90539.1| hypothetical protein SORBIDRAFT_01g001670 [Sorghum bicolor]	XP_002463541	1.77e-75	81	287.345	212	172	3	P:protein transport; C:cell; F:transporter activity	-			0	3.47	-34.1264	31.7794	2.97e-07	3.57e-05
comp32761_c0_seq9	immunophilin fkbp-type peptidyl-prolyl cis-trans isomerase family protein	732	gi|224056847|ref|XP_002299053.1|predicted protein [Populus trichocarpa] >gi|222846311|gb|EEE83858.1| predicted protein [Populus trichocarpa]	XP_002299053	4.62e-39	68	165.622	179	122	3	F:catalytic activity; C:plastid; F:binding	EC:5.2.1.8			0.42	3.43	-20.1733	3.01954	0.00156555	0.0327662
comp28477_c0_seq3	transcription factor transcription initiation factor	901	gi|226504288|ref|NP_001148522.1|LOC100282138 [Zea mays] >gi|195619992|gb|ACG31826.1| transcription factor/ transcription initiation factor [Zea mays]	NP_001148522	2.23e-35	64	119.398	142	92	5	P:transcription initiation from RNA polymerase II promoter; P:translational initiation; F:translation initiation factor activity; F:RNA polymerase II transcription factor activity; C:transcription factor TFIIA complex				0	3.43	-34.1915	31.6491	5.43e-07	5.79e-05
comp31110_c2_seq1	hypothetical protein OsI_01473 [Oryza sativa Indica Group]	586	gi|125525475|gb|EAY73589.1|hypothetical protein OsI_01473 [Oryza sativa Indica Group]	EAY73589	4.5e-05	40	51.9878	159	65	0	-				0	3.4	-34.5081	31.0158	1.45e-05	0.000765833
comp34136_c0_seq7	casein kinase ii catalytic alpha subunit	6166	gi|64976597|dbj|BAD98469.1|casein protein kinase 2 alpha subunit [Lolium perenne]	BAD98469	9.84e-127	92	429.098	271	250	11	P:biological_process; P:organelle organization; P:response to abiotic stimulus; P:regulation of biological process; P:cell cycle; F:protein kinase activity; P:cellular protein modification process; F:nucleotide binding; P:response to stress; P:DNA metabolic process;	EC:2.7.10.0; EC:2.7.11.0	IPR000719; IPR002290; IPR008271; IPR011009; IPR017441; IPR020635; G3DSA:1.10.510.10 (GENE3D), G3DSA:3.30.200.20 (GENE3D), PTHR24054 (PANTHER), SignalP-NN(euk) (SIGNALP), tmhmm (TMHMM)		0.02	3.38	-19.4602	7.69461	2.65e-13	7.12e-10
comp31066_c0_seq5	cip73 protein	2384	gi|296082103|emb|CBI21108.3|unnamed protein product [Vitis vinifera]	CBI21108	6.11e-96	56	357.066	560	319	0	-				0	3.36	-22.1843	10.3872	1.95e-10	1.22e-07	1	p2	(GA)10	20	4	23
comp31042_c0_seq3	hypothetical protein SORBIDRAFT_02g043150 [Sorghum bicolor]	4151	gi|242046954|ref|XP_002461223.1|hypothetical protein SORBIDRAFT_02g043150 [Sorghum bicolor] >gi|241924600|gb|EER97744.1| hypothetical protein SORBIDRAFT_02g043150 [Sorghum bicolor]	XP_002461223	0	69	724.161	736	513	1	C:cytoplasmic membrane-bounded vesicle	-			0.57	3.35	-17.4672	2.54232	0.000502523	0.013949
comp33975_c3_seq6	protein kinase family protein	2508	gi|225456205|ref|XP_002282869.1|PREDICTED: hypothetical protein isoform 1 [Vitis vinifera]	XP_002282869	1.46e-172	63	611.683	731	463	7	F:kinase activity; F:ATP binding; F:protein kinase activity; F:calcium ion binding; F:nucleotide binding; P:protein phosphorylation; F:protein serine/threonine kinase activity				0.42	3.35	-18.4113	2.97533	0.000144548	0.00504511
comp32797_c0_seq11	pre-mrna-processing protein	2531	gi|225437987|ref|XP_002272685.1|PREDICTED: hypothetical protein [Vitis vinifera]	XP_002272685	1.01e-104	84	386.341	293	249	3	C:intracellular; F:binding; P:nucleobase-containing compound metabolic process	-			0	3.32	-33.47	33.0921	1.29e-10	8.66e-08
comp34455_c0_seq6	dna binding	1496	gi|255541446|ref|XP_002511787.1|DNA binding protein, putative [Ricinus communis] >gi|223548967|gb|EEF50456.1| DNA binding protein, putative [Ricinus communis]	XP_002511787	1.53e-104	65	384.8	441	288	6	P:multicellular organismal development; F:DNA binding; C:nucleus; F:nuclease activity; P:DNA metabolic process; P:catabolic process	-			0	3.3	-33.852	32.3281	1.32e-08	3.12e-06	1	p2	(AG)9	18	1	18
comp34806_c2_seq15	takifugu rubripes clone complete sequence	600	gi|52627234|gb|AC096684.3|Takifugu rubripes clone 241N7, complete sequence	AC096684	1.19e-05	77	60.7975	96	74	0	-				0	3.3	-34.5129	31.0063	1.45e-05	0.000765833
comp21744_c0_seq1	tpa_inf: dof-type zinc finger protein 23	397	gi|242042067|ref|XP_002468428.1|hypothetical protein SORBIDRAFT_01g045840 [Sorghum bicolor] >gi|241922282|gb|EER95426.1| hypothetical protein SORBIDRAFT_01g045840 [Sorghum bicolor] >gi|316658138|tpg|DAA34026.1| TPA_inf: Dof-type zinc finger protein 23 [Sorghum bicolor]	XP_002468428	0.000142	48	49.6766	117	57	2	F:zinc ion binding; F:DNA binding				0.15	3.29	-21.8309	4.45025	0.00133434	0.0296445
comp33925_c0_seq2	transcription factor e2 dimerization partner protein	1792	gi|225440073|ref|XP_002282450.1|PREDICTED: hypothetical protein [Vitis vinifera] >gi|297741646|emb|CBI32778.3| unnamed protein product [Vitis vinifera]	XP_002282450	3.87e-121	81	440.269	356	289	5	F:sequence-specific DNA binding transcription factor activity; F:DNA binding; C:nucleoplasm; C:protein complex; ; P:regulation of biological process	-			0.14	3.29	-19.7087	4.55379	1.38e-06	0.000122525
comp32797_c0_seq19	pre-mrna-processing protein	2320	gi|225437987|ref|XP_002272685.1|PREDICTED: hypothetical protein [Vitis vinifera]	XP_002272685	0	79	827.395	665	530	2	C:intracellular; P:multicellular organismal development; P:regulation of biological process	-			0.45	3.28	-18.492	2.85615	0.000282841	0.00863633
comp34725_c1_seq2	cadmium-transporting atpase-like protein	3530	gi|242096926|ref|XP_002438953.1|hypothetical protein SORBIDRAFT_10g028920 [Sorghum bicolor] >gi|241917176|gb|EER90320.1| hypothetical protein SORBIDRAFT_10g028920 [Sorghum bicolor]	XP_002438953	0	84	423.705	320	269	9	F:transporter activity; C:cell; F:binding; P:biological_process; F:hydrolase activity; P:nucleobase-containing compound metabolic process; P:biosynthetic process; F:nucleotide binding; C:plasma membrane; P:ion transport	EC:3.6.3.46			13.76	3.26	-15.4298	-2.08217	0.00256793	0.0486932	1	p3	(CAC)6	18	2828	2845
comp32556_c0_seq8	receptor protein kinase-like protein	3205	gi|147788411|emb|CAN69961.1|hypothetical protein VITISV_008739 [Vitis vinifera]	CAN69961	2.52e-164	75	584.719	560	423	1	F:catalytic activity	-			0	3.26	-33.3112	33.4097	1.73e-11	1.95e-08	1	p2	(GA)9	18	1	18	2	p3	(TCT)6	18	615	632
comp26924_c0_seq3	ac012654_9contains s1 rna binding domain pf	1467	gi|255572295|ref|XP_002527086.1|conserved hypothetical protein [Ricinus communis] >gi|223533509|gb|EEF35249.1| conserved hypothetical protein [Ricinus communis]	XP_002527086	4.82e-95	85	353.214	282	242	2	F:RNA binding; C:plastid	-			0	3.25	-33.8781	32.2758	1.83e-08	3.97e-06
comp34578_c0_seq7	conserved hypothetical protein [Ricinus communis]	1356	gi|255548922|ref|XP_002515517.1|conserved hypothetical protein [Ricinus communis] >gi|223545461|gb|EEF46966.1| conserved hypothetical protein [Ricinus communis]	XP_002515517	8.39e-06	57	56.6102	103	59	0	-				0.54	3.24	-19.1454	2.57536	0.0018835	0.0386849
comp31412_c0_seq2	predicted protein [Populus trichocarpa]	2237	gi|224053591|ref|XP_002297888.1|predicted protein [Populus trichocarpa] >gi|222845146|gb|EEE82693.1| predicted protein [Populus trichocarpa]	XP_002297888	0	79	733.791	584	464	3	F:transporter activity; C:cell	-			0.53	3.24	-18.4428	2.61305	0.000744507	0.0184923
comp31527_c0_seq3	transmembrane a coiled coil-4 of eukaryotic origin ( kd) -like protein	3217	gi|225459209|ref|XP_002285742.1|PREDICTED: hypothetical protein [Vitis vinifera]	XP_002285742	0	76	1270.37	1001	767	0	-				0	3.24	-33.3141	33.404	1.73e-11	1.95e-08
comp31989_c1_seq2	l3 atp binding atp-dependent helicase helicase nucleic acid binding	1606	gi|225444694|ref|XP_002277754.1|PREDICTED: similar to predicted protein [Vitis vinifera]	XP_002277754	3.62e-99	68	367.081	392	267	9	P:response to stress; P:DNA metabolic process; F:hydrolase activity; F:DNA binding; C:chromosome; P:biosynthetic process; C:protein complex; C:intracellular	-			0.35	3.23	-19.2114	3.18716	0.000150625	0.00524966
comp31488_c0_seq1	multidrug pheromone mdr abc transporter family	5223	gi|225441205|ref|XP_002266505.1|PREDICTED: hypothetical protein [Vitis vinifera]	XP_002266505	0	87	1666.36	1300	1135	20	P:transport; F:hydrolase activity; F:transporter activity; P:response to external stimulus; P:response to abiotic stimulus; P:response to biotic stimulus; C:cell; P:multicellular organismal development; P:biological_process; C:plasma membrane; P:nucleobase-containing compound metabolic process; P:catabolic process; F:protein binding; F:nucleotide binding; P:response to endogenous stimulus; P:repr…	EC:3.6.3.30; EC:3.6.3.44	SignalP-NN(euk) (SIGNALP), tmhmm (TMHMM)		0	3.22	-32.9683	34.0954	2e-13	5.7e-10	1	p2	(GA)9	18	1	18
comp32140_c0_seq4	2-oxoglutarate-dependent dioxygenase	639	gi|29825611|gb|AAO92303.1|gibberellin 2-oxidase 1 [Nicotiana sylvestris]	AAO92303	4.8e-57	78	224.942	176	138	2	F:catalytic activity; P:metabolic process	-			0.41	3.21	-20.4316	2.95417	0.00231637	0.0442174
comp33195_c0_seq12	sam-dependent methyltransferase-like protein	1646	gi|115443873|ref|NP_001045716.1|Os02g0121200 [Oryza sativa Japonica Group] >gi|41052631|dbj|BAD08140.1| SAM-dependent methyltransferase-like protein [Oryza sativa Japonica Group] >gi|41052744|dbj|BAD07600.1| SAM-dependent methyltransferase-like protein [Oryza sativa Japonica Group] >gi|113535247|dbj|BAF07630.1| Os02g0121200 [Oryza sativa Japonica Group] >gi|215687216|dbj|BAG91781.1| unnamed prote…	NP_001045716	3.13e-146	72	523.472	467	337	1	C:mitochondrion	-			0.29	3.2	-19.3352	3.47413	3.8e-05	0.00169326	1	p2	(CT)9	18	1	18
comp33568_c1_seq4	hypothetical protein OsJ_34191 [Oryza sativa Japonica Group]	1516	gi|222616116|gb|EEE52248.1|hypothetical protein OsJ_34191 [Oryza sativa Japonica Group]	EEE52248	7.07e-139	80	430.254	308	247	1	C:mitochondrion	-			0.01	3.2	-22.3039	9.1772	1.47e-08	3.39e-06
comp31612_c0_seq6	D-alanine-D-alanine ligase, putative [Ricinus communis]	682	gi|255586280|ref|XP_002533792.1|D-alanine-D-alanine ligase, putative [Ricinus communis] >gi|223526281|gb|EEF28594.1| D-alanine-D-alanine ligase, putative [Ricinus communis]	XP_002533792	5.36e-28	83	128.642	85	71	5	F:catalytic activity; P:biosynthetic process; P:carbohydrate metabolic process; C:cell wall; F:nucleotide binding;	EC:6.3.2.4		Peptidoglycan biosynthesis;D-Alanine metabolism;	0	3.19	-34.444	31.1441	7.72e-06	0.000465641	1	p2	(CT)9	18	665	682
comp31554_c0_seq1	organic anion	786	gi|225445968|ref|XP_002265761.1|PREDICTED: hypothetical protein [Vitis vinifera]	XP_002265761	2.85e-32	90	97.8265	60	54	2	P:transport; C:cell	-			0	3.18	-34.3441	31.3439	2.94e-06	0.000222085	1	p2	(AG)9	18	1	18
comp32379_c0_seq3	peroxisomal multifunctional enzyme type 2	615	gi|226492314|ref|NP_001140491.1|hypothetical protein LOC100272552 [Zea mays] >gi|194699704|gb|ACF83936.1| unknown [Zea mays] >gi|195639160|gb|ACG39048.1| peroxisomal multifunctional enzyme type 2 [Zea mays]	NP_001140491	2.62e-26	80	115.931	87	70	2	F:catalytic activity; P:metabolic process	-			0	3.17	-34.524	30.9842	1.8e-05	0.000917489
comp32519_c0_seq5	hypothetical protein ARALYDRAFT_483133 [Arabidopsis lyrata subsp. lyrata]	762	gi|297824013|ref|XP_002879889.1|hypothetical protein ARALYDRAFT_483133 [Arabidopsis lyrata subsp. lyrata] >gi|297325728|gb|EFH56148.1| hypothetical protein ARALYDRAFT_483133 [Arabidopsis lyrata subsp. lyrata]	XP_002879889	1.22e-08	51	64.6994	129	66	1	C:plastid				0.35	3.16	-20.319	3.18591	0.000851461	0.0208599
comp32209_c0_seq11	pentatricopeptide repeat-containing	582	gi|242087853|ref|XP_002439759.1|hypothetical protein SORBIDRAFT_09g019580 [Sorghum bicolor] >gi|241945044|gb|EES18189.1| hypothetical protein SORBIDRAFT_09g019580 [Sorghum bicolor]	XP_002439759	3.78e-41	75	171.785	133	100	1	F:protein binding	-			0	3.16	-34.5641	30.904	2.25e-05	0.00109936
comp33084_c1_seq16	bgal8_orysj ame: full=beta-galactosidase 8 short=lactase 8 flags: precursor	805	gi|115465145|ref|NP_001056172.1|Os05g0539400 [Oryza sativa Japonica Group] >gi|122168850|sp|Q0DGD7.1|BGAL8_ORYSJ RecName: Full=Beta-galactosidase 8; Short=Lactase 8; Flags: Precursor >gi|113579723|dbj|BAF18086.1| Os05g0539400 [Oryza sativa Japonica Group] >gi|215696978|dbj|BAG90972.1| unnamed protein product [Oryza sativa Japonica Group] >gi|218197179|gb|EEC79606.1| hypothetical protein OsI_20800…	NP_001056172	9.16e-58	63	228.024	255	163	2	C:cytoplasmic membrane-bounded vesicle; F:hydrolase activity	-			0	3.14	-24.6785	12.0427	2.45e-06	0.000192895
comp31365_c0_seq4	short-chain dehydrogenase reductase family protein	2216	gi|227343621|gb|ACP27630.1|short-chain dehydrogenase/reductase [Oncidium Gower Ramsey]	ACP27630	3.18e-99	87	367.851	239	208	3	P:metabolic process; F:catalytic activity; F:binding	-			0.01	3.13	-21.1273	7.85733	6.41e-10	2.93e-07
comp28384_c0_seq3	rna-binding protein	887	gi|225455300|ref|XP_002275189.1|PREDICTED: hypothetical protein [Vitis vinifera] >gi|302143942|emb|CBI23047.3| unnamed protein product [Vitis vinifera]	XP_002275189	4.77e-58	77	129.413	106	82	3	F:nucleic acid binding; C:mitochondrion; F:nucleotide binding	-			0	3.11	-34.2733	31.4855	1.45e-06	0.000123861
comp31212_c0_seq1	nuclear transcription factor y subunit a-3	745	gi|242036751|ref|XP_002465770.1|hypothetical protein SORBIDRAFT_01g045500 [Sorghum bicolor] >gi|241919624|gb|EER92768.1| hypothetical protein SORBIDRAFT_01g045500 [Sorghum bicolor]	XP_002465770	5.72e-32	84	129.413	86	73	5	F:sequence-specific DNA binding transcription factor activity; F:DNA binding; C:nucleoplasm; C:protein complex; ; P:regulation of biological process	-			0	3.11	-34.3988	31.2345	5.19e-06	0.000342684	1	p2	(GA)9	18	1	18
comp32127_c1_seq6	kelch repeat-containing serine threonine phosphoesterase family expressed	958	gi|242033549|ref|XP_002464169.1|hypothetical protein SORBIDRAFT_01g013460 [Sorghum bicolor] >gi|241918023|gb|EER91167.1| hypothetical protein SORBIDRAFT_01g013460 [Sorghum bicolor]	XP_002464169	1.14e-34	67	151.754	146	99	4	F:hydrolase activity; F:iron ion binding; F:manganese ion binding; F:phosphoprotein phosphatase activity				0.29	3.1	-20.135	3.42003	0.000222231	0.00699037
comp33596_c0_seq5	unknown protein [Arabidopsis thaliana]	633	gi|186515498|ref|NP_001119095.1|unknown protein [Arabidopsis thaliana]	NP_001119095	1.59e-27	74	86.6557	66	49	3	F:molecular_function; P:biological_process; C:cellular_component				0	3.1	-24.8608	11.6781	1.45e-05	0.000765833	1	p3	(GCG)7	21	1	21	2	p2	(CT)9	18	615	632
comp32165_c0_seq16	hypothetical protein SORBIDRAFT_10g023620 [Sorghum bicolor]	1786	gi|242096324|ref|XP_002438652.1|hypothetical protein SORBIDRAFT_10g023620 [Sorghum bicolor] >gi|241916875|gb|EER90019.1| hypothetical protein SORBIDRAFT_10g023620 [Sorghum bicolor]	XP_002438652	5.05e-105	79	386.726	333	265	1	F:hydrolase activity	-			0.57	3.09	-18.7516	2.44411	0.00169789	0.0352767	1	p2	(AG)9	18	1	18	2	p2	(GT)9	18	1194	1211
comp28456_c0_seq4	exocyst complex component	2559	gi|225429246|ref|XP_002264732.1|PREDICTED: hypothetical protein [Vitis vinifera] >gi|296088092|emb|CBI35451.3| unnamed protein product [Vitis vinifera]	XP_002264732	0	92	1226.08	754	696	5	P:reproduction; C:plasma membrane; C:cytoplasm; C:protein complex; C:cytosol; P:anatomical structure morphogenesis; P:cellular component organization; P:cell differentiation; P:cell growth; P:multicellular organismal development	-			0	3.09	-33.5125	33.007	2.09e-10	1.28e-07	1	p2	(CT)9	18	2541	2558
comp28326_c1_seq3	glutaredoxin-like protein	1974	gi|297801552|ref|XP_002868660.1|hypothetical protein ARALYDRAFT_916213 [Arabidopsis lyrata subsp. lyrata] >gi|297314496|gb|EFH44919.1| hypothetical protein ARALYDRAFT_916213 [Arabidopsis lyrata subsp. lyrata]	XP_002868660	5.14e-37	83	160.999	107	89	7	C:vacuole; C:plasma membrane; F:electron carrier activity; P:regulation of biological process; P:cellular homeostasis; F:catalytic activity	EC:1.20.4.1			0	3.05	-33.7105	32.611	2.48e-09	8.16e-07
comp34158_c3_seq4	zinc finger	983	gi|242090197|ref|XP_002440931.1|hypothetical protein SORBIDRAFT_09g017110 [Sorghum bicolor] >gi|241946216|gb|EES19361.1| hypothetical protein SORBIDRAFT_09g017110 [Sorghum bicolor]	XP_002440931	1.45e-16	88	91.6633	53	47	2	F:binding; C:plastid	-			0	3.05	-34.2121	31.6079	7.45e-07	7.36e-05
comp34802_c0_seq30	cyclic nucleotide-binding transporter 1	2293	gi|296088023|emb|CBI35306.3|unnamed protein product [Vitis vinifera]	CBI35306	4.17e-102	70	377.481	362	256	0	-				0	3.03	-33.6074	32.8173	6.94e-10	3.08e-07
comp33735_c1_seq2	pentatricopeptide repeat-containing protein	2842	gi|225445374|ref|XP_002281645.1|PREDICTED: hypothetical protein [Vitis vinifera]	XP_002281645	0	71	951.814	834	594	1	P:nucleobase-containing compound metabolic process	-			0	3.02	-33.4549	33.1223	1.05e-10	7.19e-08
comp28480_c0_seq5	protein	1491	gi|224118004|ref|XP_002331534.1|predicted protein [Populus trichocarpa] >gi|222873758|gb|EEF10889.1| predicted protein [Populus trichocarpa]	XP_002331534	1.63e-106	85	391.349	257	221	4	P:lipid metabolic process; C:cell; F:hydrolase activity; P:metabolic process	EC:3.5.1.0			0	3.02	-33.9183	32.1955	2.87e-08	5.75e-06
comp25640_c0_seq1	cytochrome b6	2066	gi|343210|gb|AAA85375.1|apocytochrome b6 (alt.) [Oryza sativa] >gi|226762|prf||1604469A cytochrome b6	AAA85375	1.31e-107	99	395.586	206	205	9	F:catalytic activity; F:binding; P:transport; F:electron carrier activity; C:cell; P:generation of precursor metabolites and energy; P:metabolic process; C:thylakoid; C:plastid	-			13.9	2.98	-16.2597	-2.22589	0.00145359	0.0305551
comp28226_c0_seq3	diacylglycerol kinase	2468	gi|225438325|ref|XP_002272045.1|PREDICTED: hypothetical protein [Vitis vinifera]	XP_002272045	0	78	862.062	687	539	9	F:kinase activity; P:multicellular organismal development; P:response to stress; P:response to abiotic stimulus; P:response to external stimulus; F:protein binding; P:metabolic process; P:signal transduction; P:catabolic process; P:lipid metabolic process	EC:2.7.1.107		Glycerophospholipid metabolism;Glycerolipid metabolism;Phosphatidylinositol signaling system;	13.29	2.94	-16.0448	-2.17927	0.00177489	0.0365939
comp34482_c0_seq4	pentatricopeptide repeat-containing protein	1745	gi|225459866|ref|XP_002284840.1|PREDICTED: hypothetical protein [Vitis vinifera]	XP_002284840	2.6e-130	74	470.7	416	310	1	F:binding				0.49	2.93	-18.9306	2.58509	0.00146236	0.0307127
comp33975_c3_seq5	protein kinase family protein	2943	gi|225456205|ref|XP_002282869.1|PREDICTED: hypothetical protein isoform 1 [Vitis vinifera]	XP_002282869	1.14e-171	62	608.986	735	462	7	F:kinase activity; F:ATP binding; F:protein kinase activity; F:calcium ion binding; F:nucleotide binding; P:protein phosphorylation; F:protein serine/threonine kinase activity				0.25	2.93	-18.6549	3.53761	1.56e-05	0.000819961
comp34150_c0_seq13	acting on acid in phosphorus-containing anhydrides nucleic acid binding zinc ion binding	1398	gi|224069088|ref|XP_002302897.1|predicted protein [Populus trichocarpa] >gi|222844623|gb|EEE82170.1| predicted protein [Populus trichocarpa]	XP_002302897	3.34e-73	66	178.718	186	123	2	F:hydrolase activity; F:binding	-			0	2.93	-33.9877	32.0567	5.9e-08	1.01e-05
comp33516_c0_seq5	ns1 asparagine-trna ligase	2196	gi|297744376|emb|CBI37350.3|unnamed protein product [Vitis vinifera]	CBI37350	0	92	362.073	219	203	11	F:catalytic activity; P:translation; P:nucleobase-containing compound metabolic process; ; F:nucleic acid binding; C:mitochondrion; P:reproduction; P:multicellular organismal development; F:nucleotide binding; C:plastid	EC:6.1.1.22; EC:6.1.1.12		Aminoacyl-tRNA biosynthesis;Aminoacyl-tRNA biosynthesis;	0	2.92	-33.6638	32.7046	1.34e-09	5.28e-07
comp31610_c0_seq1	ribonuclease t2	2197	gi|3860325|emb|CAA10130.1|ribonuclease T2 [Cicer arietinum]	CAA10130	3.83e-69	78	195.282	127	100	2	F:RNA binding; F:nuclease activity	EC:3.1.27.1			0.58	2.91	-18.4849	2.33295	0.00213241	0.0412754	1	p2	(CT)9	18	2174	2191
comp27151_c0_seq1	lipase family protein	2194	gi|297844792|ref|XP_002890277.1|lipase family protein [Arabidopsis lyrata subsp. lyrata] >gi|297336119|gb|EFH66536.1| lipase family protein [Arabidopsis lyrata subsp. lyrata]	XP_002890277	4.49e-138	82	496.893	356	293	2	F:hydrolase activity; P:catabolic process; P:lipid metabolic process	-			0.41	2.91	-18.7298	2.81933	0.000318532	0.00940825	1	p2	(GA)10	20	1	20
comp30531_c0_seq4	unnamed protein product [Vitis vinifera]	1135	gi|297744929|emb|CBI38460.3|unnamed protein product [Vitis vinifera]	CBI38460	9.92e-47	76	192.2	169	130	1	P:metabolic process	-			0.27	2.91	-19.9851	3.43521	0.000259049	0.00808548
comp19760_c0_seq1	p2c33_orysj ame: full=probable protein phosphatase 2c 33 short= 2c33	1579	gi|115452531|ref|NP_001049866.1|Os03g0301700 [Oryza sativa Japonica Group] >gi|122247145|sp|Q10MN6.1|P2C33_ORYSJ RecName: Full=Probable protein phosphatase 2C 33; Short=OsPP2C33 >gi|108707694|gb|ABF95489.1| protein phosphatase 2C, putative, expressed [Oryza sativa Japonica Group] >gi|113548337|dbj|BAF11780.1| Os03g0301700 [Oryza sativa Japonica Group] >gi|215678832|dbj|BAG95269.1| unnamed protein…	NP_001049866	6.46e-125	84	452.595	316	267	2	F:catalytic activity; P:metabolic process	-			0.22	2.91	-19.6468	3.70673	5.79e-05	0.00236506	1	p3	(CGG)6	18	1532	1549
comp28321_c0_seq1	PREDICTED: hypothetical protein [Vitis vinifera]	1295	gi|225453555|ref|XP_002262754.1|PREDICTED: hypothetical protein [Vitis vinifera] >gi|296088978|emb|CBI38681.3| unnamed protein product [Vitis vinifera]	XP_002262754	1.44e-76	72	291.582	273	198	1	C:plastid	-			0	2.9	-34.05	31.9321	1.28e-07	1.82e-05
comp34725_c1_seq6	cadmium-transporting atpase-like protein	3434	gi|242096926|ref|XP_002438953.1|hypothetical protein SORBIDRAFT_10g028920 [Sorghum bicolor] >gi|241917176|gb|EER90320.1| hypothetical protein SORBIDRAFT_10g028920 [Sorghum bicolor]	XP_002438953	0	84	423.705	320	269	9	F:transporter activity; C:cell; F:binding; P:biological_process; F:hydrolase activity; P:nucleobase-containing compound metabolic process; P:biosynthetic process; F:nucleotide binding; C:plasma membrane; P:ion transport	EC:3.6.3.46			0	2.89	-33.3503	33.3315	2.72e-11	2.48e-08	1	p3	(CAC)6	18	2732	2749
comp30939_c0_seq7	haloacid dehalogenase-like hydrolase-like protein	673	gi|225425718|ref|XP_002274402.1|PREDICTED: hypothetical protein [Vitis vinifera] >gi|296086384|emb|CBI31973.3| unnamed protein product [Vitis vinifera]	XP_002274402	1.35e-41	91	124.02	69	63	2	F:hydrolase activity; P:metabolic process	EC:3.1.3.18		Glyoxylate and dicarboxylate metabolism;	0	2.87	-34.5286	30.9749	1.8e-05	0.000917489
comp32931_c0_seq9	jmjc domain containing expressed	632	gi|224123112|ref|XP_002318998.1|predicted protein [Populus trichocarpa] >gi|222857374|gb|EEE94921.1| predicted protein [Populus trichocarpa]	XP_002318998	7.08e-29	84	131.339	100	84	1	F:binding	-			0	2.86	-34.5778	30.8766	2.82e-05	0.00132761
comp34150_c0_seq9	fan1_orysj ame: full=fanconi-associated nuclease 1 homolog	1556	gi|225433682|ref|XP_002265776.1|PREDICTED: hypothetical protein [Vitis vinifera]	XP_002265776	2.42e-128	84	327.02	213	179	5	F:hydrolase activity; F:nucleic acid binding; C:mitochondrion; F:binding	EC:3.6.1.0			0.45	2.84	-19.1747	2.65333	0.00114127	0.0257691	1	p2	(AG)10	20	1537	1556
comp33314_c1_seq4	akin gamma	1234	gi|226507472|ref|NP_001152743.1|LOC100286384 [Zea mays] >gi|194705158|gb|ACF86663.1| unknown [Zea mays] >gi|195659551|gb|ACG49243.1| AKIN gamma [Zea mays] >gi|224032545|gb|ACN35348.1| unknown [Zea mays]	NP_001152743	1.15e-67	87	261.922	169	148	2	F:catalytic activity; P:metabolic process	-			0.45	2.83	-19.5144	2.65486	0.0020415	0.0397223
comp34708_c0_seq26	histone deacetylase	681	gi|255547205|ref|XP_002514660.1|histone deacetylase hda1, putative [Ricinus communis] >gi|223546264|gb|EEF47766.1| histone deacetylase hda1, putative [Ricinus communis]	XP_002514660	6.82e-07	71	58.5362	52	37	0	-				0	2.83	-34.5322	30.9676	1.8e-05	0.000917489	1	p2	(CT)9	18	1	18	2	p3	(TCA)6	18	662	679
comp22567_c0_seq1	zinc finger family protein	843	gi|294460109|gb|ADE75637.1|unknown [Picea sitchensis]	ADE75637	1.76e-62	76	243.817	185	141	3	C:vacuole; F:binding; C:plasma membrane	-			14.6	2.82	-17.5562	-2.37431	0.00113339	0.0256509	1	p2	(GA)9	18	1	18
comp33297_c2_seq1	hypothetical protein OsI_01742 [Oryza sativa Indica Group]	3533	gi|218188140|gb|EEC70567.1|hypothetical protein OsI_01742 [Oryza sativa Indica Group]	EEC70567	2.3e-166	80	591.652	473	380	1	F:binding	-			0.28	2.82	-18.342	3.32861	2.81e-05	0.00132761	1	p4	(TTGA)6	24	1670	1693
comp33133_c0_seq6	dna binding	2638	gi|297736810|emb|CBI26011.3|unnamed protein product [Vitis vinifera]	CBI26011	0	73	850.507	803	589	1	F:nucleic acid binding	-			0.34	2.8	-18.6383	3.06034	0.000120964	0.00444328	1	p3	(TCA)7	21	1	21
comp34667_c0_seq6	protein	1747	gi|224065102|ref|XP_002301671.1|predicted protein [Populus trichocarpa] >gi|222843397|gb|EEE80944.1| predicted protein [Populus trichocarpa]	XP_002301671	2.5e-112	72	247.669	232	168	1	P:metabolic process	-			0.06	2.8	-20.4881	5.57088	6.45e-07	6.57e-05
comp31684_c0_seq3	lipid-binding serum glycoprotein family protein	1698	gi|225447199|ref|XP_002272020.1|PREDICTED: hypothetical protein [Vitis vinifera] >gi|297739241|emb|CBI28892.3| unnamed protein product [Vitis vinifera]	XP_002272020	1.09e-109	68	232.261	232	159	1	C:vacuole	-			0	2.79	-33.8826	32.2669	1.83e-08	3.97e-06
comp32844_c0_seq3	short-chain dehydrogenase reductase family protein	2185	gi|242093440|ref|XP_002437210.1|hypothetical protein SORBIDRAFT_10g022920 [Sorghum bicolor] >gi|241915433|gb|EER88577.1| hypothetical protein SORBIDRAFT_10g022920 [Sorghum bicolor]	XP_002437210	6.28e-102	62	206.453	210	131	3	F:catalytic activity; P:metabolic process; F:binding	-			0	2.77	-33.706	32.6201	2.26e-09	7.67e-07	1	p2	(AG)9	18	1270	1287
comp30998_c0_seq2	PREDICTED: hypothetical protein [Vitis vinifera]	4000	gi|225436204|ref|XP_002271177.1|PREDICTED: hypothetical protein [Vitis vinifera]	XP_002271177	0	60	952.199	1441	871	0	-				0.59	2.76	-17.6375	2.22071	0.00236026	0.0449489
comp28384_c0_seq2	PREDICTED: hypothetical protein [Vitis vinifera]	1007	gi|225455300|ref|XP_002275189.1|PREDICTED: hypothetical protein [Vitis vinifera] >gi|302143942|emb|CBI23047.3| unnamed protein product [Vitis vinifera]	XP_002275189	4.97e-52	81	209.534	153	125	3	F:nucleic acid binding; C:mitochondrion; F:nucleotide binding	-			0.4	2.76	-19.9119	2.79129	0.00149543	0.03138
comp34632_c0_seq21	AC024594_8unknown protein [Oryza sativa Japonica Group]	4817	gi|13384376|gb|AAK21344.1|AC024594_8unknown protein [Oryza sativa Japonica Group]	AAK21344	0	76	421.394	339	259	1	F:lipid binding	-	IPR005331; G3DSA:3.40.50.300 (GENE3D), SignalP-NN(euk) (SIGNALP), tmhmm (TMHMM)		0	2.73	-33.1468	33.7386	2.06e-12	3.57e-09
comp33569_c0_seq2	tpa_inf: brachypodium distachyon ultaconserved-like element ule507	1214	gi|405110704|tpe|HE964393.1|TPA_inf: Brachypodium distachyon Ultaconserved-like element ULE507	HE964393	2.48e-05	68	60.7975	157	108	0	-				0	2.73	-34.139	31.754	3.45e-07	4.02e-05
comp32489_c1_seq2	PREDICTED: hypothetical protein isoform 1 [Vitis vinifera]	769	gi|225437326|ref|XP_002264522.1|PREDICTED: hypothetical protein isoform 1 [Vitis vinifera]	XP_002264522	1.69e-67	83	247.284	179	150	5	P:biosynthetic process; P:metabolic process; F:transferase activity; F:nucleotide binding; C:plastid	EC:2.7.6.2		Thiamine metabolism;	0	2.73	-34.4698	31.0924	9.48e-06	0.000549329
comp34193_c0_seq18	phosphatidylinositol transfer	2236	gi|242042035|ref|XP_002468412.1|hypothetical protein SORBIDRAFT_01g045510 [Sorghum bicolor] >gi|241922266|gb|EER95410.1| hypothetical protein SORBIDRAFT_01g045510 [Sorghum bicolor]	XP_002468412	0	72	657.136	612	444	3	P:transport; C:intracellular; F:transporter activity				0	2.72	-33.7031	32.626	2.26e-09	7.67e-07	1	p2	(AG)9	18	1	18	2	p2	(GA)10	20	2217	2236
comp32828_c0_seq2	unnamed protein product [Vitis vinifera]	1966	gi|297739526|emb|CBI29708.3|unnamed protein product [Vitis vinifera]	CBI29708	8.38e-56	61	223.402	292	180	0	-				0	2.72	-33.7941	32.4438	6.4e-09	1.72e-06	1	p2	(GA)9	18	1	18
comp23863_c0_seq2	glutathione s-transferase	879	gi|296086372|emb|CBI31961.3|unnamed protein product [Vitis vinifera]	CBI31961	4e-28	64	129.798	183	118	3	C:cytoplasm; P:toxin catabolic process; F:glutathione transferase activity				0	2.68	-34.3871	31.2579	4.28e-06	0.000295463	1	p2	(GA)9	18	1	18
comp33449_c0_seq20	ent-kaurene oxidase	824	gi|222635773|gb|EEE65905.1|hypothetical protein OsJ_21749 [Oryza sativa Japonica Group]	EEE65905	3.94e-43	90	179.489	113	102	5	F:binding; F:catalytic activity; P:metabolic process; F:electron carrier activity	-			0	2.68	-34.432	31.1682	6.32e-06	0.000397134
comp31004_c0_seq5	unnamed protein product [Vitis vinifera]	496	gi|296090180|emb|CBI39999.3|unnamed protein product [Vitis vinifera]	CBI39999	1.14e-06	73	56.6102	52	38	0	-				0	2.67	-34.8009	30.4304	0.000164799	0.00545685
comp34650_c1_seq4	cdkf1_orysi ame: full=cyclin-dependent kinase f-1 short=cdkf 1	2859	gi|222635507|gb|EEE65639.1|hypothetical protein OsJ_21211 [Oryza sativa Japonica Group]	EEE65639	2.01e-40	74	172.94	147	110	1	F:protein kinase activity	-			0	2.66	-33.5414	32.9494	2.99e-10	1.7e-07
comp30776_c0_seq2	60s ribosomal protein	1039	gi|224120794|ref|XP_002330953.1|predicted protein [Populus trichocarpa] >gi|222873147|gb|EEF10278.1| predicted protein [Populus trichocarpa]	XP_002330953	1.94e-30	63	137.887	138	88	5	F:metal ion binding; F:zinc ion binding; C:ribonucleoprotein complex; P:ribosome biogenesis; C:ribosome				0	2.66	-34.2701	31.492	1.22e-06	0.000108943	1	p2	(AG)9	18	1	18
comp34102_c0_seq5	ubiquitin ligase protein fancl	1517	gi|297797607|ref|XP_002866688.1|hypothetical protein ARALYDRAFT_496810 [Arabidopsis lyrata subsp. lyrata] >gi|297312523|gb|EFH42947.1| hypothetical protein ARALYDRAFT_496810 [Arabidopsis lyrata subsp. lyrata]	XP_002866688	1.33e-79	67	301.982	284	193	4	F:zinc ion binding; F:ligase activity; P:biological_process; C:cellular_component				0.04	2.65	-20.9929	6.01308	6.55e-07	6.64e-05	1	p2	(GA)9	18	1	18
comp31919_c0_seq2	PREDICTED: hypothetical protein [Vitis vinifera]	1603	gi|225438982|ref|XP_002279550.1|PREDICTED: hypothetical protein [Vitis vinifera]	XP_002279550	2.83e-136	79	490.345	363	287	2	F:transferase activity; P:biosynthetic process	-			0.45	2.64	-19.1802	2.53387	0.00225458	0.0433919
comp31106_c0_seq1	hordeum vulgare vulgare mrna for complete clone: niashv3090l01	447	gi|326502027|dbj|AK375311.1|Hordeum vulgare subsp. vulgare mRNA for predicted protein, complete cds, clone: NIASHv3090L01	AK375311	5.13e-15	82	91.4547	90	74	0	-				13.36	2.63	-18.5849	-2.34561	0.00254014	0.0482228
comp29365_c0_seq4	n-acetylglucosaminyl-phosphatidylinositol de-n-acetylase-related	1022	gi|224120368|ref|XP_002318312.1|predicted protein [Populus trichocarpa] >gi|222858985|gb|EEE96532.1| predicted protein [Populus trichocarpa]	XP_002318312	3.18e-70	71	270.011	245	174	0	-				0	2.62	-34.2936	31.4449	1.72e-06	0.000141713	1	p2	(GA)9	18	1005	1022
comp32318_c0_seq7	protein	2230	gi|224122978|ref|XP_002330411.1|predicted protein [Populus trichocarpa] >gi|222871796|gb|EEF08927.1| predicted protein [Populus trichocarpa]	XP_002330411	0	65	676.781	746	485	1	F:binding	-			0.27	2.61	-19.1002	3.29663	6.12e-05	0.00249182
comp16770_c0_seq2	hypothetical protein VITISV_024254 [Vitis vinifera]	793	gi|147844294|emb|CAN82119.1|hypothetical protein VITISV_024254 [Vitis vinifera]	CAN82119	2.06e-54	85	216.853	141	120	0	-				0.16	2.61	-20.9791	4.06845	0.000336207	0.00988808
comp34193_c0_seq15	phosphatidylinositol transfer-like	2310	gi|222640393|gb|EEE68525.1|hypothetical protein OsJ_26967 [Oryza sativa Japonica Group]	EEE68525	1.32e-180	73	638.262	568	415	3	P:transport; C:intracellular; F:transporter activity				0	2.61	-33.708	32.616	2.26e-09	7.67e-07	1	p2	(GA)10	20	2291	2310
comp23274_c0_seq1	spla ryanodine receptor domain-containing protein	2151	gi|255544912|ref|XP_002513517.1|conserved hypothetical protein [Ricinus communis] >gi|223547425|gb|EEF48920.1| conserved hypothetical protein [Ricinus communis]	XP_002513517	4.56e-111	76	407.142	341	262	2	F:receptor activity; P:signal transduction	-			0.5	2.6	-18.6937	2.37188	0.00215335	0.0416475
comp33773_c1_seq7	bzip transcription factor	1161	gi|115484221|ref|NP_001065772.1|Os11g0152700 [Oryza sativa Japonica Group] >gi|62732726|gb|AAX94845.1| bZIP transcription factor [Oryza sativa Japonica Group] >gi|77548715|gb|ABA91512.1| Transcription factor HBP-1b, putative, expressed [Oryza sativa Japonica Group] >gi|113644476|dbj|BAF27617.1| Os11g0152700 [Oryza sativa Japonica Group] >gi|215697428|dbj|BAG91422.1| unnamed protein product [Oryza…	NP_001065772	2.33e-91	82	340.502	270	223	6	F:sequence-specific DNA binding transcription factor activity; F:DNA binding; F:protein binding; ; P:regulation of biological process; C:nucleoplasm; C:protein complex	-			0.2	2.59	-20.2354	3.65567	0.000222231	0.00699037
comp34708_c0_seq6	histone deacetylase	2836	gi|224079409|ref|XP_002305854.1|histone deacetylase [Populus trichocarpa] >gi|222848818|gb|EEE86365.1| histone deacetylase [Populus trichocarpa]	XP_002305854	0	72	777.704	659	477	1	C:intracellular	-			0.53	2.58	-18.2686	2.29523	0.00251704	0.0478029	1	p3	(TCA)6	18	2817	2834
comp34667_c0_seq1	protein	1982	gi|224065102|ref|XP_002301671.1|predicted protein [Populus trichocarpa] >gi|222843397|gb|EEE80944.1| predicted protein [Populus trichocarpa]	XP_002301671	1.81e-120	72	231.876	215	156	2	F:hydrolase activity; P:lipid metabolic process	-			0.19	2.58	-19.522	3.76647	2.45e-05	0.00119507
comp32624_c0_seq2	transcription factor	1059	gi|255564409|ref|XP_002523201.1|conserved hypothetical protein [Ricinus communis] >gi|223537608|gb|EEF39232.1| conserved hypothetical protein [Ricinus communis]	XP_002523201	1.91e-65	67	254.218	213	144	2	F:binding; F:nucleic acid binding	-			0.12	2.58	-20.7579	4.42797	4.92e-05	0.00210333
comp33836_c0_seq40	glutamate-gated kainate-type ion channel receptor subunit 5	2780	gi|224083342|ref|XP_002306988.1|glutamate-gated kainate-type ion channel receptor subunit GluR5 [Populus trichocarpa] >gi|222856437|gb|EEE93984.1| glutamate-gated kainate-type ion channel receptor subunit GluR5 [Populus trichocarpa]	XP_002306988	0	72	489.574	455	330	1	C:cell	-			0	2.56	-33.5876	32.8568	5.48e-10	2.62e-07	1	p3	(CCG)7	21	1939	1959
comp32797_c0_seq12	pre-mrna-processing protein	2487	gi|225437987|ref|XP_002272685.1|PREDICTED: hypothetical protein [Vitis vinifera]	XP_002272685	7.68e-174	82	615.92	469	387	3	F:binding; P:RNA processing; C:intracellular				0	2.55	-33.6713	32.6895	1.46e-09	5.66e-07
comp33100_c0_seq2	zinc finger	1271	gi|255564059|ref|XP_002523028.1|zinc finger protein, putative [Ricinus communis] >gi|223537750|gb|EEF39370.1| zinc finger protein, putative [Ricinus communis]	XP_002523028	3e-18	56	97.8265	178	101	2	F:metal ion binding; F:zinc ion binding				0	2.55	-34.157	31.718	4e-07	4.54e-05
comp32344_c0_seq2	yabby-like transcription factor graminifolia	1231	gi|147839790|emb|CAN70458.1|hypothetical protein VITISV_031595 [Vitis vinifera]	CAN70458	1.35e-68	70	265.003	243	171	1	F:DNA binding				0	2.55	-34.1803	31.6716	5.43e-07	5.79e-05
comp28106_c0_seq2	zinc finger homeodomain protein 1	785	gi|225459148|ref|XP_002285709.1|PREDICTED: hypothetical protein [Vitis vinifera]	XP_002285709	3.43e-62	73	242.662	190	139	1	F:DNA binding				0.02	2.52	-22.4251	6.83354	1.45e-05	0.000765833	1	p2	(AG)10	20	1	20
comp30019_c0_seq2	er lumen protein retaining receptor	1236	gi|115485475|ref|NP_001067881.1|Os11g0473000 [Oryza sativa Japonica Group] >gi|77550860|gb|ABA93657.1| ER lumen protein retaining receptor, putative, expressed [Oryza sativa Japonica Group] >gi|113645103|dbj|BAF28244.1| Os11g0473000 [Oryza sativa Japonica Group] >gi|215740777|dbj|BAG96933.1| unnamed protein product [Oryza sativa Japonica Group] >gi|215765653|dbj|BAG87350.1| unnamed protein produc…	NP_001067881	1.77e-84	82	317.775	240	198	8	F:receptor activity; F:binding; C:cytoplasmic membrane-bounded vesicle; P:biological_process; C:cell; C:endoplasmic reticulum; P:protein transport; P:signal transduction	-			0	2.51	-24.5311	12.3375	5.43e-07	5.79e-05	1	p2	(TC)10	20	1217	1236
comp34777_c0_seq18	lysine-ketoglutarate reductase saccharopine dehydrogenase bifunctional enzyme	925	gi|242063290|ref|XP_002452934.1|hypothetical protein SORBIDRAFT_04g035220 [Sorghum bicolor] >gi|241932765|gb|EES05910.1| hypothetical protein SORBIDRAFT_04g035220 [Sorghum bicolor]	XP_002452934	1.47e-99	85	346.665	217	186	3	P:metabolic process; F:catalytic activity; F:binding	-			0	2.51	-34.396	31.2402	4.28e-06	0.000295463
comp34417_c0_seq20	hypothetical protein ARALYDRAFT_481696 [Arabidopsis lyrata subsp. lyrata]	817	gi|297826135|ref|XP_002880950.1|hypothetical protein ARALYDRAFT_481696 [Arabidopsis lyrata subsp. lyrata] >gi|297326789|gb|EFH57209.1| hypothetical protein ARALYDRAFT_481696 [Arabidopsis lyrata subsp. lyrata]	XP_002880950	2.27e-43	58	180.259	226	133	2	F:molecular_function; P:biological_process				0.04	2.5	-21.9548	5.98031	1.17e-05	0.000648351
comp33892_c0_seq8	PREDICTED: hypothetical protein [Vitis vinifera]	1052	gi|225426069|ref|XP_002276152.1|PREDICTED: hypothetical protein [Vitis vinifera]	XP_002276152	3.75e-13	46	80.4925	319	149	0	-				0.36	2.49	-19.9909	2.76957	0.00226613	0.0435331
comp31140_c0_seq3	predicted protein [Populus trichocarpa]	1111	gi|224084287|ref|XP_002307250.1|predicted protein [Populus trichocarpa] >gi|222856699|gb|EEE94246.1| predicted protein [Populus trichocarpa]	XP_002307250	1.94e-39	89	167.933	99	89	0	-				0	2.49	-34.2716	31.4889	1.45e-06	0.000123861
comp30002_c0_seq2	leucine-rich repeat family expressed	2392	gi|125585221|gb|EAZ25885.1|hypothetical protein OsJ_09722 [Oryza sativa Japonica Group]	EAZ25885	3.14e-108	61	397.897	492	303	1	C:mitochondrion				0	2.48	-33.7208	32.5905	2.71e-09	8.82e-07
comp33320_c0_seq3	palmitoyl-acyl carrier protein thioesterase	998	gi|255540167|ref|XP_002511148.1|palmitoyl-acyl carrier protein thioesterase [Ricinus communis] >gi|223550263|gb|EEF51750.1| palmitoyl-acyl carrier protein thioesterase [Ricinus communis]	XP_002511148	1.72e-89	79	333.954	242	193	6	P:biosynthetic process; P:lipid metabolic process; F:hydrolase activity; F:transferase activity; C:cytoplasm; C:protein complex	EC:3.1.2.14		Fatty acid biosynthesis;	0.2	2.47	-20.4866	3.59082	0.000291391	0.00864884
comp34397_c0_seq7	hypothetical protein SORBIDRAFT_05g021360 [Sorghum bicolor]	1343	gi|242071307|ref|XP_002450930.1|hypothetical protein SORBIDRAFT_05g021360 [Sorghum bicolor] >gi|241936773|gb|EES09918.1| hypothetical protein SORBIDRAFT_05g021360 [Sorghum bicolor]	XP_002450930	4.52e-12	84	77.411	57	48	0	-				0	2.47	-34.1382	31.7557	3.45e-07	4.02e-05
comp34645_c2_seq2	sweetie binding	4001	gi|296087293|emb|CBI33667.3|unnamed protein product [Vitis vinifera]	CBI33667	0	78	885.174	761	594	1	F:binding				0	2.45	-33.3584	33.3153	3.05e-11	2.73e-08
comp34004_c0_seq9	swap (suppressor-of-white-apricot) surp domain-containing protein	2813	gi|297796383|ref|XP_002866076.1|swap (Suppressor-of-White-APricot)/surp domain-containing protein [Arabidopsis lyrata subsp. lyrata] >gi|297311911|gb|EFH42335.1| swap (Suppressor-of-White-APricot)/surp domain-containing protein [Arabidopsis lyrata subsp. lyrata]	XP_002866076	3.91e-69	55	183.726	307	170	1	C:mitochondrion				0	2.45	-33.613	32.8062	7.51e-10	3.25e-07
comp32101_c0_seq5	chaperone protein dnaj	544	gi|238009634|gb|ACR35852.1|unknown [Zea mays]	ACR35852	4.61e-05	78	51.6026	37	29	3	F:unfolded protein binding; P:protein folding; F:heat shock protein binding				0	2.45	-34.7966	30.4389	0.000164799	0.00545685	1	p2	(TC)9	18	1	18
comp34045_c0_seq5	PREDICTED: hypothetical protein [Vitis vinifera]	1554	gi|225450638|ref|XP_002278277.1|PREDICTED: hypothetical protein [Vitis vinifera] >gi|296089752|emb|CBI39571.3| unnamed protein product [Vitis vinifera]	XP_002278277	1.01e-114	72	418.698	397	288	1	F:nuclease activity	-			0	2.44	-34.0439	31.9444	1.12e-07	1.64e-05	1	p2	(GA)9	18	1	18
comp33033_c0_seq4	PREDICTED: hypothetical protein [Vitis vinifera]	3296	gi|225439388|ref|XP_002263306.1|PREDICTED: hypothetical protein [Vitis vinifera] >gi|296083176|emb|CBI22812.3| unnamed protein product [Vitis vinifera]	XP_002263306	0	82	1255.74	854	704	3	F:hydrolase activity; P:biosynthetic process; P:nucleobase-containing compound metabolic process	EC:3.5.4.6		Purine metabolism;	0	2.42	-33.5054	33.0213	1.95e-10	1.22e-07
comp32646_c0_seq2	cell division cycle family protein	1708	gi|225461701|ref|XP_002283201.1|PREDICTED: hypothetical protein [Vitis vinifera] >gi|302142883|emb|CBI20178.3| unnamed protein product [Vitis vinifera]	XP_002283201	0	85	497.664	306	261	4	P:biosynthetic process; P:regulation of biological process; P:DNA metabolic process; P:cell cycle; F:binding; P:multicellular organismal development; P:biological_process	-			0	2.42	-33.9807	32.0707	5.9e-08	1.01e-05	1	p2	(GA)9	18	1686	1703
comp27443_c0_seq2	predicted protein [Populus trichocarpa]	1991	gi|224095700|ref|XP_002310441.1|predicted protein [Populus trichocarpa] >gi|222853344|gb|EEE90891.1| predicted protein [Populus trichocarpa]	XP_002310441	9.3e-79	80	299.671	232	186	0	-				0.36	2.41	-19.1027	2.7439	0.000671796	0.0175888
comp34838_c4_seq53	sulfate bicarbonate oxalate exchanger and transporter sat-1	564	gi|117557150|gb|ABK35752.1|sulfate transporter [Populus tremula x Populus alba]	ABK35752	6.79e-30	95	89.3521	47	45	4	C:cell; F:transporter activity; P:ion transport; P:transport	-			0	2.41	-34.784	30.4641	0.000164799	0.00545685
comp33282_c0_seq2	cytochrome p450	4721	gi|224131024|ref|XP_002328434.1|cytochrome P450 [Populus trichocarpa] >gi|222838149|gb|EEE76514.1| cytochrome P450 [Populus trichocarpa]	XP_002328434	7.27e-147	73	527.324	504	369	2	F:catalytic activity; F:binding	-	IPR001128; IPR002401; PTHR24282 (PANTHER), SignalP-NN(euk) (SIGNALP), tmhmm (TMHMM)		0	2.4	-33.2523	33.5276	7.82e-12	9.71e-09
comp34705_c2_seq32	predicted protein [Populus trichocarpa]	2379	gi|224146560|ref|XP_002326051.1|predicted protein [Populus trichocarpa] >gi|222862926|gb|EEF00433.1| predicted protein [Populus trichocarpa]	XP_002326051	2.51e-57	86	228.794	147	127	0	-				0	2.38	-33.753	32.5262	3.94e-09	1.18e-06	1	p2	(AG)9	18	1112	1129
comp17039_c0_seq1	o-linked n-acetylglucosamine	3794	gi|225430656|ref|XP_002270163.1|PREDICTED: hypothetical protein [Vitis vinifera] >gi|296085167|emb|CBI28662.3| unnamed protein product [Vitis vinifera]	XP_002270163	0	92	1613.59	937	863	1	F:transferase activity	-			0.43	2.37	-18.0488	2.44742	0.00102232	0.0232678
comp31747_c0_seq5	nuclear transcription factor y subunit a-3	1047	gi|242036751|ref|XP_002465770.1|hypothetical protein SORBIDRAFT_01g045500 [Sorghum bicolor] >gi|241919624|gb|EER92768.1| hypothetical protein SORBIDRAFT_01g045500 [Sorghum bicolor]	XP_002465770	1.32e-26	68	125.176	106	73	2	; C:nucleus	-			0	2.37	-34.3498	31.3325	2.94e-06	0.000222085	1	p3	(GAT)6	18	1030	1047
comp31777_c0_seq2	brix domain-containing protein 1	1437	gi|225440986|ref|XP_002283513.1|PREDICTED: hypothetical protein [Vitis vinifera] >gi|297740066|emb|CBI30248.3| unnamed protein product [Vitis vinifera]	XP_002283513	1.22e-119	88	434.876	289	255	0	-				0.29	2.35	-19.7325	2.99547	0.000883102	0.0215045
comp32823_c0_seq4	hypothetical protein OsJ_15774 [Oryza sativa Japonica Group]	1429	gi|222629357|gb|EEE61489.1|hypothetical protein OsJ_15774 [Oryza sativa Japonica Group]	EEE61489	1.52e-97	84	268.085	179	152	4	F:catalytic activity; F:RNA binding; P:nucleobase-containing compound metabolic process; C:plastid	EC:5.4.99.12			0	2.35	-34.1299	31.7724	2.97e-07	3.57e-05
comp32088_c0_seq1	wcrkc1 (wcrkc thioredoxin 1)	643	gi|224138110|ref|XP_002322732.1|predicted protein [Populus trichocarpa] >gi|222867362|gb|EEF04493.1| predicted protein [Populus trichocarpa]	XP_002322732	7.52e-50	85	201.06	122	104	7	F:electron carrier activity; P:regulation of biological process; P:cellular homeostasis; P:metabolic process; C:plastid; C:thylakoid; F:catalytic activity	-			12.17	2.34	-18.2133	-2.38153	0.00156792	0.0328017
comp30158_c2_seq2	oxidoreductase [Zea mays]	1840	gi|226532528|ref|NP_001147594.1|oxidoreductase [Zea mays] >gi|195612398|gb|ACG28029.1| oxidoreductase [Zea mays]	NP_001147594	3.4e-118	70	339.347	316	224	2	F:catalytic activity; C:plastid	-			0	2.33	-33.9543	32.1236	4.09e-08	7.68e-06
comp34442_c1_seq20	hypothetical protein VITISV_039079 [Vitis vinifera]	988	gi|147802835|emb|CAN72878.1|hypothetical protein VITISV_039079 [Vitis vinifera]	CAN72878	3.64e-84	85	316.235	207	176	2	F:catalytic activity; P:metabolic process	-			0	2.33	-34.4039	31.2243	5.19e-06	0.000342684
comp31711_c0_seq2	protein binding	3184	gi|115470569|ref|NP_001058883.1|Os07g0145400 [Oryza sativa Japonica Group] >gi|34394890|dbj|BAC84362.1| putative phytosulfokine receptor [Oryza sativa Japonica Group] >gi|113610419|dbj|BAF20797.1| Os07g0145400 [Oryza sativa Japonica Group]	NP_001058883	0	72	933.71	933	679	2	C:cytoplasmic membrane-bounded vesicle; F:catalytic activity	-			0	2.32	-33.562	32.9082	4.03e-10	2.12e-07
comp17581_c0_seq2	sco2 (snowy cotyledon 2) protein disulfide isomerase	614	gi|225428800|ref|XP_002282141.1|PREDICTED: hypothetical protein [Vitis vinifera]	XP_002282141	1.67e-08	86	63.5438	37	32	3	P:organelle organization; F:catalytic activity; C:thylakoid; C:plastid	EC:5.3.4.1			0.05	2.3	-22.2763	5.55928	0.000125561	0.00444328
comp28552_c0_seq1	hypothetical protein OsJ_00615 [Oryza sativa Japonica Group]	1528	gi|222617854|gb|EEE53986.1|hypothetical protein OsJ_00615 [Oryza sativa Japonica Group]	EEE53986	1.37e-131	82	278.1	195	160	1	C:cell	-			0.28	2.29	-19.7056	3.03292	0.000698785	0.018104	1	p3	(TGA)7	21	1	21
comp24394_c1_seq2	ankyrin-like protein	1248	gi|224055673|ref|XP_002298596.1|predicted protein [Populus trichocarpa] >gi|222845854|gb|EEE83401.1| predicted protein [Populus trichocarpa]	XP_002298596	8.09e-69	67	265.774	404	271	0	-				0	2.28	-34.2504	31.5313	1.03e-06	9.54e-05
comp34591_c4_seq2	dead deah box helicase family protein	2076	gi|242045340|ref|XP_002460541.1|hypothetical protein SORBIDRAFT_02g030210 [Sorghum bicolor] >gi|241923918|gb|EER97062.1| hypothetical protein SORBIDRAFT_02g030210 [Sorghum bicolor]	XP_002460541	3.77e-155	86	553.518	370	321	5	F:hydrolase activity; F:RNA binding; F:nucleotide binding; C:nucleus; C:plastid	-			0.25	2.27	-19.3357	3.16231	0.000159943	0.00545685	1	p2	(TC)11	22	1	22	2	p3	(CGG)7	21	2054	2074
comp34620_c0_seq1	lectin-like receptor kinase 1 1	1563	gi|224095075|ref|XP_002310341.1|predicted protein [Populus trichocarpa] >gi|222853244|gb|EEE90791.1| predicted protein [Populus trichocarpa]	XP_002310341	2.53e-73	57	281.182	421	240	2	F:binding; F:catalytic activity	-			0	2.27	-34.0927	31.8468	1.94e-07	2.5e-05
comp32656_c3_seq3	protein kinase	2101	gi|297742418|emb|CBI34567.3|unnamed protein product [Vitis vinifera]	CBI34567	5.36e-109	91	215.312	128	117	9	P:cellular protein modification process; F:protein kinase activity; ; P:regulation of biological process; F:DNA binding; F:nucleotide binding; F:sequence-specific DNA binding transcription factor activity; ; C:nucleoplasm; C:protein complex	EC:2.7.11.0			0.32	2.26	-19.1447	2.7982	0.000732513	0.0182319
comp31166_c0_seq2	unnamed protein product [Vitis vinifera]	755	gi|297734464|emb|CBI15711.3|unnamed protein product [Vitis vinifera]	CBI15711	1.11e-38	87	164.466	102	89	0	-				0	2.26	-34.6189	30.7944	3.57e-05	0.00159344	1	p2	(CT)10	20	736	755
comp33752_c0_seq4	transferring glycosyl	3454	gi|255565525|ref|XP_002523753.1|transferase, transferring glycosyl groups, putative [Ricinus communis] >gi|223537057|gb|EEF38693.1| transferase, transferring glycosyl groups, putative [Ricinus communis]	XP_002523753	2.62e-98	75	365.54	306	231	1	F:transferase activity	EC:2.4.1.0			0.14	2.24	-19.0315	3.98485	3.96e-06	0.000285209	1	p3	(CAT)7	21	1	21	2	p2	(TC)9	18	3436	3453
comp34653_c2_seq2	atp binding	1713	gi|225459699|ref|XP_002284688.1|PREDICTED: hypothetical protein [Vitis vinifera]	XP_002284688	9.97e-135	66	485.337	515	344	2	F:binding; F:protein kinase activity	-			0	2.24	-34.0347	31.9627	9.84e-08	1.47e-05
comp121245_c0_seq1	9-cis-epoxycarotenoid dioxygenase	613	gi|125583389|gb|EAZ24320.1|hypothetical protein OsJ_08073 [Oryza sativa Japonica Group]	EAZ24320	2.28e-42	65	176.022	202	133	1	F:oxidoreductase activity, acting on single donors with incorporation of molecular oxygen, incorporation of two atoms of oxygen				0	2.24	-34.7757	30.4807	0.000164799	0.00545685
comp33717_c0_seq13	60s ribosomal protein	2204	gi|115479143|ref|NP_001063165.1|Os09g0413600 [Oryza sativa Japonica Group] >gi|50251471|dbj|BAD28536.1| unknown protein [Oryza sativa Japonica Group] >gi|113631398|dbj|BAF25079.1| Os09g0413600 [Oryza sativa Japonica Group] >gi|125605683|gb|EAZ44719.1| hypothetical protein OsJ_29350 [Oryza sativa Japonica Group]	NP_001063165	4.89e-63	62	203.756	291	182	4	F:structural constituent of ribosome; P:translation; C:ribosome; C:intracellular				0.36	2.23	-19.0069	2.62068	0.00128706	0.0287657	1	p2	(CT)9	18	1	18	2	p2	(AG)10	20	2184	2203
comp31913_c0_seq3	mutant cincinnata	3041	gi|307557075|gb|ADN51990.1|lanceolate [Capsicum annuum]	ADN51990	1.75e-74	57	286.189	390	223	0	-				0.08	2.22	-19.5998	4.72395	4.83e-07	5.32e-05
comp30444_c0_seq6	calcium ion binding protein	2572	gi|242096346|ref|XP_002438663.1|hypothetical protein SORBIDRAFT_10g023890 [Sorghum bicolor] >gi|241916886|gb|EER90030.1| hypothetical protein SORBIDRAFT_10g023890 [Sorghum bicolor]	XP_002438663	7.66e-76	79	290.426	218	174	1	F:calcium ion binding	-			0.26	2.21	-19.017	3.06118	0.000214292	0.00686496	1	p2	(AG)10	20	2553	2572
comp34754_c5_seq6	hypothetical protein VITISV_024814 [Vitis vinifera]	1910	gi|147785726|emb|CAN68682.1|hypothetical protein VITISV_024814 [Vitis vinifera]	CAN68682	4.75e-17	50	58.5362	75	38	4	F:nucleic acid binding; P:DNA integration; F:DNA binding; F:zinc ion binding				0.15	2.21	-19.8733	3.91859	1.87e-05	0.000950998
comp34235_c0_seq5	p2c48_orysj ame: full=probable protein phosphatase 2c 48 short= 2c48	651	gi|147768215|emb|CAN73616.1|hypothetical protein VITISV_004111 [Vitis vinifera]	CAN73616	1.73e-17	85	93.5893	61	52	2	F:catalytic activity; P:metabolic process	-			0	2.21	-34.7412	30.5498	0.000125561	0.00444328	1	p2	(GA)9	18	634	651
comp23025_c0_seq2	adenosine 5 -phosphosulphate reductase	628	gi|6706278|emb|CAB65911.1|adenosine 5'-phosphosulphate reductase [Lemna minor]	CAB65911	3.68e-06	65	55.8398	58	38	8	P:oxidation-reduction process; P:cell redox homeostasis; F:oxidoreductase activity, acting on a sulfur group of donors, disulfide as acceptor; P:sulfate reduction; P:metabolic process; F:catalytic activity; F:adenylyl-sulfate reductase (glutathione) activity; F:oxidoreductase activity				0	2.21	-34.7678	30.4964	0.000125561	0.00444328
comp31392_c0_seq5	n -(beta-n-acetylglucosaminyl)-l-	1527	gi|225466008|ref|XP_002265818.1|PREDICTED: hypothetical protein [Vitis vinifera] >gi|297745043|emb|CBI38635.3| unnamed protein product [Vitis vinifera]	XP_002265818	2.79e-117	80	353.984	257	206	4	C:cell; F:hydrolase activity; P:catabolic process;	EC:3.5.1.26		Other glycan degradation;	0.16	2.2	-20.1132	3.73792	9.91e-05	0.00371221
comp29203_c0_seq3	PREDICTED: hypothetical protein [Vitis vinifera]	1506	gi|225429724|ref|XP_002282127.1|PREDICTED: hypothetical protein [Vitis vinifera]	XP_002282127	1.78e-128	64	401.364	422	274	1	C:intracellular				0	2.2	-34.1393	31.7534	3.45e-07	4.02e-05	1	p2	(GT)9	18	7	24
comp32557_c3_seq3	dolichol-p-mannose mannosyltransferase	855	gi|85719351|gb|ABC75356.1|Protein of unknown function DUF409 [Medicago truncatula]	ABC75356	2.82e-15	54	87.0409	151	82	6	C:endoplasmic reticulum membrane; P:GPI anchor biosynthetic process; C:integral to membrane; F:transferase activity, transferring hexosyl groups; F:transferase activity; F:transferase activity, transferring glycosyl groups				0	2.2	-34.5489	30.9344	2.25e-05	0.00109936
comp33398_c0_seq6	nadp-specific isocitrate	714	gi|255567385|ref|XP_002524672.1|NADP-specific isocitrate dehydrogenase, putative [Ricinus communis] >gi|223536033|gb|EEF37691.1| NADP-specific isocitrate dehydrogenase, putative [Ricinus communis]	XP_002524672	2.45e-100	95	245.358	130	124	7	F:nucleotide binding; F:catalytic activity; F:binding; P:metabolic process; C:plastid; ; P:generation of precursor metabolites and energy; P:catabolic process	EC:1.1.1.42		Carbon fixation pathways in prokaryotes;Glutathione metabolism;Citrate cycle (TCA cycle);	0	2.2	-34.6776	30.677	5.79e-05	0.00236506
comp29028_c0_seq2	rna polymerase sigma factor	1669	gi|255550882|ref|XP_002516489.1|RNA polymerase sigma factor rpoD, putative [Ricinus communis] >gi|223544309|gb|EEF45830.1| RNA polymerase sigma factor rpoD, putative [Ricinus communis]	XP_002516489	2.03e-84	57	318.161	492	282	5	P:regulation of transcription, DNA-dependent; P:DNA-dependent transcription, initiation; F:sigma factor activity; F:sequence-specific DNA binding transcription factor activity; F:DNA binding				0.39	2.19	-19.3598	2.47341	0.00235169	0.0448211
comp33715_c0_seq5	dna binding	991	gi|255542114|ref|XP_002512121.1|DNA binding protein, putative [Ricinus communis] >gi|223549301|gb|EEF50790.1| DNA binding protein, putative [Ricinus communis]	XP_002512121	4.54e-42	74	176.407	180	134	4	F:DNA binding; F:nuclease activity; P:response to stress; P:DNA metabolic process; C:plastid	-			0.01	2.18	-22.8877	8.00966	7.72e-06	0.000465641	1	p2	(AG)10	20	1	20
comp34531_c0_seq14	predicted protein [Populus trichocarpa]	2347	gi|224096712|ref|XP_002310707.1|predicted protein [Populus trichocarpa] >gi|222853610|gb|EEE91157.1| predicted protein [Populus trichocarpa]	XP_002310707	3.44e-51	49	208.379	445	220	3	F:molecular_function; P:biological_process; C:cellular_component				0.36	2.17	-18.9448	2.60143	0.00101111	0.0230344
comp26751_c2_seq2	conserved hypothetical protein [Ricinus communis]	1249	gi|255563592|ref|XP_002522798.1|conserved hypothetical protein [Ricinus communis] >gi|223538036|gb|EEF39649.1| conserved hypothetical protein [Ricinus communis]	XP_002522798	2.33e-108	71	397.127	352	252	2	F:molecular_function; P:biological_process				0	2.16	-34.2873	31.4575	1.45e-06	0.000123861
comp31612_c0_seq1	PREDICTED: hypothetical protein [Vitis vinifera]	2390	gi|225439600|ref|XP_002265851.1|PREDICTED: hypothetical protein [Vitis vinifera] >gi|297735584|emb|CBI18078.3| unnamed protein product [Vitis vinifera]	XP_002265851	0	80	647.892	490	392	5	F:catalytic activity; P:biosynthetic process; P:carbohydrate metabolic process; C:cell wall; F:nucleotide binding;	EC:6.3.2.4		Peptidoglycan biosynthesis;D-Alanine metabolism;	0	2.15	-33.8246	32.3828	9.62e-09	2.44e-06	1	p2	(CT)9	18	2373	2390
comp28955_c0_seq2	anthocyanin 5-aromatic acyltransferase-like protein	1124	gi|242066816|ref|XP_002454697.1|hypothetical protein SORBIDRAFT_04g035790 [Sorghum bicolor] >gi|241934528|gb|EES07673.1| hypothetical protein SORBIDRAFT_04g035790 [Sorghum bicolor]	XP_002454697	1.03e-80	56	305.064	395	224	1	F:transferase activity, transferring acyl groups other than amino-acyl groups				0	2.15	-34.3671	31.2978	3.54e-06	0.000256217
comp31193_c0_seq1	spermine spermidine synthase	2909	gi|255554026|ref|XP_002518053.1|S-adenosylmethionine-dependent methyltransferase, putative [Ricinus communis] >gi|223542649|gb|EEF44186.1| S-adenosylmethionine-dependent methyltransferase, putative [Ricinus communis]	XP_002518053	0	67	613.224	663	448	4	F:methyltransferase activity; F:transferase activity; P:metabolic process; P:methylation				0.33	2.14	-18.6961	2.6821	0.000564032	0.014937
comp32371_c0_seq13	family gt8	1253	gi|297744483|emb|CBI37745.3|unnamed protein product [Vitis vinifera]	CBI37745	6.76e-140	76	501.901	399	304	1	F:transferase activity	-			0.27	2.14	-20.0603	2.97964	0.00087065	0.0212333	1	p2	(GA)9	18	1	18
comp33747_c0_seq26	recqsim (arabidopsis helicase sim) atp-dependent helicase	2203	gi|225450807|ref|XP_002279606.1|PREDICTED: similar to RECQSIM (Arabidopsis RecQ helicase sim); ATP-dependent helicase [Vitis vinifera]	XP_002279606	4.87e-44	63	170.244	257	162	4	F:binding; P:primary metabolic process; P:metabolic process; F:catalytic activity	-			0.01	2.14	-21.6848	7.85525	1.83e-08	3.97e-06
comp25052_c0_seq1	ribosomal protein s15a homolog	1105	gi|225442345|ref|XP_002281092.1|PREDICTED: hypothetical protein [Vitis vinifera] >gi|147768437|emb|CAN69268.1| hypothetical protein VITISV_043644 [Vitis vinifera] >gi|297743113|emb|CBI35980.3| unnamed protein product [Vitis vinifera]	XP_002281092	3.75e-35	88	153.68	95	84	6	C:vacuole; F:structural molecule activity; C:ribosome; C:cytosol; P:translation; C:mitochondrion; P:biological_process	-			0	2.14	-34.3841	31.2639	4.28e-06	0.000295463	1	p2	(GA)9	18	1	18
comp34205_c2_seq32	mynd finger family expressed	2609	gi|255545512|ref|XP_002513816.1|protein with unknown function [Ricinus communis] >gi|223546902|gb|EEF48399.1| protein with unknown function [Ricinus communis]	XP_002513816	1.17e-156	76	558.91	474	364	1	F:binding	-			0.34	2.13	-18.8462	2.6504	0.000858637	0.0210145
comp34782_c1_seq12	glycosyltransferase family 14 protein	2719	gi|224104745|ref|XP_002313551.1|predicted protein [Populus trichocarpa] >gi|222849959|gb|EEE87506.1| predicted protein [Populus trichocarpa]	XP_002313551	6.19e-117	78	240.35	173	135	4	P:carbohydrate biosynthetic process; C:membrane; F:acetylglucosaminyltransferase activity; F:transferase activity, transferring glycosyl groups				0	2.13	-33.7372	32.5578	3.26e-09	1e-06	1	p2	(GA)11	22	1	22
comp34577_c3_seq43	s-receptor kinase-like protein 1	1061	gi|225470088|ref|XP_002270295.1|PREDICTED: hypothetical protein [Vitis vinifera]	XP_002270295	1.8e-54	83	207.223	143	119	8	F:receptor activity; F:carbohydrate binding; P:reproduction; P:cell communication; P:cell recognition; P:cellular protein modification process; F:nucleotide binding; F:protein kinase activity; P:signal transduction;	EC:2.7.11.0			0.16	2.12	-20.6983	3.75491	0.000571838	0.0151272
comp33424_c0_seq7	hydroxyproline-rich glycoprotein family protein	473	gi|297736821|emb|CBI26022.3|unnamed protein product [Vitis vinifera]	CBI26022	3.31e-38	69	161.384	148	103	0	-				0	2.12	-35.0018	30.0286	0.00100641	0.022938
comp28817_c0_seq6	px19-like protein	2057	gi|115448313|ref|NP_001047936.1|Os02g0717900 [Oryza sativa Japonica Group] >gi|45735865|dbj|BAD12899.1| unknown protein [Oryza sativa Japonica Group] >gi|113537467|dbj|BAF09850.1| Os02g0717900 [Oryza sativa Japonica Group] >gi|125540909|gb|EAY87304.1| hypothetical protein OsI_08707 [Oryza sativa Indica Group] >gi|215697545|dbj|BAG91539.1| unnamed protein product [Oryza sativa Japonica Group]	NP_001047936	5.52e-66	80	257.299	181	146	0	-				0.32	2.11	-19.235	2.71264	0.000798427	0.0196602
comp31669_c0_seq4	cellulose synthase, putative [Ricinus communis]	2401	gi|255563554|ref|XP_002522779.1|cellulose synthase, putative [Ricinus communis] >gi|223538017|gb|EEF39630.1| cellulose synthase, putative [Ricinus communis]	XP_002522779	0	70	808.52	712	505	1	F:transferase activity	-			0	2.11	-33.8356	32.361	1.07e-08	2.64e-06	1	p3	(CCG)6	18	177	194
comp32275_c0_seq16	alcohol dehydrogenase expressed	1502	gi|242034647|ref|XP_002464718.1|hypothetical protein SORBIDRAFT_01g025570 [Sorghum bicolor] >gi|241918572|gb|EER91716.1| hypothetical protein SORBIDRAFT_01g025570 [Sorghum bicolor]	XP_002464718	2.36e-129	82	467.233	380	315	3	F:binding; F:catalytic activity; P:metabolic process	-			0	2.11	-34.1725	31.6871	4.66e-07	5.14e-05
comp29728_c0_seq1	exostosin family protein	3584	gi|297739695|emb|CBI29877.3|unnamed protein product [Vitis vinifera]	CBI29877	0	78	1133.63	794	621	2	C:cell; F:catalytic activity	-			0.02	2.1	-20.3951	6.63212	3.09e-09	9.64e-07
comp33816_c0_seq10	receptor like protein kinase	1957	gi|52353491|gb|AAU44057.1|putative receptor like protein kinase [Oryza sativa Japonica Group]	AAU44057	7.98e-91	52	339.732	646	342	9	C:cytoplasmic membrane-bounded vesicle; F:kinase activity; F:ATP binding; F:protein kinase activity; F:transferase activity; F:receptor activity; F:nucleotide binding; P:protein phosphorylation; F:protein serine/threonine kinase activity				0	2.09	-33.9902	32.0516	5.9e-08	1.01e-05
comp33251_c0_seq6	glycolate oxidase	976	gi|27549566|gb|AAO17067.1|glycolate oxidase [Zantedeschia aethiopica]	AAO17067	2.44e-117	84	426.402	286	242	4	F:nucleotide binding; P:metabolic process; F:catalytic activity	EC:1.1.3.15		Glyoxylate and dicarboxylate metabolism;	0	2.09	-34.4917	31.0486	1.17e-05	0.000648351
comp34058_c0_seq2	leucine-rich repeat containing	923	gi|242039493|ref|XP_002467141.1|hypothetical protein SORBIDRAFT_01g020290 [Sorghum bicolor] >gi|241920995|gb|EER94139.1| hypothetical protein SORBIDRAFT_01g020290 [Sorghum bicolor]	XP_002467141	6.18e-75	73	285.419	260	190	0	-				0	2.09	-34.5298	30.9725	1.8e-05	0.000917489
comp32485_c0_seq13	mlo1 protein	1053	gi|224084036|ref|XP_002307201.1|predicted protein [Populus trichocarpa] >gi|222856650|gb|EEE94197.1| predicted protein [Populus trichocarpa]	XP_002307201	3.37e-30	56	137.117	188	107	2	C:integral to membrane; P:cell death				19.34	2.08	-17.2516	-3.21814	1.66e-05	0.000872791
comp32861_c0_seq4	fad nad binding	1358	gi|255571913|ref|XP_002526899.1|fad NAD binding oxidoreductases, putative [Ricinus communis] >gi|223533798|gb|EEF35530.1| fad NAD binding oxidoreductases, putative [Ricinus communis]	XP_002526899	1.13e-18	70	99.3673	77	54	0	-				0.12	2.08	-20.5366	4.08854	0.000132862	0.00465739
comp32253_c1_seq4	PREDICTED: hypothetical protein [Vitis vinifera]	1025	gi|225456057|ref|XP_002277670.1|PREDICTED: hypothetical protein [Vitis vinifera]	XP_002277670	3.13e-25	54	120.553	191	105	2	F:transferase activity, transferring glycosyl groups; F:transferase activity				0.01	2.08	-22.4791	7.1538	7.72e-06	0.000465641
comp34096_c0_seq5	dna binding	1388	gi|225434010|ref|XP_002272798.1|PREDICTED: hypothetical protein [Vitis vinifera]	XP_002272798	2.18e-41	70	174.866	205	144	2	F:DNA binding; P:biological_process				0	2.08	-34.2397	31.5527	1.03e-06	9.54e-05
comp30414_c1_seq2	hypothetical protein VITISV_002663 [Vitis vinifera]	1284	gi|147856398|emb|CAN82466.1|hypothetical protein VITISV_002663 [Vitis vinifera]	CAN82466	7.77e-107	90	392.119	233	212	4	F:RNA binding; P:nucleobase-containing compound metabolic process; C:nucleus; F:nucleotide binding	-			0	2.08	-34.2954	31.4414	1.72e-06	0.000141713
comp28622_c0_seq2	unnamed protein product [Vitis vinifera]	2649	gi|297736448|emb|CBI25319.3|unnamed protein product [Vitis vinifera]	CBI25319	5.54e-53	94	214.542	108	102	3	F:binding; F:nucleic acid binding; F:nucleotide binding	-			0.18	2.07	-19.315	3.55868	2.93e-05	0.00137491
comp31369_c0_seq1	integral membrane	2827	gi|218197398|gb|EEC79825.1|hypothetical protein OsI_21281 [Oryza sativa Indica Group]	EEC79825	5.99e-20	60	102.449	138	83	1	C:membrane				0	2.07	-33.7287	32.5748	2.98e-09	9.35e-07	1	p2	(GA)9	18	1	18
comp30783_c1_seq2	antagonist of e2f-dp complex	1530	gi|224133412|ref|XP_002321561.1|repressor, antagonist of e2f-dp complex [Populus trichocarpa] >gi|222868557|gb|EEF05688.1| repressor, antagonist of e2f-dp complex [Populus trichocarpa]	XP_002321561	4.94e-90	64	336.65	376	243	6	P:regulation of transcription, DNA-dependent; C:transcription factor complex; P:transcription, DNA-dependent; C:nucleus; F:sequence-specific DNA binding transcription factor activity; F:DNA binding				0	2.07	-34.1718	31.6886	4.66e-07	5.14e-05
comp34344_c1_seq7	kinase family protein	1719	gi|115466310|ref|NP_001056754.1|Os06g0140800 [Oryza sativa Japonica Group] >gi|113594794|dbj|BAF18668.1| Os06g0140800 [Oryza sativa Japonica Group] >gi|215686770|dbj|BAG89620.1| unnamed protein product [Oryza sativa Japonica Group] >gi|218197534|gb|EEC79961.1| hypothetical protein OsI_21572 [Oryza sativa Indica Group] >gi|222634928|gb|EEE65060.1| hypothetical protein OsJ_20070 [Oryza sativa Japon…	NP_001056754	2.36e-75	51	120.939	293	150	3	P:cellular protein modification process; F:protein kinase activity; F:nucleotide binding	-			0.25	2.06	-19.7001	3.06427	0.000622782	0.0163764
comp33588_c0_seq2	PREDICTED: hypothetical protein [Vitis vinifera]	1714	gi|225465306|ref|XP_002269195.1|PREDICTED: hypothetical protein [Vitis vinifera] >gi|297739435|emb|CBI29617.3| unnamed protein product [Vitis vinifera]	XP_002269195	3.41e-34	61	151.369	155	96	2	F:molecular_function; P:biological_process				0	2.06	-34.0952	31.8417	1.94e-07	2.5e-05
comp33337_c0_seq8	hypothetical protein OsJ_22104 [Oryza sativa Japonica Group]	1025	gi|222635952|gb|EEE66084.1|hypothetical protein OsJ_22104 [Oryza sativa Japonica Group]	EEE66084	2.28e-76	72	290.426	251	183	1	C:cytoplasmic membrane-bounded vesicle	-			0.03	2.05	-21.973	6.10875	9.48e-06	0.000549329	1	p2	(AG)9	18	1	18
comp33029_c0_seq2	u4979_poptr ame: full=upf0497 membrane protein 9	896	gi|224140071|ref|XP_002323410.1|predicted protein [Populus trichocarpa] >gi|288559177|sp|B9IIR5.1|U4979_POPTR RecName: Full=UPF0497 membrane protein 9 >gi|222868040|gb|EEF05171.1| predicted protein [Populus trichocarpa]	XP_002323410	1.05e-23	65	115.161	169	111	2	C:integral to membrane; C:membrane				0.18	2.04	-20.8927	3.53649	0.000608346	0.0160491	1	p2	(GA)9	18	1	18
comp33735_c0_seq3	protein phosphatase 2c	1200	gi|212721482|ref|NP_001131702.1|hypothetical protein LOC100193064 [Zea mays] >gi|194692282|gb|ACF80225.1| unknown [Zea mays] >gi|195639340|gb|ACG39138.1| protein phosphatase 2C [Zea mays]	NP_001131702	4.67e-117	83	374.015	265	221	4	P:cellular protein modification process; F:binding; F:phosphoprotein phosphatase activity; C:cell; C:protein complex	-			0.11	2.03	-20.8072	4.19655	0.000112765	0.00419274
comp31469_c0_seq8	superoxide dismutase	485	gi|255539971|ref|XP_002511050.1|superoxide dismutase [fe], putative [Ricinus communis] >gi|223550165|gb|EEF51652.1| superoxide dismutase [fe], putative [Ricinus communis]	XP_002511050	1.98e-06	57	55.8398	91	52	5	F:metal ion binding; P:oxidation-reduction process; F:oxidoreductase activity; P:superoxide metabolic process; F:superoxide dismutase activity				0	2.03	-35.017	29.9982	0.00100641	0.022938
comp31798_c2_seq5	alpha-galactosidase alpha-n-	1848	gi|84310212|gb|ABC55266.1|acid alpha galactosidase 1 [Cucumis sativus]	ABC55266	4.11e-166	75	589.726	430	323	2	F:hydrolase activity; P:carbohydrate metabolic process	EC:3.2.1.0			0.24	2.02	-19.643	3.09804	0.000444113	0.0123988
comp33678_c0_seq2	two-component sensor histidine kinase	3046	gi|225424390|ref|XP_002281291.1|PREDICTED: hypothetical protein [Vitis vinifera]	XP_002281291	7.72e-147	64	526.554	619	400	2	P:metabolic process; P:signal transduction	-			8.78	2.01	-16.3128	-2.12699	0.00233496	0.0445548	1	p2	(TC)9	18	1	18
comp34067_c1_seq3	PREDICTED: hypothetical protein [Vitis vinifera]	4252	gi|225424901|ref|XP_002269942.1|PREDICTED: hypothetical protein [Vitis vinifera]	XP_002269942	8.29e-167	57	385.185	578	334	0	-				0.01	2.01	-20.4549	7.11679	1.03e-09	4.35e-07
comp30899_c0_seq3	hypothetical protein SORBIDRAFT_02g025860 [Sorghum bicolor]	1508	gi|242044808|ref|XP_002460275.1|hypothetical protein SORBIDRAFT_02g025860 [Sorghum bicolor] >gi|241923652|gb|EER96796.1| hypothetical protein SORBIDRAFT_02g025860 [Sorghum bicolor]	XP_002460275	6.47e-10	38	70.4774	188	73	0	-				0	2.01	-34.204	31.6241	6.35e-07	6.49e-05
comp32916_c0_seq2	rna binding protein	1453	gi|242060686|ref|XP_002451632.1|hypothetical protein SORBIDRAFT_04g004900 [Sorghum bicolor] >gi|241931463|gb|EES04608.1| hypothetical protein SORBIDRAFT_04g004900 [Sorghum bicolor]	XP_002451632	5.52e-158	85	432.565	320	273	2	C:plasma membrane; F:RNA binding	-			0	2.01	-34.2304	31.5712	8.76e-07	8.36e-05
comp29939_c1_seq4	mir-interacting saposin-like protein precursor	592	gi|224083338|ref|XP_002306987.1|predicted protein [Populus trichocarpa] >gi|222856436|gb|EEE93983.1| predicted protein [Populus trichocarpa]	XP_002306987	3.72e-23	93	112.079	74	69	0	-				0	2.01	-34.8809	30.2703	0.000390825	0.0109871
comp34761_c0_seq10	brassinosteroid insensitive 1-associated receptor kinase 1	2940	gi|102139979|gb|ABF70114.1|protein kinase, putative [Musa balbisiana]	ABF70114	0	58	648.277	874	515	1	F:transferase activity	-			0.36	2	-18.6714	2.47463	0.00163473	0.0340814
comp33570_c0_seq19	conserved hypothetical protein [Ricinus communis]	610	gi|255557645|ref|XP_002519852.1|conserved hypothetical protein [Ricinus communis] >gi|223540898|gb|EEF42456.1| conserved hypothetical protein [Ricinus communis]	XP_002519852	0.000421	72	48.9062	43	31	0	-				0	2	-34.8598	30.3126	0.000290613	0.00863633
comp34725_c1_seq27	atpase-like zinc transporter	1459	gi|242096926|ref|XP_002438953.1|hypothetical protein SORBIDRAFT_10g028920 [Sorghum bicolor] >gi|241917176|gb|EER90320.1| hypothetical protein SORBIDRAFT_10g028920 [Sorghum bicolor]	XP_002438953	1.93e-111	87	351.673	251	219	7	C:cell; F:binding; F:hydrolase activity; F:transporter activity; P:biosynthetic process; P:nucleobase-containing compound metabolic process; F:nucleotide binding; P:ion transport	-			11.96	1.99	-17.16	-2.58781	0.000391836	0.0110092	1	p2	(TC)9	18	1	18
comp33497_c0_seq1	atp binding	3227	gi|225423802|ref|XP_002277905.1|PREDICTED: hypothetical protein [Vitis vinifera] >gi|297737910|emb|CBI27111.3| unnamed protein product [Vitis vinifera]	XP_002277905	1.83e-126	77	305.064	241	186	5	P:cellular protein modification process; F:protein kinase activity; P:signal transduction; F:nucleotide binding;	EC:2.7.11.0			0	1.99	-33.6637	32.7047	1.34e-09	5.28e-07	1	p3	(CTT)6	18	180	197
comp34358_c3_seq2	d-lactate dehydrognease	2322	gi|225431259|ref|XP_002268002.1|PREDICTED: hypothetical protein [Vitis vinifera]	XP_002268002	0	87	753.821	484	423	8	F:nucleotide binding; C:mitochondrion; F:electron carrier activity; P:metabolic process; F:catalytic activity	EC:1.1.2.4		Pyruvate metabolism;	0	1.99	-33.8997	32.2326	2.29e-08	4.73e-06
comp32985_c0_seq5	l-asparaginase, putative [Ricinus communis]	1107	gi|255547103|ref|XP_002514609.1|l-asparaginase, putative [Ricinus communis] >gi|223546213|gb|EEF47715.1| l-asparaginase, putative [Ricinus communis]	XP_002514609	1.7e-112	80	410.609	317	254	4	F:hydrolase activity;	EC:3.5.1.1		Cyanoamino acid metabolism;Alanine, aspartate and glutamate metabolism;Nitrogen metabolism;	0	1.99	-34.4367	31.1588	7.72e-06	0.000465641
comp33237_c0_seq8	hypothetical protein SORBIDRAFT_06g032440 [Sorghum bicolor]	1129	gi|242077610|ref|XP_002448741.1|hypothetical protein SORBIDRAFT_06g032440 [Sorghum bicolor] >gi|241939924|gb|EES13069.1| hypothetical protein SORBIDRAFT_06g032440 [Sorghum bicolor]	XP_002448741	6.89e-125	86	451.825	281	244	2	F:catalytic activity; P:metabolic process	-			0	1.97	-24.7717	11.8562	6.32e-06	0.000397134
comp31637_c0_seq3	noa1 rif1 protein	1016	gi|225466135|ref|XP_002268388.1|PREDICTED: hypothetical protein [Vitis vinifera] >gi|296084222|emb|CBI24610.3| unnamed protein product [Vitis vinifera]	XP_002268388	7.44e-96	81	355.14	277	225	5	F:hydrolase activity; C:mitochondrion; P:metabolic process; F:catalytic activity; P:biosynthetic process	EC:1.14.13.39		Arginine and proline metabolism;	0	1.97	-34.5051	31.022	1.45e-05	0.000765833	1	p2	(AG)10	20	996	1015
comp33071_c1_seq2	zinc iron	956	gi|147790105|emb|CAN67594.1|hypothetical protein VITISV_000700 [Vitis vinifera]	CAN67594	8.97e-40	60	168.703	225	135	1	P:transport	-			36.55	1.95	-16.9808	-4.23397	5.72e-08	1.01e-05
comp33892_c0_seq11	protein	827	gi|297745383|emb|CBI40463.3|unnamed protein product [Vitis vinifera]	CBI40463	2.11e-28	68	130.568	207	142	0	-				0.02	1.95	-22.6512	6.69643	5.79e-05	0.00236506
comp29094_c0_seq3	seryl-trna synthetase	1834	gi|118486579|gb|ABK95128.1|unknown [Populus trichocarpa]	ABK95128	0	92	413.69	274	253	7	C:cytoplasm; F:nucleotide binding; P:nucleobase-containing compound metabolic process; P:translation; ; F:catalytic activity	EC:6.1.1.11		Aminoacyl-tRNA biosynthesis;	0	1.94	-34.088	31.856	1.94e-07	2.5e-05
comp30797_c0_seq5	hydrolyzing o-glycosyl	2733	gi|225426108|ref|XP_002272386.1|PREDICTED: hypothetical protein [Vitis vinifera]	XP_002272386	7.35e-125	61	453.366	557	341	5	F:hydrolase activity, hydrolyzing O-glycosyl compounds; F:hydrolase activity; P:carbohydrate metabolic process; F:cation binding; F:catalytic activity				0.28	1.93	-18.9821	2.78257	0.000533418	0.0141566
comp32715_c0_seq5	actin-binding protein	1962	gi|224088796|ref|XP_002308544.1|predicted protein [Populus trichocarpa] >gi|222854520|gb|EEE92067.1| predicted protein [Populus trichocarpa]	XP_002308544	5.18e-98	85	363.614	249	214	0	-				0.14	1.93	-19.9624	3.77755	4.16e-05	0.00184077
comp28592_c0_seq4	PREDICTED: hypothetical protein [Vitis vinifera]	1590	gi|225433227|ref|XP_002281958.1|PREDICTED: hypothetical protein [Vitis vinifera]	XP_002281958	2.97e-154	80	550.051	385	309	2	P:biosynthetic process; P:lipid metabolic process; F:transferase activity	EC:2.1.1.0			0.29	1.92	-19.7558	2.74079	0.00162304	0.0338671
comp33995_c2_seq35	predicted protein [Physcomitrella patens subsp. patens]	2627	gi|168018689|ref|XP_001761878.1|predicted protein [Physcomitrella patens subsp. patens] >gi|162686933|gb|EDQ73319.1| predicted protein [Physcomitrella patens subsp. patens]	XP_001761878	3.56e-66	65	164.466	202	133	0	-				0	1.92	-33.8381	32.3559	1.07e-08	2.64e-06	1	p2	(TC)9	18	1	18
comp28646_c0_seq1	tfiih basal transcription factor complex p34 subunit	1584	gi|225459534|ref|XP_002284465.1|PREDICTED: hypothetical protein [Vitis vinifera] >gi|302141830|emb|CBI19033.3| unnamed protein product [Vitis vinifera]	XP_002284465	3.96e-66	75	257.299	189	143	3	P:metabolic process; C:cytoplasmic membrane-bounded vesicle	-			0	1.92	-34.2032	31.6257	6.35e-07	6.49e-05	1	p2	(GA)9	18	1	18
comp32639_c0_seq2	phosphate translocator-related	1235	gi|297736806|emb|CBI26007.3|unnamed protein product [Vitis vinifera]	CBI26007	8.46e-95	76	352.058	282	217	3	F:transporter activity; C:cell; P:ion transport	-			0	1.92	-34.3837	31.2647	4.28e-06	0.000295463
comp33940_c0_seq2	phospholipase a-2-activating	1843	gi|225428560|ref|XP_002284653.1|PREDICTED: hypothetical protein [Vitis vinifera] >gi|297741417|emb|CBI32548.3| unnamed protein product [Vitis vinifera]	XP_002284653	0	83	808.52	580	483	0	-				0	1.91	-34.0953	31.8414	1.94e-07	2.5e-05	1	p2	(GA)9	18	1	18
comp34802_c0_seq41	cyclic nucleotide gated channel	765	gi|161963244|dbj|BAF95185.1|cyclic nucleotide gated channel [Malus x domestica]	BAF95185	3.17e-65	81	252.677	201	164	6	P:response to biotic stimulus; F:nucleotide binding; C:cell; F:ion channel activity; F:protein binding; P:ion transport	-			12.38	1.9	-18.1009	-2.70595	0.000329516	0.00971489
comp34070_c0_seq2	atp binding	1532	gi|224109332|ref|XP_002315162.1|predicted protein [Populus trichocarpa] >gi|222864202|gb|EEF01333.1| predicted protein [Populus trichocarpa]	XP_002315162	5.75e-30	66	137.117	197	131	0	-				0	1.88	-34.2418	31.5485	1.03e-06	9.54e-05
comp28563_c0_seq1	cytosolic aldehyde dehydrogenase rf2d	830	gi|125526650|gb|EAY74764.1|hypothetical protein OsI_02656 [Oryza sativa Indica Group]	EAY74764	3.02e-80	86	174.481	111	96	2	P:metabolic process; F:catalytic activity	-			0	1.88	-34.6827	30.6667	7.45e-05	0.00291638
comp33969_c0_seq4	protein	724	gi|297741674|emb|CBI32806.3|unnamed protein product [Vitis vinifera]	CBI32806	3.87e-14	46	82.8037	163	75	3	F:transcription regulator activity; C:nucleus; F:DNA binding				0	1.88	-34.7823	30.4676	0.000164799	0.00545685
comp28622_c0_seq5	unnamed protein product [Vitis vinifera]	2234	gi|297736448|emb|CBI25319.3|unnamed protein product [Vitis vinifera]	CBI25319	4.52e-53	94	214.542	108	102	3	F:binding; F:nucleic acid binding; F:nucleotide binding	-			0	1.85	-33.9826	32.0668	5.9e-08	1.01e-05
comp34076_c0_seq4	anaphase promoting complex identical	2137	gi|225425632|ref|XP_002271443.1|PREDICTED: hypothetical protein [Vitis vinifera]	XP_002271443	0	71	706.827	681	488	3	C:cullin-RING ubiquitin ligase complex; F:ubiquitin protein ligase binding; P:ubiquitin-dependent protein catabolic process				0	1.85	-34.0122	32.0077	7.6e-08	1.2e-05
comp34332_c0_seq34	y5188_arath ame: full=probable lrr receptor-like serine threonine-protein kinase at1g51880 flags: precursor	773	gi|147797614|emb|CAN65001.1|hypothetical protein VITISV_023487 [Vitis vinifera]	CAN65001	1.7e-58	70	230.335	196	138	2	F:protein kinase activity; F:nucleotide binding	-			0	1.85	-34.7474	30.5373	0.000125561	0.00444328
comp34469_c0_seq6	by-2 kinesin-like protein 5	2562	gi|225451199|ref|XP_002274195.1|PREDICTED: hypothetical protein [Vitis vinifera] >gi|298204930|emb|CBI34237.3| unnamed protein product [Vitis vinifera]	XP_002274195	2.99e-142	77	421.779	344	266	4	F:nucleotide binding; F:motor activity; C:cytoskeleton; C:protein complex; P:biological_process	-			0	1.84	-33.8873	32.2575	1.83e-08	3.97e-06
comp31214_c0_seq2	ufl1_orysi ame: full=e3 ufm1-protein ligase 1 homolog	2358	gi|225435112|ref|XP_002284524.1|PREDICTED: hypothetical protein [Vitis vinifera] >gi|297746151|emb|CBI16207.3| unnamed protein product [Vitis vinifera]	XP_002284524	0	77	776.548	710	550	0	-				0	1.84	-33.945	32.1422	3.63e-08	7.01e-06
comp33099_c0_seq2	androgen induced inhibitor of proliferation	4151	gi|147777785|emb|CAN75734.1|hypothetical protein VITISV_030148 [Vitis vinifera]	CAN75734	0	76	1389.02	1195	916	1	F:binding				0.04	1.83	-19.8126	5.49545	5.69e-08	1.01e-05
comp31706_c1_seq1	unnamed protein product [Vitis vinifera]	1252	gi|297736825|emb|CBI26026.3|unnamed protein product [Vitis vinifera]	CBI26026	3.73e-05	76	54.299	47	36	1	C:plastid				0	1.81	-34.4163	31.1994	6.32e-06	0.000397134	1	p2	(AG)10	20	1233	1252
comp32842_c0_seq7	abil3 (abl interactor-like protein 3)	966	gi|255551205|ref|XP_002516649.1|Protein ABIL2, putative [Ricinus communis] >gi|223544144|gb|EEF45668.1| Protein ABIL2, putative [Ricinus communis]	XP_002516649	2.65e-47	82	193.741	139	114	3	P:multicellular organismal development; P:anatomical structure morphogenesis; P:cellular component organization; P:cell differentiation; C:cytoskeleton	-			0	1.81	-34.6036	30.825	3.57e-05	0.00159344
comp17599_c0_seq2	fan1_orysj ame: full=fanconi-associated nuclease 1 homolog	1007	gi|225433682|ref|XP_002265776.1|PREDICTED: hypothetical protein [Vitis vinifera]	XP_002265776	2.48e-35	50	154.066	318	160	7	C:mitochondrion; F:nucleic acid binding; F:hydrolase activity, acting on ester bonds; F:zinc ion binding; F:hydrolase activity, acting on acid anhydrides, in phosphorus-containing anhydrides; P:DNA repair; F:DNA binding				0	1.8	-34.5749	30.8823	2.82e-05	0.00132761
comp32574_c1_seq7	lsh4 (light sensitive hypocotyls 4)	653	gi|297831074|ref|XP_002883419.1|hypothetical protein ARALYDRAFT_898842 [Arabidopsis lyrata subsp. lyrata] >gi|297329259|gb|EFH59678.1| hypothetical protein ARALYDRAFT_898842 [Arabidopsis lyrata subsp. lyrata]	XP_002883419	6.41e-36	95	154.836	99	95	0	-				0	1.8	-34.8885	30.2551	0.000390825	0.0109871	1	p2	(GA)9	18	1	18
comp34011_c1_seq5	PREDICTED: hypothetical protein [Vitis vinifera]	5613	gi|225449589|ref|XP_002279244.1|PREDICTED: hypothetical protein [Vitis vinifera]	XP_002279244	1.56e-95	57	357.066	596	344	1	C:plastid		IPR011990		0.01	1.79	-20.4372	7.54158	2.54e-10	1.52e-07
comp34249_c0_seq50	mlo-like protein 9	1489	gi|224116332|ref|XP_002331956.1|predicted protein [Populus trichocarpa] >gi|222874733|gb|EEF11864.1| predicted protein [Populus trichocarpa]	XP_002331956	4.76e-90	65	336.65	366	240	2	C:integral to membrane; P:cell death				0	1.79	-34.2975	31.4371	1.72e-06	0.000141713	1	p2	(AG)9	18	1467	1484
comp33455_c0_seq11	coiled-coil domain containing 55	547	gi|242075886|ref|XP_002447879.1|hypothetical protein SORBIDRAFT_06g017370 [Sorghum bicolor] >gi|241939062|gb|EES12207.1| hypothetical protein SORBIDRAFT_06g017370 [Sorghum bicolor]	XP_002447879	6.78e-23	74	96.2857	107	80	1	C:mitochondrion	-			0	1.79	-25.3637	10.6723	0.00100641	0.022938	1	p2	(TC)9	18	1	18
comp34721_c0_seq36	cycloartenol synthase	5665	gi|257735429|emb|CBD47302.1|cycloartenol synthase [Dioscorea zingiberensis]	CBD47302	0	87	1229.16	749	658	2	F:catalytic activity; P:biosynthetic process; P:lipid metabolic process	EC:5.4.99.8	IPR001330; IPR002365; IPR008930; IPR018333; G3DSA:1.50.10.20 (GENE3D), PTHR32548 (PANTHER), PTHR32548:SF6 (PANTHER), PF13243 (PFAM), tmhmm (TMHMM)	Steroid biosynthesis;	0	1.78	-33.3386	33.355	2.42e-11	2.34e-08
comp33547_c0_seq9	amino acid binding	2880	gi|302142726|emb|CBI19929.3|unnamed protein product [Vitis vinifera]	CBI19929	9.34e-179	81	632.484	445	363	2	F:binding; P:metabolic process	-			0	1.78	-33.8256	32.3808	9.62e-09	2.44e-06
comp33269_c0_seq5	neutral alkaline invertase	903	gi|74476783|gb|ABA08442.1|neutral/alkaline invertase [Manihot esculenta]	ABA08442	1.37e-87	86	327.405	207	180	4	F:hydrolase activity; P:carbohydrate metabolic process; C:endoplasmic reticulum; C:protein complex	EC:3.2.1.26; EC:3.2.1.48		Starch and sucrose metabolism;Starch and sucrose metabolism;Galactose metabolism;	0	1.78	-34.6607	30.7107	5.79e-05	0.00236506
comp34083_c0_seq5	unnamed protein product [Vitis vinifera]	2171	gi|296084365|emb|CBI24753.3|unnamed protein product [Vitis vinifera]	CBI24753	4.07e-83	53	314.309	572	307	0	-				0	1.77	-34.0348	31.9625	9.84e-08	1.47e-05	1	p3	(TCT)6	18	2153	2170
comp33713_c0_seq5	(+)-delta-cadinene synthase isozyme	536	gi|301131134|gb|ADK62524.1|geraniol synthase [Phyla dulcis]	ADK62524	2.18e-07	60	59.3066	83	50	8	F:magnesium ion binding; P:metabolic process; F:lyase activity; F:(+)-delta-cadinene synthase activity; F:metal ion binding; C:plastid; F:R-linalool synthase activity; C:chloroplast				0	1.77	-35.0409	29.9504	0.00100641	0.022938
comp31664_c0_seq5	unnamed protein product [Vitis vinifera]	1162	gi|297742557|emb|CBI34706.3|unnamed protein product [Vitis vinifera]	CBI34706	8.39e-58	69	135.961	133	92	0	-				0.16	1.76	-20.693	3.46138	0.000977184	0.022938	1	p2	(TC)9	18	7	24
comp32373_c0_seq3	PREDICTED: hypothetical protein [Vitis vinifera]	2815	gi|225437848|ref|XP_002263784.1|PREDICTED: hypothetical protein [Vitis vinifera]	XP_002263784	0	76	968.763	760	582	0	-				0	1.76	-33.8522	32.3278	1.32e-08	3.12e-06
comp32796_c0_seq3	meiotic serine proteinase	2514	gi|224115250|ref|XP_002332198.1|predicted protein [Populus trichocarpa] >gi|222875305|gb|EEF12436.1| predicted protein [Populus trichocarpa]	XP_002332198	0	85	799.66	583	499	5	F:protein binding; F:peptidase activity; C:cytoplasmic membrane-bounded vesicle; P:protein metabolic process; P:catabolic process; P:biological_process	EC:3.4.21.0			0	1.76	-33.9318	32.1684	3.23e-08	6.33e-06	1	p3	(CGA)7	21	1937	1957
comp33562_c0_seq5	ac087182_8 cytochrome p450 protein	1600	gi|297610688|ref|NP_001064901.2|Os10g0486100 [Oryza sativa Japonica Group] >gi|125575195|gb|EAZ16479.1| hypothetical protein OsJ_31950 [Oryza sativa Japonica Group] >gi|255679508|dbj|BAF26815.2| Os10g0486100 [Oryza sativa Japonica Group]	NP_001064901	0	82	753.821	519	429	5	F:binding; F:electron carrier activity; F:catalytic activity; P:metabolic process	EC:1.14.14.1		Fatty acid metabolism;Retinol metabolism;Steroid hormone biosynthesis;Linoleic acid metabolism;Arachidonic acid metabolism;Drug metabolism - other enzymes;Drug metabolism - cytochrome P450;Metabolism of xenobiotics by cytochrome P450;Caffeine metabolism;Aminobenzoate degradation;Tryptophan metabolism;	0	1.76	-23.5979	10.2038	1.22e-06	0.000108943
comp34075_c0_seq6	dna polymerase epsilon catalytic subunit protein isoform b	1351	gi|297599291|ref|NP_001046939.2|Os02g0511900 [Oryza sativa Japonica Group] >gi|255670933|dbj|BAF08853.2| Os02g0511900 [Oryza sativa Japonica Group]	NP_001046939	4.7e-142	74	509.22	406	304	3	P:nucleobase-containing compound metabolic process; F:nucleic acid binding; F:transferase activity	EC:2.7.7.0			0	1.75	-34.3845	31.2631	4.28e-06	0.000295463	1	p2	(AG)9	18	1333	1350
comp33519_c1_seq2	metal tolerance protein	1038	gi|224132372|ref|XP_002321323.1|metal tolerance protein [Populus trichocarpa] >gi|222862096|gb|EEE99638.1| metal tolerance protein [Populus trichocarpa]	XP_002321323	1.27e-106	78	390.963	295	232	2	C:mitochondrion; P:transport	-			0	1.75	-34.5752	30.8818	2.82e-05	0.00132761
comp33064_c0_seq1	hypothetical protein OsI_37707 [Oryza sativa Indica Group]	1040	gi|125536002|gb|EAY82490.1|hypothetical protein OsI_37707 [Oryza sativa Indica Group]	EAY82490	6.7e-15	57	86.2705	91	52	0	-				0	1.74	-34.5757	30.8807	2.82e-05	0.00132761	1	p2	(AG)10	20	1	20
comp168205_c0_seq1	wak80 - receptor-like protein kinase	563	gi|297842763|ref|XP_002889263.1|hypothetical protein ARALYDRAFT_477143 [Arabidopsis lyrata subsp. lyrata] >gi|297335104|gb|EFH65522.1| hypothetical protein ARALYDRAFT_477143 [Arabidopsis lyrata subsp. lyrata]	XP_002889263	1.63e-22	66	109.768	114	76	4	F:binding; F:kinase activity; C:cytoplasmic membrane-bounded vesicle; C:cell	-			0	1.74	-35.0184	29.9953	0.00100641	0.022938
comp34063_c0_seq34	fructose- -	770	gi|225460680|ref|XP_002269230.1|PREDICTED: hypothetical protein [Vitis vinifera] >gi|296081169|emb|CBI18195.3| unnamed protein product [Vitis vinifera]	XP_002269230	2.5e-86	80	322.783	232	187	10	F:binding; C:cytoplasm; F:hydrolase activity; F:catalytic activity; P:carbohydrate metabolic process; P:biosynthetic process; P:generation of precursor metabolites and energy; P:catabolic process; P:nucleobase-containing compound metabolic process; P:secondary metabolic process; P:metabolic process	EC:3.1.3.11; EC:1.3.1.74		Glycolysis / Gluconeogenesis;Fructose and mannose metabolism;Methane metabolism;Pentose phosphate pathway;Carbon fixation in photosynthetic organisms;	0.07	1.73	-21.8478	4.53418	0.00102803	0.023321
comp34679_c1_seq22	transferring glycosyl	2355	gi|255566618|ref|XP_002524293.1|transferase, transferring glycosyl groups, putative [Ricinus communis] >gi|223536384|gb|EEF38033.1| transferase, transferring glycosyl groups, putative [Ricinus communis]	XP_002524293	1.04e-177	80	356.681	295	236	2	P:lipid metabolic process; F:transferase activity	EC:2.4.1.173			0	1.73	-33.9919	32.0484	6.69e-08	1.1e-05	1	p2	(AG)9	18	2338	2355
comp33449_c0_seq8	ent-kaurene oxidase	1847	gi|225458483|ref|XP_002282197.1|PREDICTED: hypothetical protein [Vitis vinifera] >gi|302142385|emb|CBI19588.3| unnamed protein product [Vitis vinifera]	XP_002282197	2.84e-175	80	620.157	460	371	5	F:binding; F:catalytic activity; F:electron carrier activity; P:metabolic process	EC:1.14.13.0			0	1.73	-34.1652	31.7016	4.66e-07	5.14e-05
comp33583_c0_seq2	proline-rich family expressed	2341	gi|225438235|ref|XP_002264432.1|PREDICTED: hypothetical protein [Vitis vinifera]	XP_002264432	2.37e-96	69	254.218	263	184	2	C:cytoplasmic membrane-bounded vesicle; C:cell	-			0	1.72	-34.0013	32.0295	6.69e-08	1.1e-05	1	p2	(AG)9	18	1	18
comp32878_c1_seq7	atpase family aaa domain-containing protein 3	1230	gi|242066300|ref|XP_002454439.1|hypothetical protein SORBIDRAFT_04g030980 [Sorghum bicolor] >gi|241934270|gb|EES07415.1| hypothetical protein SORBIDRAFT_04g030980 [Sorghum bicolor]	XP_002454439	1.32e-31	98	142.124	72	71	2	F:nucleotide binding; F:hydrolase activity	EC:3.6.1.15		Thiamine metabolism;Purine metabolism;	0.14	1.71	-20.7043	3.56236	0.000814859	0.0200139
comp34728_c1_seq10	glucose-inhibited division a family protein	5857	gi|102139963|gb|ABF70103.1|glucose-inhibited division A family protein [Musa balbisiana]	ABF70103	0	87	1077.77	728	635	3	P:nucleobase-containing compound metabolic process; F:nucleotide binding; C:cytoplasm	-	IPR002218; IPR002885; IPR004416; IPR011990; IPR020595; G3DSA:3.50.50.60 (GENE3D), PTHR11806 (PANTHER), PF13932 (PFAM), SSF51905 (SUPERFAMILY)		0	1.71	-33.3436	33.3449	2.56e-11	2.39e-08
comp34033_c0_seq17	PREDICTED: hypothetical protein [Vitis vinifera]	1622	gi|225435022|ref|XP_002284193.1|PREDICTED: hypothetical protein [Vitis vinifera] >gi|297746114|emb|CBI16170.3| unnamed protein product [Vitis vinifera]	XP_002284193	1.06e-126	80	288.115	241	195	0	-				0	1.71	-34.269	31.494	1.22e-06	0.000108943
comp32418_c0_seq1	AC104427_15Hypothetical protein [Oryza sativa Japonica Group]	913	gi|20330754|gb|AAM19117.1|AC104427_15Hypothetical protein [Oryza sativa Japonica Group] >gi|108705974|gb|ABF93769.1| hypothetical protein LOC_Os03g03580 [Oryza sativa Japonica Group] >gi|125584777|gb|EAZ25441.1| hypothetical protein OsJ_09257 [Oryza sativa Japonica Group]	AAM19117	5.07e-05	37	53.1434	201	75	0	-				0	1.69	-34.6933	30.6454	7.45e-05	0.00291638
comp32988_c0_seq1	branched-chain alpha keto-acid dehydrogenase e1 alpha subunit	2038	gi|255558474|ref|XP_002520262.1|2-oxoisovalerate dehydrogenase, putative [Ricinus communis] >gi|223540481|gb|EEF42048.1| 2-oxoisovalerate dehydrogenase, putative [Ricinus communis]	XP_002520262	2.56e-140	72	504.212	427	310	2	F:catalytic activity; P:metabolic process	EC:1.2.4.0			0	1.68	-34.1189	31.7944	2.57e-07	3.18e-05
comp33035_c0_seq4	hypothetical protein OsI_37534 [Oryza sativa Indica Group]	1590	gi|218186463|gb|EEC68890.1|hypothetical protein OsI_37534 [Oryza sativa Indica Group]	EEC68890	4.59e-155	87	552.747	392	344	3	C:cell; F:transporter activity; P:transport	-			0	1.68	-34.2964	31.4392	1.72e-06	0.000141713
comp33196_c1_seq1	transcription factor wrky23	1329	gi|225468378|ref|XP_002272370.1|PREDICTED: hypothetical protein [Vitis vinifera]	XP_002272370	2.27e-40	71	171.4	152	109	3	P:transcription, DNA-dependent; F:sequence-specific DNA binding; F:sequence-specific DNA binding transcription factor activity				0	1.68	-34.4266	31.1788	6.32e-06	0.000397134
comp25670_c0_seq1	protein kinase wee1	1049	gi|296086593|emb|CBI32228.3|unnamed protein product [Vitis vinifera]	CBI32228	5.59e-118	84	428.713	293	247	4	F:nucleotide binding; P:cellular protein modification process; F:protein kinase activity;	EC:2.7.11.0			0	1.68	-34.5944	30.8433	2.82e-05	0.00132761
comp33393_c0_seq7	PREDICTED: similar to paramyosin-related [Vitis vinifera]	1037	gi|225430184|ref|XP_002284934.1|PREDICTED: similar to paramyosin-related [Vitis vinifera] >gi|296081986|emb|CBI20991.3| unnamed protein product [Vitis vinifera]	XP_002284934	7.58e-35	71	152.525	199	143	2	F:molecular_function; P:biological_process				0	1.68	-34.6057	30.8207	3.57e-05	0.00159344	1	p2	(GA)9	18	1	18
comp30340_c0_seq4	OSIGBa0127A14.1 [Oryza sativa Indica Group]	786	gi|116310025|emb|CAH67049.1|OSIGBa0127A14.1 [Oryza sativa Indica Group] >gi|218195399|gb|EEC77826.1| hypothetical protein OsI_17038 [Oryza sativa Indica Group]	CAH67049	1.77e-42	76	177.178	136	104	0	-				0	1.68	-34.8044	30.4232	0.00021796	0.00686496
comp33400_c2_seq5	heterogeneous nuclear ribonucleoprotein a3	1370	gi|238007140|gb|ACR34605.1|unknown [Zea mays]	ACR34605	9.22e-69	86	265.774	169	147	3	F:nucleic acid binding; C:intracellular; F:nucleotide binding	-			0.17	1.67	-20.4613	3.32988	0.00117645	0.0264155
comp28264_c0_seq3	siroheme uroporphyrinogen methyltransferase1	1392	gi|162459281|ref|NP_001105724.1|siroheme uroporphyrinogen methyltransferase1 [Zea mays] >gi|1531541|dbj|BAA11909.1| uroporphyrinogen III methyltransferase [Zea mays]	NP_001105724	2.61e-38	91	126.716	71	65	4	P:metabolic process; P:biosynthetic process; F:transferase activity	EC:2.1.1.0			0.01	1.67	-22.2379	6.92396	4.28e-06	0.000295463	1	p2	(CT)9	18	1374	1391
comp34363_c0_seq17	unnamed protein product [Vitis vinifera]	2397	gi|296083970|emb|CBI24358.3|unnamed protein product [Vitis vinifera]	CBI24358	8.62e-90	75	336.65	290	219	0	-				0	1.66	-34.0077	32.0168	7.6e-08	1.2e-05
comp45446_c0_seq1	high expression lethality protein	909	gi|145255597|ref|XP_001399014.1|high expression lethality protein Hel10 [Aspergillus niger CBS 513.88] >gi|134084606|emb|CAK97482.1| unnamed protein product [Aspergillus niger]	XP_001399014	4.25e-12	69	76.6406	69	48	0	-				12.16	1.65	-17.9644	-2.87949	0.000143615	0.00501616
comp31876_c0_seq7	streptococcal hemagglutinin-like protein	2576	gi|147838831|emb|CAN67151.1|hypothetical protein VITISV_019728 [Vitis vinifera]	CAN67151	9.51e-51	46	191.43	566	264	0	-				0.07	1.65	-20.1542	4.4929	6.66e-06	0.00041754
comp34412_c2_seq11	tetratricopeptide repeat -containing	3903	gi|56784366|dbj|BAD82387.1|tetratricopeptide repeat (TPR)-containing protein-like [Oryza sativa Japonica Group] >gi|57899788|dbj|BAD87533.1| tetratricopeptide repeat (TPR)-containing protein-like [Oryza sativa Japonica Group] >gi|125572930|gb|EAZ14445.1| hypothetical protein OsJ_04366 [Oryza sativa Japonica Group]	BAD82387	2.96e-130	66	471.855	594	396	1	F:binding				0	1.65	-33.6598	32.7125	1.34e-09	5.28e-07	1	p2	(TG)11	22	2755	2776	2	p2	(TC)11	22	3882	3903
comp31409_c0_seq2	armadillo beta-catenin repeat family protein	3342	gi|255541074|ref|XP_002511601.1|ubiquitin-protein ligase, putative [Ricinus communis] >gi|223548781|gb|EEF50270.1| ubiquitin-protein ligase, putative [Ricinus communis]	XP_002511601	0	84	1126.31	896	758	1	F:catalytic activity	-			0	1.65	-33.7712	32.4898	4.77e-09	1.36e-06
comp34306_c0_seq4	atp binding	2371	gi|255548896|ref|XP_002515504.1|ATP binding protein, putative [Ricinus communis] >gi|223545448|gb|EEF46953.1| ATP binding protein, putative [Ricinus communis]	XP_002515504	1.25e-133	59	482.256	665	398	1	F:catalytic activity	-			0	1.65	-34.0187	31.9948	8.64e-08	1.34e-05	1	p2	(GA)9	18	1	18	2	p2	(GA)9	18	2349	2366
comp31542_c0_seq6	xylem serine proteinase 1	847	gi|227053577|gb|ACP18876.1|subtilisin-like serine protease [Carica papaya]	ACP18876	1.04e-33	79	89.7373	73	58	4	P:biological_process; P:protein metabolic process; P:catabolic process; F:protein binding; F:peptidase activity	EC:3.4.21.0			0	1.65	-34.7645	30.5032	0.000125561	0.00444328
comp32770_c1_seq3	unnamed protein product [Vitis vinifera]	1858	gi|302143730|emb|CBI22591.3|unnamed protein product [Vitis vinifera]	CBI22591	6.65e-140	88	502.671	300	266	0	-				0.15	1.64	-20.0891	3.40176	0.000499278	0.0138669
comp34417_c3_seq20	triacylglycerol lipase, putative [Ricinus communis]	2221	gi|255554308|ref|XP_002518194.1|triacylglycerol lipase, putative [Ricinus communis] >gi|223542790|gb|EEF44327.1| triacylglycerol lipase, putative [Ricinus communis]	XP_002518194	0	72	654.825	618	446	2	F:hydrolase activity; C:plastid	-			0.12	1.64	-20.0354	3.80583	5.98e-05	0.00243759
comp32432_c1_seq4	atp binding	1860	gi|255578162|ref|XP_002529950.1|ATP binding protein, putative [Ricinus communis] >gi|223530548|gb|EEF32427.1| ATP binding protein, putative [Ricinus communis]	XP_002529950	3.21e-134	82	483.797	341	283	5	F:protein kinase activity; P:cellular protein modification process; F:nucleotide binding;	EC:2.7.10.2; EC:2.7.11.0		T cell receptor signaling pathway;	0	1.64	-34.2004	31.6313	6.35e-07	6.49e-05
comp34737_c1_seq51	hypothetical protein OsI_01023 [Oryza sativa Indica Group]	893	gi|218187814|gb|EEC70241.1|hypothetical protein OsI_01023 [Oryza sativa Indica Group]	EEC70241	1.32e-48	50	149.828	232	118	1	C:intracellular	-			0	1.64	-34.7291	30.5738	9.64e-05	0.00361615
comp32368_c1_seq10	promoter-binding protein spl10	1316	gi|255547696|ref|XP_002514905.1|LIGULELESS1 protein, putative [Ricinus communis] >gi|223545956|gb|EEF47459.1| LIGULELESS1 protein, putative [Ricinus communis]	XP_002514905	2.9e-56	61	224.172	267	165	2	C:nucleus; F:DNA binding				0.17	1.63	-20.5178	3.24718	0.00194758	0.038916
comp34737_c1_seq8	unnamed protein product [Vitis vinifera]	1678	gi|297743237|emb|CBI36104.3|unnamed protein product [Vitis vinifera]	CBI36104	7.02e-103	55	204.912	375	209	1	C:mitochondrion	-			0.11	1.63	-20.4898	3.89586	0.000154728	0.00538105
comp33732_c0_seq23	rgs1 (regulator of g-protein signaling 1) g-protein coupled receptor	1428	gi|225425938|ref|XP_002267857.1|PREDICTED: hypothetical protein [Vitis vinifera] >gi|297738317|emb|CBI27518.3| unnamed protein product [Vitis vinifera]	XP_002267857	7.57e-122	74	442.195	378	280	12	P:biological_process; P:response to stress; P:response to abiotic stimulus; P:signal transduction; F:receptor activity; P:response to endogenous stimulus; F:protein binding; P:cell proliferation; P:regulation of biological process; F:enzyme regulator activity; C:nucleus; C:plasma membrane	-			0.07	1.63	-21.0841	4.62383	3.23e-05	0.00151121
comp24654_c0_seq3	hva22_horvu ame: full=protein hva22	839	gi|57012754|sp|Q07764.1|HVA22_HORVURecName: Full=Protein HVA22 >gi|404589|gb|AAA16094.1| A22 [Hordeum vulgare]	Q07764	1.14e-37	85	161.384	101	86	2	C:cell; P:response to stress	-			0	1.63	-34.7785	30.4752	0.000164799	0.00545685
comp33281_c1_seq3	populus trichocarpa mrna	522	gi|224107502|ref|XM_002314468.1|Populus trichocarpa predicted protein, mRNA	XM_002314468	1.33e-10	84	77.0278	70	59	0	-				0	1.63	-35.1211	29.7899	0.00199605	0.038916
comp29934_c0_seq4	hypothetical protein SORBIDRAFT_07g016770 [Sorghum bicolor]	520	gi|242081295|ref|XP_002445416.1|hypothetical protein SORBIDRAFT_07g016770 [Sorghum bicolor] >gi|241941766|gb|EES14911.1| hypothetical protein SORBIDRAFT_07g016770 [Sorghum bicolor]	XP_002445416	2.48e-10	75	68.9366	64	48	0	-				0	1.63	-35.1255	29.781	0.00199605	0.038916	1	p2	(GA)9	18	1	18
comp34304_c0_seq4	pentatricopeptide repeat-containing protein	2902	gi|225438217|ref|XP_002263704.1|PREDICTED: hypothetical protein [Vitis vinifera]	XP_002263704	3.59e-170	64	603.979	713	463	1	P:biological_process				0	1.62	-33.8889	32.2543	2.04e-08	4.3e-06
comp34020_c0_seq11	bacterial transferase hexapeptide repeat-containing protein	1375	gi|79325527|ref|NP_001031749.1|bacterial transferase hexapeptide repeat-containing protein [Arabidopsis thaliana] >gi|5123548|emb|CAB45314.1| UDP-N-acetylglucosamine O-acyltransferase-like protein [Arabidopsis thaliana] >gi|7269853|emb|CAB79712.1| UDP-N-acetylglucosamine O-acyltransferase-like protein [Arabidopsis thaliana] >gi|51969068|dbj|BAD43226.1| UDP-N-acetylglucosamine O-acyltransferase - …	NP_001031749	1.12e-114	79	418.313	316	252	4	F:transferase activity; P:biosynthetic process; P:carbohydrate metabolic process; P:lipid metabolic process;	EC:2.3.1.129		Lipopolysaccharide biosynthesis;	0	1.61	-34.4326	31.1669	6.32e-06	0.000397134	1	p2	(GA)9	18	1	18
comp34038_c1_seq14	protein kinase	2111	gi|15233872|ref|NP_194992.1|AME3; ATP binding / kinase/ protein kinase/ protein serine/threonine kinase/ protein tyrosine kinase [Arabidopsis thaliana] >gi|5915680|sp|P51568.2|AFC3_ARATH RecName: Full=Serine/threonine-protein kinase AFC3 >gi|642134|dbj|BAA08216.1| protein kinase [Arabidopsis thaliana] >gi|3063704|emb|CAA18595.1| protein kinase AME3 [Arabidopsis thaliana] >gi|7270170|emb|CAB79983.…	NP_194992	1.63e-90	81	262.307	195	159	4	F:nucleotide binding; P:cellular protein modification process; F:protein kinase activity;	EC:2.7.11.0			0	1.6	-34.1251	31.7819	2.97e-07	3.57e-05
comp32573_c0_seq5	valine--trna ligase-like protein	1017	gi|9755723|emb|CAC01835.1|valine--tRNA ligase-like protein [Arabidopsis thaliana]	CAC01835	1.07e-118	92	431.024	235	217	7	C:cytoplasm; P:translation; P:nucleobase-containing compound metabolic process; ; F:nucleotide binding; F:catalytic activity; P:biosynthetic process	EC:6.1.1.9		Aminoacyl-tRNA biosynthesis;	0	1.6	-34.6528	30.7265	5.79e-05	0.00236506	1	p4	(TCCC)5	20	943	962
comp33254_c0_seq25	hypothetical protein LOC100272861 [Zea mays]	781	gi|226495735|ref|NP_001140786.1|hypothetical protein LOC100272861 [Zea mays] >gi|194701070|gb|ACF84619.1| unknown [Zea mays]	NP_001140786	6.51e-28	67	115.161	100	67	0	-				0	1.6	-34.8434	30.3454	0.000290613	0.00863633
comp31364_c0_seq12	PREDICTED: hypothetical protein [Vitis vinifera]	723	gi|225455663|ref|XP_002263260.1|PREDICTED: hypothetical protein [Vitis vinifera] >gi|296084078|emb|CBI24466.3| unnamed protein product [Vitis vinifera]	XP_002263260	1.27e-17	87	94.3597	74	65	0	-				0	1.6	-34.9015	30.2292	0.000390825	0.0109871
comp30155_c1_seq2	atp binding	2294	gi|255542060|ref|XP_002512094.1|ATP binding protein, putative [Ricinus communis] >gi|223549274|gb|EEF50763.1| ATP binding protein, putative [Ricinus communis]	XP_002512094	0	79	707.212	511	407	2	F:transferase activity; P:metabolic process	EC:2.1.1.0			0.27	1.59	-19.4185	2.57678	0.00260867	0.0494075	1	p3	(ATC)7	21	2273	2293
comp33966_c0_seq5	serk1 protein	1704	gi|115445219|ref|NP_001046389.1|Os02g0236100 [Oryza sativa Japonica Group] >gi|50251689|dbj|BAD27594.1| putative SERK1 protein [Oryza sativa Japonica Group] >gi|113535920|dbj|BAF08303.1| Os02g0236100 [Oryza sativa Japonica Group] >gi|215767832|dbj|BAH00061.1| unnamed protein product [Oryza sativa Japonica Group]	NP_001046389	5.98e-148	78	529.25	441	347	8	F:receptor activity; C:cytoplasmic membrane-bounded vesicle; P:cellular protein modification process; F:nucleotide binding; C:cell; F:protein kinase activity; P:signal transduction;	EC:2.7.11.0			0.08	1.59	-20.7441	4.37521	4.92e-05	0.00210333
comp34709_c0_seq4	amp-dependent synthetase and ligase family protein	4936	gi|225463846|ref|XP_002265371.1|PREDICTED: hypothetical protein [Vitis vinifera] >gi|296088768|emb|CBI38218.3| unnamed protein product [Vitis vinifera]	XP_002265371	0	60	395.586	525	319	4	F:ACP phosphopantetheine attachment site binding involved in fatty acid biosynthetic process; P:metabolic process; F:catalytic activity; F:phosphopantetheine binding		IPR000873; IPR020845; G3DSA:3.40.50.980 (GENE3D), PTHR24096 (PANTHER), PTHR24096:SF7 (PANTHER), SSF56801 (SUPERFAMILY)		0	1.59	-33.5164	32.9992	2.24e-10	1.36e-07
comp33075_c0_seq9	PREDICTED: hypothetical protein [Vitis vinifera]	3715	gi|225443472|ref|XP_002269813.1|PREDICTED: hypothetical protein [Vitis vinifera]	XP_002269813	5.06e-47	60	195.282	266	161	3	C:cytoplasm; F:protein binding; F:enzyme regulator activity	-			0	1.59	-33.7243	32.5835	2.71e-09	8.82e-07
comp32528_c0_seq1	unnamed protein product [Vitis vinifera]	1686	gi|302143284|emb|CBI21845.3|unnamed protein product [Vitis vinifera]	CBI21845	1.67e-113	65	362.459	340	224	0	-				0	1.59	-34.2931	31.4459	1.72e-06	0.000141713	1	p3	(CCG)6	18	485	502
comp34045_c0_seq7	Os05g0357100 [Oryza sativa Japonica Group]	1261	gi|115463391|ref|NP_001055295.1|Os05g0357100 [Oryza sativa Japonica Group] >gi|55168078|gb|AAV43946.1| unknown protein [Oryza sativa Japonica Group] >gi|113578846|dbj|BAF17209.1| Os05g0357100 [Oryza sativa Japonica Group] >gi|215716995|dbj|BAG95358.1| unnamed protein product [Oryza sativa Japonica Group] >gi|218196622|gb|EEC79049.1| hypothetical protein OsI_19612 [Oryza sativa Indica Group] >gi|2…	NP_001055295	8.74e-95	71	352.058	338	240	5	P:nucleobase-containing compound metabolic process; F:nucleic acid binding; F:3'-5' exonuclease activity; C:intracellular; F:exonuclease activity				0.17	1.58	-20.602	3.21201	0.000977184	0.022938
comp32809_c0_seq2	gtp-binding protein	2094	gi|225438221|ref|XP_002263978.1|PREDICTED: hypothetical protein [Vitis vinifera]	XP_002263978	7.07e-149	72	302.753	337	245	1	C:mitochondrion	-			0	1.58	-34.1396	31.7529	3.45e-07	4.02e-05
comp31545_c1_seq3	abc transporter domain containing	677	gi|218201952|gb|EEC84379.1|hypothetical protein OsI_30931 [Oryza sativa Indica Group]	EEC84379	2.88e-66	70	255.758	221	155	3	F:hydrolase activity; C:cell; F:nucleotide binding	EC:3.6.1.15		Thiamine metabolism;Purine metabolism;	0	1.58	-34.958	30.1161	0.000726851	0.018104
comp30309_c0_seq2	magnesium transporter	1411	gi|225443146|ref|XP_002263392.1|PREDICTED: hypothetical protein [Vitis vinifera]	XP_002263392	5.54e-125	79	452.595	443	350	4	P:ion transport; C:vacuole; F:transporter activity; C:cell	-			0.18	1.56	-20.391	3.08124	0.00138806	0.0297593
comp23451_c0_seq3	programmed cell death protein 2	1316	gi|218192638|gb|EEC75065.1|hypothetical protein OsI_11185 [Oryza sativa Indica Group]	EEC75065	1.91e-108	70	397.512	364	255	1	F:binding	-			0	1.56	-34.4851	31.062	1.17e-05	0.000648351
comp31290_c1_seq4	zinc finger	1019	gi|225441742|ref|XP_002283156.1|PREDICTED: hypothetical protein [Vitis vinifera] >gi|297739700|emb|CBI29882.3| unnamed protein product [Vitis vinifera]	XP_002283156	1.45e-06	77	58.5362	62	48	0	-				0	1.56	-34.6692	30.6937	5.79e-05	0.00236506
comp31494_c0_seq4	unnamed protein product [Vitis vinifera]	927	gi|297736918|emb|CBI26119.3|unnamed protein product [Vitis vinifera]	CBI26119	1.84e-26	69	124.405	159	111	0	-				0	1.56	-34.7376	30.557	9.64e-05	0.00361615
comp34653_c2_seq6	atp binding	808	gi|255558508|ref|XP_002520279.1|ATP binding protein, putative [Ricinus communis] >gi|223540498|gb|EEF42065.1| ATP binding protein, putative [Ricinus communis]	XP_002520279	1.02e-72	77	277.715	248	192	4	F:protein kinase activity; F:nucleotide binding; ; P:metabolic process	EC:2.7.11.0			0	1.56	-34.8362	30.3597	0.00021796	0.00686496
comp31590_c0_seq4	oxidoreductase transition metal ion binding protein	2311	gi|296090377|emb|CBI40196.3|unnamed protein product [Vitis vinifera]	CBI40196	9.44e-107	78	281.182	195	154	6	P:oxidation-reduction process; F:oxidoreductase activity; F:transition metal ion binding; F:molecular_function; P:biological_process; C:cellular_component				0.05	1.55	-20.5879	4.87902	6.56e-06	0.000412204
comp32855_c0_seq6	unnamed protein product [Vitis vinifera]	1564	gi|296084591|emb|CBI25612.3|unnamed protein product [Vitis vinifera]	CBI25612	8.06e-112	73	409.068	402	297	1	F:oxidoreductase activity				0	1.55	-34.3638	31.3045	3.54e-06	0.000256217	1	p2	(GA)9	18	1	18
comp31052_c0_seq6	PREDICTED: hypothetical protein [Vitis vinifera]	1531	gi|225438525|ref|XP_002275767.1|PREDICTED: hypothetical protein [Vitis vinifera]	XP_002275767	1.72e-58	76	231.876	210	161	1	F:binding	-			0	1.55	-34.3799	31.2723	4.28e-06	0.000295463
comp34193_c0_seq27	phosphatidylinositol transfer	1392	gi|218191478|gb|EEC73905.1|hypothetical protein OsI_08738 [Oryza sativa Indica Group]	EEC73905	1.27e-81	84	308.531	204	172	0	-				0	1.55	-34.4514	31.1293	7.72e-06	0.000465641
comp20331_c0_seq1	cxc domain protein tso1	2258	gi|225432750|ref|XP_002279154.1|PREDICTED: hypothetical protein [Vitis vinifera]	XP_002279154	4.95e-132	51	476.863	800	414	0	-				7.04	1.54	-17.0982	-2.19702	0.00221168	0.0426807
comp32513_c3_seq3	protein transport protein	4127	gi|225463335|ref|XP_002268633.1|PREDICTED: hypothetical protein [Vitis vinifera]	XP_002268633	0	91	1062.75	647	591	4	C:cytoplasmic membrane-bounded vesicle; C:Golgi apparatus; C:protein complex; P:protein transport; P:transport; F:binding	-			0	1.54	-33.672	32.6882	1.46e-09	5.66e-07	1	p2	(AG)10	20	1	20	2	p3	(GCG)6	18	2088	2105
comp33218_c0_seq8	cmt-type dna-methyltransferase	1977	gi|159461700|gb|ABW96889.1|CMT-type DNA-methyltransferase [Elaeis guineensis]	ABW96889	0	81	771.926	540	440	8	C:chromosome; F:transferase activity; P:organelle organization; F:DNA binding; F:chromatin binding; C:nucleus; P:regulation of gene expression, epigenetic; P:DNA metabolic process;	EC:2.1.1.37		Cysteine and methionine metabolism;	0.14	1.53	-20.1261	3.45651	0.000193372	0.00635945
comp25930_c0_seq1	protein kinase family expressed	1939	gi|108707103|gb|ABF94898.1|protein kinase family protein, putative, expressed [Oryza sativa Japonica Group] >gi|125585562|gb|EAZ26226.1| hypothetical protein OsJ_10094 [Oryza sativa Japonica Group]	ABF94898	6.51e-100	58	257.684	392	229	5	F:ATP binding; F:protein kinase activity; P:protein phosphorylation; F:protein serine/threonine kinase activity; P:response to stress				8.2	1.51	-17.2206	-2.44202	0.000752912	0.0186724
comp33167_c1_seq2	set domain protein	2072	gi|225460642|ref|XP_002265243.1|PREDICTED: hypothetical protein [Vitis vinifera]	XP_002265243	2.6e-47	48	195.282	408	199	0	-				0	1.51	-34.1839	31.6643	5.43e-07	5.79e-05
comp23963_c0_seq2	ill7_orysj ame: full=iaa-amino acid hydrolase ilr1-like 7 flags: precursor	1085	gi|242043518|ref|XP_002459630.1|hypothetical protein SORBIDRAFT_02g007730 [Sorghum bicolor] >gi|241923007|gb|EER96151.1| hypothetical protein SORBIDRAFT_02g007730 [Sorghum bicolor]	XP_002459630	1.74e-45	70	187.963	164	116	1	C:cytoplasmic membrane-bounded vesicle	-			0	1.51	-34.647	30.738	4.53e-05	0.00194688
comp34805_c0_seq4	at4g00060 f6n15_10	1350	gi|255541176|ref|XP_002511652.1|nucleotidyltransferase, putative [Ricinus communis] >gi|223548832|gb|EEF50321.1| nucleotidyltransferase, putative [Ricinus communis]	XP_002511652	5.87e-68	86	263.077	168	146	4	F:transferase activity; C:mitochondrion; P:biosynthetic process; P:DNA metabolic process; C:protein complex; C:intracellular	EC:2.7.7.7		Pyrimidine metabolism;Purine metabolism;	0.15	1.5	-20.6217	3.29546	0.000977184	0.022938
comp30939_c0_seq2	haloacid dehalogenase-like hydrolase-like protein	1064	gi|225425718|ref|XP_002274402.1|PREDICTED: hypothetical protein [Vitis vinifera] >gi|296086384|emb|CBI31973.3| unnamed protein product [Vitis vinifera]	XP_002274402	5.96e-68	86	165.236	106	92	2	F:hydrolase activity; P:metabolic process	EC:3.1.3.18		Glyoxylate and dicarboxylate metabolism;	0.01	1.5	-23.0562	7.47351	5.79e-05	0.00236506
comp33282_c0_seq1	cytochrome p450	4797	gi|225458344|ref|XP_002281661.1|PREDICTED: hypothetical protein [Vitis vinifera]	XP_002281661	5.55e-133	73	342.428	345	253	2	F:catalytic activity; F:binding	-	no IPS match		0	1.5	-33.5831	32.8658	5.07e-10	2.48e-07
comp34004_c0_seq4	swap (suppressor-of-white-apricot) surp domain-containing protein	3547	gi|225460909|ref|XP_002278970.1|PREDICTED: hypothetical protein [Vitis vinifera]	XP_002278970	2.4e-59	57	216.083	323	187	2	F:RNA binding; P:RNA processing				0	1.5	-33.7998	32.4325	7.08e-09	1.87e-06
comp32807_c0_seq3	calcium-dependent protein	1941	gi|225428322|ref|XP_002282994.1|PREDICTED: hypothetical protein [Vitis vinifera]	XP_002282994	0	95	582.022	316	302	5	F:protein kinase activity; F:calcium ion binding; P:cellular protein modification process; F:nucleotide binding;	EC:2.7.11.17			0	1.5	-34.2337	31.5648	8.76e-07	8.36e-05
comp34705_c2_seq23	predicted protein [Populus trichocarpa]	2615	gi|224146560|ref|XP_002326051.1|predicted protein [Populus trichocarpa] >gi|222862926|gb|EEF00433.1| predicted protein [Populus trichocarpa]	XP_002326051	2.79e-57	86	228.794	147	127	0	-				0.11	1.49	-19.9064	3.74322	8.75e-05	0.00341427	1	p2	(AG)9	18	1163	1180	2	p2	(TC)10	20	2596	2615
comp33231_c0_seq5	coq5 methyltransferase-like	1211	gi|225425648|ref|XP_002272557.1|PREDICTED: hypothetical protein [Vitis vinifera] >gi|296086353|emb|CBI31942.3| unnamed protein product [Vitis vinifera]	XP_002272557	2.52e-27	70	127.872	130	91	1	C:plastid	-			0.07	1.49	-21.3261	4.36791	0.000157376	0.00545685
comp33944_c1_seq2	pleckstrin homology domain-containing	1257	gi|255537803|ref|XP_002509968.1|conserved hypothetical protein [Ricinus communis] >gi|223549867|gb|EEF51355.1| conserved hypothetical protein [Ricinus communis]	XP_002509968	3.19e-55	82	99.7525	67	55	2	P:biosynthetic process; P:nucleobase-containing compound metabolic process	-			0	1.49	-34.5499	30.9324	2.25e-05	0.00109936	1	p2	(AG)10	20	1237	1256
comp32889_c1_seq3	kan transcription factor	568	gi|239056168|emb|CAQ58601.1|KAN (KANADI); transcription factor [Vitis vinifera]	CAQ58601	3.92e-40	77	168.318	148	115	1	F:DNA binding				0	1.49	-35.125	29.7822	0.00199605	0.038916
comp33747_c0_seq15	recqsim (arabidopsis helicase sim) atp-dependent helicase	2682	gi|225450807|ref|XP_002279606.1|PREDICTED: similar to RECQSIM (Arabidopsis RecQ helicase sim); ATP-dependent helicase [Vitis vinifera]	XP_002279606	0	67	428.713	484	328	6	F:helicase activity; F:nucleic acid binding; F:ATP binding; F:hydrolase activity; P:DNA recombination; F:ATP-dependent helicase activity				0.01	1.47	-21.4296	6.82445	7.6e-08	1.2e-05
comp33836_c0_seq13	glutamate-gated kainate-type ion channel receptor subunit 5	3152	gi|224083342|ref|XP_002306988.1|glutamate-gated kainate-type ion channel receptor subunit GluR5 [Populus trichocarpa] >gi|222856437|gb|EEE93984.1| glutamate-gated kainate-type ion channel receptor subunit GluR5 [Populus trichocarpa]	XP_002306988	0	70	685.641	672	475	1	C:cell	-			0	1.47	-33.8989	32.2343	2.29e-08	4.73e-06	1	p3	(CCG)7	21	2010	2030
comp34838_c4_seq24	sulfate bicarbonate oxalate exchanger and transporter sat-1	2447	gi|225448837|ref|XP_002282491.1|PREDICTED: hypothetical protein [Vitis vinifera] >gi|296086306|emb|CBI31747.3| unnamed protein product [Vitis vinifera]	XP_002282491	0	88	677.167	474	421	4	C:cell; F:transporter activity; P:ion transport; P:transport	-			0	1.47	-34.0822	31.8677	1.68e-07	2.25e-05
comp34802_c0_seq1	cyclic nucleotide-binding transporter 1	3998	gi|296088023|emb|CBI35306.3|unnamed protein product [Vitis vinifera]	CBI35306	1.33e-101	70	376.711	363	256	0	-				7.37	1.46	-16.2779	-2.33801	0.000869859	0.0212333
comp34825_c1_seq17	spirodela polyrhiza strain 7498 complete genome	1284	gi|385252620|gb|JQ804980.1|Spirodela polyrhiza strain 7498 mitochondrion, complete genome	JQ804980	1.36e-40	77	178.016	228	176	0	-				6.84	1.46	-17.9691	-2.22704	0.00262913	0.0497561
comp34077_c0_seq7	diacylglycerol kinase	1825	gi|255547253|ref|XP_002514684.1|diacylglycerol kinase, theta, putative [Ricinus communis] >gi|223546288|gb|EEF47790.1| diacylglycerol kinase, theta, putative [Ricinus communis]	XP_002514684	8.14e-175	83	618.616	412	346	6	P:metabolic process; P:signal transduction; F:calcium ion binding; F:kinase activity; P:catabolic process; P:lipid metabolic process	EC:2.7.1.107		Glycerophospholipid metabolism;Glycerolipid metabolism;Phosphatidylinositol signaling system;	0.19	1.46	-20.0438	2.9325	0.00087065	0.0212333	1	p3	(CGC)6	18	1	18	2	p3	(GAA)7	21	1805	1825
comp34137_c0_seq4	fha domain containing expressed	2482	gi|296089166|emb|CBI38869.3|unnamed protein product [Vitis vinifera]	CBI38869	1.26e-144	70	397.127	430	305	3	P:regulation of transcription, DNA-dependent; P:transcription, DNA-dependent; F:sequence-specific DNA binding transcription factor activity				0.12	1.46	-19.947	3.6265	0.000139734	0.00488767	1	p2	(GA)9	18	1	18	2	p3	(GGC)6	18	636	653
comp33822_c2_seq1	transcription factor-related	1703	gi|147854406|emb|CAN81292.1|hypothetical protein VITISV_005315 [Vitis vinifera]	CAN81292	5.66e-160	88	371.703	273	242	5	C:cell; F:transcription regulator activity; P:response to stress; P:DNA metabolic process; C:nucleoplasm; C:protein complex; P:regulation of biological process;	-			0.07	1.46	-20.8861	4.41278	9.5e-05	0.00361615	1	p2	(TC)9	18	1	18
comp34097_c0_seq18	chlorophyll a expressed	1717	gi|255545394|ref|XP_002513757.1|chlorophyll synthase, putative [Ricinus communis] >gi|223546843|gb|EEF48340.1| chlorophyll synthase, putative [Ricinus communis]	XP_002513757	1.07e-136	84	491.886	379	322	5	F:catalytic activity; F:binding; P:metabolic process	EC:1.13.12.14			0.13	1.45	-20.4304	3.50744	0.000247831	0.00775532
comp32080_c0_seq11	glycine d-amino acid oxidases-like	3239	gi|225447101|ref|XP_002273536.1|PREDICTED: hypothetical protein [Vitis vinifera] >gi|297739195|emb|CBI28846.3| unnamed protein product [Vitis vinifera]	XP_002273536	0	83	793.497	543	454	3	P:biosynthetic process; P:lipid metabolic process; P:secondary metabolic process; F:catalytic activity; C:plastid	-			0	1.45	-33.8895	32.2531	2.04e-08	4.3e-06
comp33906_c0_seq23	PREDICTED: hypothetical protein [Vitis vinifera]	2216	gi|225427599|ref|XP_002270781.1|PREDICTED: hypothetical protein [Vitis vinifera] >gi|296085459|emb|CBI29191.3| unnamed protein product [Vitis vinifera]	XP_002270781	1.98e-32	65	120.168	126	83	1	P:biological_process				0	1.45	-34.1642	31.7037	4e-07	4.54e-05
comp34591_c4_seq10	hypothetical protein SORBIDRAFT_01g000446 [Sorghum bicolor]	1319	gi|242032159|ref|XP_002463474.1|hypothetical protein SORBIDRAFT_01g000446 [Sorghum bicolor] >gi|241917328|gb|EER90472.1| hypothetical protein SORBIDRAFT_01g000446 [Sorghum bicolor]	XP_002463474	1.04e-29	57	135.961	162	93	0	-				0	1.45	-34.5352	30.9617	1.8e-05	0.000917489	1	p2	(TC)11	22	1	22
comp34770_c0_seq11	calcineurin b-like protein 07	2982	gi|229609865|gb|ACQ83548.1|calcineurin B-like protein 07 [Sorghum bicolor]	ACQ83548	5.74e-46	87	191.43	125	109	1	F:calcium ion binding	-			0	1.44	-33.9523	32.1275	4.09e-08	7.68e-06	1	p2	(TC)9	18	2964	2981
comp34225_c0_seq24	kinase family protein	2278	gi|125592152|gb|EAZ32502.1|hypothetical protein OsJ_16721 [Oryza sativa Japonica Group]	EAZ32502	1.83e-170	61	359.377	442	274	1	C:cell	-			0	1.44	-34.1482	31.7357	3.45e-07	4.02e-05	1	p3	(CGG)6	18	1	18	2	p2	(AG)9	18	2260	2277
comp33273_c0_seq30	ku p80 dna	808	gi|224130002|ref|XP_002320725.1|predicted protein [Populus trichocarpa] >gi|222861498|gb|EEE99040.1| predicted protein [Populus trichocarpa]	XP_002320725	9.19e-74	94	281.182	157	148	4	P:response to stress; P:DNA metabolic process; F:DNA binding; F:hydrolase activity; C:chromosome	-			0	1.44	-34.8962	30.2398	0.000390825	0.0109871
comp34424_c1_seq14	dna polymerase alpha subunit b family expressed	2695	gi|242095348|ref|XP_002438164.1|hypothetical protein SORBIDRAFT_10g009040 [Sorghum bicolor] >gi|241916387|gb|EER89531.1| hypothetical protein SORBIDRAFT_10g009040 [Sorghum bicolor]	XP_002438164	3.44e-42	62	178.718	195	122	3	P:DNA replication; F:DNA-directed DNA polymerase activity; F:DNA binding				0.07	1.43	-20.1791	4.25687	1.34e-05	0.000741838	1	p2	(AG)9	18	1	18
comp33288_c0_seq2	af088901_1actin bundling protein abp135	3578	gi|225441852|ref|XP_002284163.1|PREDICTED: hypothetical protein [Vitis vinifera]	XP_002284163	0	83	1338.94	949	792	2	F:actin binding; P:cytoskeleton organization	-			0.03	1.43	-20.4462	5.62147	4.3e-07	4.86e-05	1	p2	(TC)9	18	3561	3578
comp34038_c1_seq2	PREDICTED: hypothetical protein [Vitis vinifera]	2284	gi|225456860|ref|XP_002279764.1|PREDICTED: hypothetical protein [Vitis vinifera] >gi|297733679|emb|CBI14926.3| unnamed protein product [Vitis vinifera]	XP_002279764	1.73e-116	78	425.246	299	236	2	F:protein kinase activity; F:nucleotide binding	-			0	1.43	-34.1518	31.7285	4e-07	4.54e-05
comp30801_c0_seq15	glucose-6-phosphate 1-	2160	gi|225450498|ref|XP_002276987.1|PREDICTED: hypothetical protein [Vitis vinifera]	XP_002276987	0	73	409.838	351	259	4	P:carbohydrate metabolic process; F:binding; F:catalytic activity; C:plastid	-			0	1.43	-34.1933	31.6454	5.43e-07	5.79e-05
comp32077_c0_seq3	mitochondrial deoxynucleotide	3029	gi|255544502|ref|XP_002513312.1|Mitochondrial deoxynucleotide carrier, putative [Ricinus communis] >gi|223547220|gb|EEF48715.1| Mitochondrial deoxynucleotide carrier, putative [Ricinus communis]	XP_002513312	3.24e-121	74	441.425	385	286	2	P:transport; C:cell	-			0.08	1.42	-19.9365	4.10511	1.67e-05	0.00087928
comp34419_c0_seq41	at1g68060 t23k23_9	1518	gi|242095346|ref|XP_002438163.1|hypothetical protein SORBIDRAFT_10g009020 [Sorghum bicolor] >gi|241916386|gb|EER89530.1| hypothetical protein SORBIDRAFT_10g009020 [Sorghum bicolor]	XP_002438163	2.2e-82	71	286.96	320	229	0	-				0	1.42	-34.4505	31.131	7.72e-06	0.000465641
comp34020_c0_seq9	bacterial transferase hexapeptide repeat-containing protein	1457	gi|79325527|ref|NP_001031749.1|bacterial transferase hexapeptide repeat-containing protein [Arabidopsis thaliana] >gi|5123548|emb|CAB45314.1| UDP-N-acetylglucosamine O-acyltransferase-like protein [Arabidopsis thaliana] >gi|7269853|emb|CAB79712.1| UDP-N-acetylglucosamine O-acyltransferase-like protein [Arabidopsis thaliana] >gi|51969068|dbj|BAD43226.1| UDP-N-acetylglucosamine O-acyltransferase - …	NP_001031749	1.17e-109	77	290.812	216	168	2	F:transferase activity; P:biosynthetic process	-			0	1.42	-34.4802	31.0716	1.17e-05	0.000648351	1	p2	(GA)9	18	1	18
comp32890_c0_seq1	PREDICTED: hypothetical protein [Vitis vinifera]	831	gi|225460989|ref|XP_002278240.1|PREDICTED: hypothetical protein [Vitis vinifera]	XP_002278240	4.72e-28	45	129.413	304	139	0	-				0	1.42	-34.8849	30.2623	0.000390825	0.0109871
comp34373_c1_seq3	thif family	760	gi|52076794|dbj|BAD45738.1|thiF family protein-like [Oryza sativa Japonica Group] >gi|52076969|dbj|BAD45979.1| thiF family protein-like [Oryza sativa Japonica Group] >gi|125554765|gb|EAZ00371.1| hypothetical protein OsI_22387 [Oryza sativa Indica Group] >gi|125596717|gb|EAZ36497.1| hypothetical protein OsJ_20829 [Oryza sativa Japonica Group]	BAD45738	5.63e-99	95	364.77	224	214	4	P:metabolic process; F:catalytic activity; C:mitochondrion; F:binding	-			0	1.42	-34.9492	30.1337	0.000530405	0.014085
comp34011_c1_seq1	PREDICTED: hypothetical protein [Vitis vinifera]	6808	gi|225449589|ref|XP_002279244.1|PREDICTED: hypothetical protein [Vitis vinifera]	XP_002279244	1.92e-95	57	357.066	596	344	1	C:plastid		IPR019607		0.02	1.41	-19.7144	5.97087	1.93e-09	6.91e-07
comp28229_c0_seq3	myb-related transcription factor	1491	gi|242051751|ref|XP_002455021.1|hypothetical protein SORBIDRAFT_03g003100 [Sorghum bicolor] >gi|241926996|gb|EES00141.1| hypothetical protein SORBIDRAFT_03g003100 [Sorghum bicolor]	XP_002455021	8.5e-47	70	192.971	205	145	1	F:nucleic acid binding	-			0.01	1.41	-22.3547	6.87652	9.48e-06	0.000549329
comp23837_c0_seq2	sumo protease	1522	gi|297596740|ref|NP_001042999.2|Os01g0355900 [Oryza sativa Japonica Group] >gi|11875201|dbj|BAB19414.1| putative SUMO protease [Oryza sativa Japonica Group] >gi|15408679|dbj|BAB64088.1| putative SUMO protease [Oryza sativa Japonica Group] >gi|125570329|gb|EAZ11844.1| hypothetical protein OsJ_01720 [Oryza sativa Japonica Group] >gi|215768022|dbj|BAH00251.1| unnamed protein product [Oryza sativa Ja…	NP_001042999	3.11e-44	48	184.496	425	204	3	P:proteolysis; F:cysteine-type peptidase activity; F:peptidase activity				0	1.41	-34.4549	31.1223	7.72e-06	0.000465641	1	p2	(CT)9	18	1	18
comp23046_c0_seq2	ac074354_1 polycomb protein	1281	gi|225436225|ref|XP_002273726.1|PREDICTED: hypothetical protein [Vitis vinifera] >gi|296090196|emb|CBI40015.3| unnamed protein product [Vitis vinifera]	XP_002273726	6.96e-31	46	139.813	329	152	4	F:chromatin binding; C:chromatin; P:chromatin assembly or disassembly; C:nucleus				0	1.41	-34.5783	30.8755	2.82e-05	0.00132761
comp261523_c0_seq1	PREDICTED: hypothetical protein [Vitis vinifera]	744	gi|225459705|ref|XP_002284700.1|PREDICTED: hypothetical protein [Vitis vinifera]	XP_002284700	3.22e-27	50	126.331	190	96	6	F:ATP binding; F:protein kinase activity; F:calcium ion binding; F:nucleotide binding; P:protein phosphorylation; F:protein serine/threonine kinase activity				0	1.41	-34.9719	30.0884	0.000726851	0.018104
comp30542_c0_seq3	zinc finger	1660	gi|296082308|emb|CBI21313.3|unnamed protein product [Vitis vinifera]	CBI21313	9.49e-117	74	356.681	332	246	3	F:binding; F:catalytic activity; C:plasma membrane	-			8.42	1.4	-17.4788	-2.58686	0.000399167	0.0111956
comp34386_c0_seq49	hypothetical protein OsJ_00643 [Oryza sativa Japonica Group]	3731	gi|222617870|gb|EEE54002.1|hypothetical protein OsJ_00643 [Oryza sativa Japonica Group]	EEE54002	0	68	569.311	611	418	0	-				0	1.4	-33.8129	32.4064	7.83e-09	2.06e-06
comp34581_c0_seq9	hypothetical protein VITISV_002784 [Vitis vinifera]	2732	gi|147766549|emb|CAN76421.1|hypothetical protein VITISV_002784 [Vitis vinifera]	CAN76421	9.25e-136	88	489.574	325	286	3	F:binding; F:catalytic activity; P:metabolic process	-			0	1.4	-23.8798	11.6401	1.12e-07	1.64e-05
comp34770_c0_seq27	calcineurin b-like protein 07	2612	gi|229609865|gb|ACQ83548.1|calcineurin B-like protein 07 [Sorghum bicolor]	ACQ83548	3.66e-50	95	139.043	81	77	3	P:metabolic process; F:calcium ion binding; F:catalytic activity	-			0	1.4	-34.0693	31.8934	1.47e-07	2.01e-05
comp22562_c0_seq3	gal83 protein	1021	gi|225435969|ref|XP_002270683.1|PREDICTED: hypothetical protein [Vitis vinifera] >gi|296083943|emb|CBI24331.3| unnamed protein product [Vitis vinifera]	XP_002270683	2.04e-55	81	155.221	111	91	0	-				0	1.4	-34.7477	30.5366	0.000125561	0.00444328
comp34156_c0_seq22	bipolar kinesin krp-	998	gi|125550610|gb|EAY96319.1|hypothetical protein OsI_18221 [Oryza sativa Indica Group]	EAY96319	3.09e-30	70	137.117	127	90	6	F:ATP binding; F:nucleotide binding; F:microtubule motor activity; P:microtubule-based movement; F:motor activity; C:microtubule				0	1.4	-34.7621	30.5079	0.000125561	0.00444328
comp33084_c1_seq13	bgal8_orysj ame: full=beta-galactosidase 8 short=lactase 8 flags: precursor	894	gi|115465145|ref|NP_001056172.1|Os05g0539400 [Oryza sativa Japonica Group] >gi|122168850|sp|Q0DGD7.1|BGAL8_ORYSJ RecName: Full=Beta-galactosidase 8; Short=Lactase 8; Flags: Precursor >gi|113579723|dbj|BAF18086.1| Os05g0539400 [Oryza sativa Japonica Group] >gi|215696978|dbj|BAG90972.1| unnamed protein product [Oryza sativa Japonica Group] >gi|218197179|gb|EEC79606.1| hypothetical protein OsI_20800…	NP_001056172	2.47e-65	67	253.447	286	193	2	C:cytoplasmic membrane-bounded vesicle; F:hydrolase activity	-			0	1.4	-34.8418	30.3484	0.000290613	0.00863633
comp31975_c0_seq5	fertilization-independent endosperm	590	gi|166203411|gb|ABY84674.1|fertilization-independent endosperm protein [Nicotiana tabacum]	ABY84674	5.54e-35	97	151.369	81	79	0	-				0.02	1.39	-23.4023	6.25532	0.00199605	0.038916
comp32517_c0_seq5	f13j11 prli-interacting factor expressed	2810	gi|125545845|gb|EAY91984.1|hypothetical protein OsI_13674 [Oryza sativa Indica Group]	EAY91984	3.34e-115	74	282.337	309	231	0	-				0	1.39	-34.0193	31.9936	8.64e-08	1.34e-05	1	p2	(GA)9	18	1	18
comp29445_c0_seq1	Pc13g14020 [Penicillium chrysogenum Wisconsin 54-1255]	1531	gi|255937567|ref|XP_002559810.1|Pc13g14020 [Penicillium chrysogenum Wisconsin 54-1255] >gi|211584430|emb|CAP92471.1| Pc13g14020 [Penicillium chrysogenum Wisconsin 54-1255]	XP_002559810	8.67e-111	85	405.601	269	229	0	-				6.63	1.38	-17.78	-2.26384	0.00211397	0.0409841
comp34419_c0_seq14	myosin heavy	3279	gi|242095346|ref|XP_002438163.1|hypothetical protein SORBIDRAFT_10g009020 [Sorghum bicolor] >gi|241916386|gb|EER89530.1| hypothetical protein SORBIDRAFT_10g009020 [Sorghum bicolor]	XP_002438163	3.5e-93	77	267.314	263	205	0	-				0.14	1.38	-19.4875	3.34635	0.000115018	0.00426994
comp33995_c2_seq14	calmodulin-binding expressed	3363	gi|168018689|ref|XP_001761878.1|predicted protein [Physcomitrella patens subsp. patens] >gi|162686933|gb|EDQ73319.1| predicted protein [Physcomitrella patens subsp. patens]	XP_001761878	6.16e-69	65	164.466	202	133	1	F:calmodulin binding				0	1.38	-33.8969	32.2383	2.04e-08	4.3e-06	1	p2	(TC)9	18	1	18
comp33584_c0_seq1	sentrin sumo-specific	2297	gi|255568770|ref|XP_002525356.1|sentrin/sumo-specific protease, putative [Ricinus communis] >gi|223535319|gb|EEF36994.1| sentrin/sumo-specific protease, putative [Ricinus communis]	XP_002525356	1.03e-84	77	319.701	236	183	6	P:cellular protein modification process; F:peptidase activity; P:protein metabolic process; P:catabolic process; C:nucleus; P:response to stress; P:response to abiotic stimulus; P:reproduction; P:multicellular organismal development	-			0	1.38	-34.1712	31.6898	4.66e-07	5.14e-05
comp25752_c0_seq6	unnamed protein product [Vitis vinifera]	1098	gi|297744154|emb|CBI37124.3|unnamed protein product [Vitis vinifera]	CBI37124	2.81e-59	71	233.802	268	191	2	P:intracellular protein transport; C:intracellular				0	1.38	-34.7023	30.6276	7.45e-05	0.00291638
comp34225_c0_seq53	PREDICTED: hypothetical protein [Vitis vinifera]	811	gi|225428840|ref|XP_002282345.1|PREDICTED: hypothetical protein [Vitis vinifera]	XP_002282345	8.68e-64	71	248.054	245	174	3	F:kinase activity; C:cytoplasmic membrane-bounded vesicle; C:cell	-			0	1.38	-34.9256	30.1809	0.000530405	0.014085	1	p3	(CGG)6	18	1	18
comp48221_c0_seq1	glutamine synthetase	1574	gi|119499952|ref|XP_001266733.1|glutamine synthetase [Neosartorya fischeri NRRL 181] >gi|119414898|gb|EAW24836.1| glutamine synthetase [Neosartorya fischeri NRRL 181]	XP_001266733	0	95	696.041	357	341	4	F:catalytic activity; F:nucleotide binding; P:biosynthetic process; ; P:carbohydrate metabolic process	EC:6.3.1.2		Alanine, aspartate and glutamate metabolism;Glyoxylate and dicarboxylate metabolism;Arginine and proline metabolism;Nitrogen metabolism;	11.77	1.37	-17.3316	-3.1034	3.53e-05	0.00159344
comp34509_c3_seq1	hypothetical protein SORBIDRAFT_03g035660 [Sorghum bicolor]	382	gi|242058823|ref|XP_002458557.1|hypothetical protein SORBIDRAFT_03g035660 [Sorghum bicolor] >gi|241930532|gb|EES03677.1| hypothetical protein SORBIDRAFT_03g035660 [Sorghum bicolor]	XP_002458557	1.89e-09	96	65.855	55	53	2	F:transferase activity; C:cell	-			8.6	1.37	-19.6011	-2.65303	0.00154494	0.0323488
comp34371_c0_seq12	neuroblastoma-amplified gene	8933	gi|225455294|ref|XP_002271655.1|PREDICTED: hypothetical protein [Vitis vinifera]	XP_002271655	0	65	1298.11	1429	933	0	-		IPR013244; IPR015943; PTHR15922 (PANTHER), PTHR15922:SF2 (PANTHER)		0.28	1.37	-17.5178	2.27044	0.00164601	0.0342577
comp33630_c0_seq7	argc_orysj ame: full=probable n-acetyl-gamma-glutamyl-phosphate chloroplastic short=agpr ame: full=n-acetyl-glutamate semialdehyde dehydrogenase short=nagsa dehydrogenase flags: precursor	3018	gi|225428691|ref|XP_002284953.1|PREDICTED: hypothetical protein [Vitis vinifera] >gi|297741338|emb|CBI32469.3| unnamed protein product [Vitis vinifera]	XP_002284953	1.44e-153	90	548.895	323	291	7	C:cytoplasm; P:biosynthetic process; ; F:nucleotide binding; F:catalytic activity; F:protein binding; P:metabolic process	EC:1.2.1.38		Arginine and proline metabolism;	0	1.37	-33.9796	32.073	5.22e-08	9.43e-06
comp34203_c0_seq16	r2r3-myb transcription	1579	gi|224053092|ref|XP_002297703.1|predicted protein [Populus trichocarpa] >gi|222844961|gb|EEE82508.1| predicted protein [Populus trichocarpa]	XP_002297703	3.91e-05	44	54.6842	161	72	2	C:nucleus; F:DNA binding				0	1.37	-34.4497	31.1328	7.72e-06	0.000465641
comp32890_c0_seq3	PREDICTED: hypothetical protein [Vitis vinifera]	761	gi|225460989|ref|XP_002278240.1|PREDICTED: hypothetical protein [Vitis vinifera]	XP_002278240	4.3e-22	45	109.383	241	110	0	-				0	1.37	-34.9741	30.0839	0.000726851	0.018104
comp29043_c0_seq6	cyclin-like protein	3610	gi|225450077|ref|XP_002277709.1|PREDICTED: hypothetical protein [Vitis vinifera]	XP_002277709	0	68	632.098	690	470	1	F:binding				0	1.36	-33.8542	32.3237	1.32e-08	3.12e-06
comp31992_c0_seq2	protein	2774	gi|225456437|ref|XP_002280645.1|PREDICTED: hypothetical protein [Vitis vinifera] >gi|147819782|emb|CAN62975.1| hypothetical protein VITISV_002896 [Vitis vinifera]	XP_002280645	0	87	724.546	494	434	3	F:binding; P:metabolic process; F:catalytic activity	-			0	1.36	-34.046	31.9401	1.12e-07	1.64e-05
comp28960_c0_seq2	dna mismatch repair protein	2526	gi|224107525|ref|XP_002314510.1|predicted protein [Populus trichocarpa] >gi|222863550|gb|EEF00681.1| predicted protein [Populus trichocarpa]	XP_002314510	0	83	567.77	407	338	5	C:intracellular; F:nuclease activity; F:nucleotide binding; P:response to stress; P:DNA metabolic process; F:DNA binding	-			0	1.36	-34.1124	31.8073	2.57e-07	3.18e-05
comp34838_c4_seq31	sulfate transporter	2288	gi|225448837|ref|XP_002282491.1|PREDICTED: hypothetical protein [Vitis vinifera] >gi|296086306|emb|CBI31747.3| unnamed protein product [Vitis vinifera]	XP_002282491	2.39e-116	94	281.567	181	171	4	C:cell; F:transporter activity; P:ion transport; P:transport	-			0	1.36	-34.1862	31.6598	5.43e-07	5.79e-05
comp30503_c0_seq3	predicted protein [Populus trichocarpa]	1309	gi|224081122|ref|XP_002306301.1|predicted protein [Populus trichocarpa] >gi|222855750|gb|EEE93297.1| predicted protein [Populus trichocarpa]	XP_002306301	6.76e-106	67	389.037	405	275	0	-				0.16	1.35	-20.7066	3.06764	0.00208845	0.0405218
comp33470_c2_seq3	kinase family protein	1697	gi|225432446|ref|XP_002277125.1|PREDICTED: hypothetical protein [Vitis vinifera]	XP_002277125	1.69e-110	81	226.868	170	139	5	C:peroxisome; P:cellular protein modification process; F:nucleotide binding; F:protein kinase activity;	EC:2.7.11.0			0.05	1.35	-21.2068	4.81111	3.89e-05	0.00172633	1	p2	(TC)9	18	1679	1696
comp34814_c0_seq12	leucine-rich repeat protein	2209	gi|15227015|ref|NP_180463.1|leucine-rich repeat protein kinase, putative [Arabidopsis thaliana] >gi|3461839|gb|AAC33225.1| putative receptor-like protein kinase [Arabidopsis thaliana]	NP_180463	4.38e-141	61	506.908	678	418	2	F:kinase activity; C:plasma membrane	-			0.04	1.35	-20.9809	5.13845	6e-06	0.000394362
comp34038_c1_seq24	PREDICTED: hypothetical protein [Vitis vinifera]	2021	gi|225456860|ref|XP_002279764.1|PREDICTED: hypothetical protein [Vitis vinifera] >gi|297733679|emb|CBI14926.3| unnamed protein product [Vitis vinifera]	XP_002279764	3.91e-152	90	445.662	261	236	4	F:nucleotide binding; P:cellular protein modification process; F:protein kinase activity;	EC:2.7.11.0			0	1.35	-34.2791	31.4738	1.45e-06	0.000123861
comp29338_c0_seq1	predicted protein [Populus trichocarpa]	944	gi|224069697|ref|XP_002326397.1|predicted protein [Populus trichocarpa] >gi|222833590|gb|EEE72067.1| predicted protein [Populus trichocarpa]	XP_002326397	4.39e-07	48	60.077	114	55	0	-				0	1.35	-34.8277	30.3768	0.00021796	0.00686496
comp34578_c0_seq22	unknown [Glycine max]	733	gi|255626433|gb|ACU13561.1|unknown [Glycine max]	ACU13561	1.14e-17	53	85.5001	158	84	0	-				0	1.35	-35.0112	30.0096	0.00100641	0.022938	1	p2	(GA)9	18	1	18	2	p2	(TC)9	18	716	733
comp31083_c0_seq3	wox9-like protein	1221	gi|297740453|emb|CBI30635.3|unnamed protein product [Vitis vinifera]	CBI30635	4.07e-33	97	147.132	73	71	5	F:sequence-specific DNA binding transcription factor activity; F:DNA binding; ; P:regulation of biological process; C:nucleoplasm; C:protein complex	-			0.03	1.34	-21.9255	5.29021	0.000385253	0.0109871
comp34225_c0_seq1	hypothetical protein OsJ_16721 [Oryza sativa Japonica Group]	2638	gi|125592152|gb|EAZ32502.1|hypothetical protein OsJ_16721 [Oryza sativa Japonica Group]	EAZ32502	3.81e-54	72	218.394	182	132	2	C:cytoplasmic membrane-bounded vesicle; C:cell	-			0	1.34	-34.0932	31.8457	1.94e-07	2.5e-05	1	p3	(CGG)6	18	1	18	2	p2	(AG)9	18	2620	2637
comp32663_c0_seq13	receptor-like protein kinase 1	2489	gi|224139410|ref|XP_002323098.1|predicted protein [Populus trichocarpa] >gi|222867728|gb|EEF04859.1| predicted protein [Populus trichocarpa]	XP_002323098	4.2e-168	74	570.081	531	398	4	C:cytoplasmic membrane-bounded vesicle; F:protein kinase activity; C:cell; F:nucleotide binding	-			0	1.34	-34.1376	31.7569	3.45e-07	4.02e-05
comp32474_c1_seq5	Os11g0148400 [Oryza sativa Japonica Group]	625	gi|115484173|ref|NP_001065748.1|Os11g0148400 [Oryza sativa Japonica Group] >gi|113644452|dbj|BAF27593.1| Os11g0148400 [Oryza sativa Japonica Group]	NP_001065748	4.65e-09	48	65.4698	145	71	0	-				0	1.34	-35.1345	29.7631	0.00199605	0.038916
comp32618_c0_seq9	cysteine proteinase	1838	gi|255580698|ref|XP_002531171.1|Cysteine proteinase inhibitor, putative [Ricinus communis] >gi|223529241|gb|EEF31214.1| Cysteine proteinase inhibitor, putative [Ricinus communis]	XP_002531171	1.02e-07	65	63.5438	83	54	1	F:cysteine-type endopeptidase inhibitor activity				0.12	1.33	-20.4086	3.41257	0.000851461	0.0208599
comp34667_c0_seq4	protein	1842	gi|224065102|ref|XP_002301671.1|predicted protein [Populus trichocarpa] >gi|222843397|gb|EEE80944.1| predicted protein [Populus trichocarpa]	XP_002301671	4.45e-112	77	410.223	337	260	1	P:metabolic process	-			0.01	1.33	-22.4712	7.53849	2.94e-06	0.000222085
comp33656_c1_seq35	leukocyte receptor cluster	4149	gi|297736443|emb|CBI25314.3|unnamed protein product [Vitis vinifera]	CBI25314	0	66	861.292	934	619	1	F:receptor activity				0	1.33	-33.7708	32.4905	4.77e-09	1.36e-06	1	p2	(AG)9	18	1	18	2	p3	(CTG)7	21	2423	2443
comp33547_c0_seq2	amino acid binding	3580	gi|302142726|emb|CBI19929.3|unnamed protein product [Vitis vinifera]	CBI19929	1.2e-178	81	632.484	445	363	2	F:binding; P:metabolic process	-			0	1.33	-33.878	32.276	1.64e-08	3.65e-06
comp34108_c0_seq5	predicted protein [Populus trichocarpa]	1411	gi|224142187|ref|XP_002324440.1|predicted protein [Populus trichocarpa] >gi|222865874|gb|EEF03005.1| predicted protein [Populus trichocarpa]	XP_002324440	4.1e-108	89	214.157	128	114	3	F:transferase activity; P:lipid metabolic process; P:biosynthetic process	EC:2.3.1.43		Glycerophospholipid metabolism;	0	1.33	-34.5526	30.9268	2.25e-05	0.00109936
comp29109_c0_seq2	uvb-resistance protein uvr8	1350	gi|222636984|gb|EEE67116.1|hypothetical protein OsJ_24138 [Oryza sativa Japonica Group]	EEE67116	1.15e-148	81	531.176	376	307	0	-				0	1.33	-34.5846	30.8629	2.82e-05	0.00132761
comp30820_c0_seq3	apx3 - peroxisomal ascorbate peroxidase	919	gi|242072366|ref|XP_002446119.1|hypothetical protein SORBIDRAFT_06g001970 [Sorghum bicolor] >gi|241937302|gb|EES10447.1| hypothetical protein SORBIDRAFT_06g001970 [Sorghum bicolor]	XP_002446119	8.04e-43	88	178.718	111	98	5	F:binding; F:antioxidant activity; F:catalytic activity; P:metabolic process; P:response to stress	EC:1.11.1.7		Phenylalanine metabolism;Phenylpropanoid biosynthesis;Methane metabolism;	0	1.33	-34.8598	30.3126	0.000290613	0.00863633
comp32928_c0_seq1	o-linked n-acetylglucosamine	2651	gi|242085900|ref|XP_002443375.1|hypothetical protein SORBIDRAFT_08g018430 [Sorghum bicolor] >gi|241944068|gb|EES17213.1| hypothetical protein SORBIDRAFT_08g018430 [Sorghum bicolor]	XP_002443375	0	77	765.763	676	527	2	F:binding; F:transferase activity				0.2	1.32	-19.5309	2.68788	0.0020415	0.0397223
comp30991_c0_seq4	non-imprinted in prader-willi angelman syndrome region	2020	gi|225427938|ref|XP_002277315.1|PREDICTED: hypothetical protein [Vitis vinifera] >gi|297744652|emb|CBI37914.3| unnamed protein product [Vitis vinifera]	XP_002277315	5.47e-127	81	459.914	359	292	1	C:cell	-			0	1.32	-34.2998	31.4325	1.72e-06	0.000141713
comp32670_c1_seq2	mus musculus chromosome clone rp24- complete sequence	660	gi|52077801|gb|AC130481.11|Mus musculus chromosome 1, clone RP24-125E22, complete sequence	AC130481	0.00016	77	57.1907	86	67	0	-				0	1.32	-35.1019	29.8282	0.00199605	0.038916
comp34737_c1_seq3	unnamed protein product [Vitis vinifera]	1766	gi|297743237|emb|CBI36104.3|unnamed protein product [Vitis vinifera]	CBI36104	3.26e-98	55	204.912	375	209	1	C:mitochondrion	-			0	1.31	-34.4004	31.2312	5.19e-06	0.000342684
comp31078_c0_seq4	blast resistance protein	1305	gi|125562989|gb|EAZ08369.1|hypothetical protein OsI_30626 [Oryza sativa Indica Group]	EAZ08369	1.29e-48	58	198.749	298	175	0	-				0	1.31	-34.6169	30.7982	3.57e-05	0.00159344
comp32639_c0_seq1	phosphate translocator-related	1264	gi|297736806|emb|CBI26007.3|unnamed protein product [Vitis vinifera]	CBI26007	8.77e-95	76	352.058	282	217	3	F:transporter activity; C:cell; P:ion transport	-			0	1.31	-34.6413	30.7495	4.53e-05	0.00194688
comp33941_c0_seq2	fbl11_arath ame: full=lrr and btb poz domain-containing protein fbl11	2991	gi|225440932|ref|XP_002277002.1|PREDICTED: hypothetical protein [Vitis vinifera]	XP_002277002	0	62	696.041	995	619	0	-				0.21	1.3	-19.3444	2.6193	0.00173281	0.0359559
comp34412_c2_seq6	tetratricopeptide repeat -containing	3917	gi|56784366|dbj|BAD82387.1|tetratricopeptide repeat (TPR)-containing protein-like [Oryza sativa Japonica Group] >gi|57899788|dbj|BAD87533.1| tetratricopeptide repeat (TPR)-containing protein-like [Oryza sativa Japonica Group] >gi|125572930|gb|EAZ14445.1| hypothetical protein OsJ_04366 [Oryza sativa Japonica Group]	BAD82387	2.98e-130	66	471.855	594	396	1	F:binding				0.13	1.3	-19.314	3.33639	9.3e-05	0.00361615	1	p2	(TG)11	22	2694	2715	2	p2	(TC)11	22	3896	3917
comp34145_c0_seq3	pentatricopeptide repeat-containing protein	3043	gi|225445202|ref|XP_002280803.1|PREDICTED: hypothetical protein [Vitis vinifera]	XP_002280803	1.85e-165	71	538.495	484	348	5	P:drug transmembrane transport; C:membrane; F:drug transmembrane transporter activity; P:transmembrane transport; F:antiporter activity				0.03	1.3	-20.8424	5.67011	6.55e-07	6.64e-05
comp33643_c0_seq8	AC009895_21unknown protein [Arabidopsis thaliana]	3350	gi|6017117|gb|AAF01600.1|AC009895_21unknown protein [Arabidopsis thaliana] >gi|6091765|gb|AAF03475.1|AC009327_14 unknown protein [Arabidopsis thaliana]	AAF01600	1.46e-146	71	434.491	411	295	0	-				0	1.3	-33.941	32.1502	3.63e-08	7.01e-06
comp34292_c0_seq1	receptor like protein kinase	3013	gi|102139979|gb|ABF70114.1|protein kinase, putative [Musa balbisiana]	ABF70114	0	60	684.1	914	555	1	C:cytoplasmic membrane-bounded vesicle				0	1.3	-34.0195	31.9931	8.64e-08	1.34e-05
comp31992_c0_seq3	protein	2758	gi|225456437|ref|XP_002280645.1|PREDICTED: hypothetical protein [Vitis vinifera] >gi|147819782|emb|CAN62975.1| hypothetical protein VITISV_002896 [Vitis vinifera]	XP_002280645	0	87	724.546	494	434	3	F:binding; P:metabolic process; F:catalytic activity	-			0	1.3	-34.0837	31.8648	1.68e-07	2.25e-05
comp28451_c0_seq4	aspartate glutamate uridylate kinase family protein	1375	gi|225441042|ref|XP_002277826.1|PREDICTED: hypothetical protein [Vitis vinifera]	XP_002277826	2.99e-51	51	207.608	364	187	4	P:biosynthetic process; F:transferase activity; P:primary metabolic process	-			0	1.3	-34.5833	30.8656	2.82e-05	0.00132761
comp30615_c1_seq3	PREDICTED: hypothetical protein [Vitis vinifera]	1124	gi|225433758|ref|XP_002267783.1|PREDICTED: hypothetical protein [Vitis vinifera]	XP_002267783	1.13e-111	75	407.912	366	277	1	C:mitochondrion	-			0	1.3	-34.7337	30.5648	9.64e-05	0.00361615
comp31042_c0_seq7	unnamed protein product [Vitis vinifera]	2685	gi|296085819|emb|CBI31143.3|unnamed protein product [Vitis vinifera]	CBI31143	0	70	718.768	729	511	1	C:cytoplasmic membrane-bounded vesicle	-			0.07	1.29	-20.3097	4.21879	2.84e-05	0.00133538
comp34344_c1_seq18	kinase family protein	1639	gi|115466310|ref|NP_001056754.1|Os06g0140800 [Oryza sativa Japonica Group] >gi|113594794|dbj|BAF18668.1| Os06g0140800 [Oryza sativa Japonica Group] >gi|215686770|dbj|BAG89620.1| unnamed protein product [Oryza sativa Japonica Group] >gi|218197534|gb|EEC79961.1| hypothetical protein OsI_21572 [Oryza sativa Indica Group] >gi|222634928|gb|EEE65060.1| hypothetical protein OsJ_20070 [Oryza sativa Japon…	NP_001056754	4.92e-80	63	204.912	272	172	1	F:kinase activity	-			0.07	1.29	-21.0533	4.2774	0.000277936	0.00863633
comp34386_c0_seq32	hypothetical protein OsI_00665 [Oryza sativa Indica Group]	4483	gi|218187636|gb|EEC70063.1|hypothetical protein OsI_00665 [Oryza sativa Indica Group]	EEC70063	0	69	1186.02	1283	893	0	-				0	1.29	-33.7376	32.557	3.26e-09	1e-06
comp30704_c1_seq1	cytochrome oxidase biogenesis	1740	gi|225431027|ref|XP_002273357.1|PREDICTED: hypothetical protein [Vitis vinifera] >gi|297735304|emb|CBI17666.3| unnamed protein product [Vitis vinifera]	XP_002273357	3.2e-104	65	384.03	460	300	1	C:cell	-			0	1.29	-34.4216	31.189	6.32e-06	0.000397134
comp33254_c0_seq21	PREDICTED: hypothetical protein [Vitis vinifera]	915	gi|225428197|ref|XP_002281839.1|PREDICTED: hypothetical protein [Vitis vinifera] >gi|297744519|emb|CBI37781.3| unnamed protein product [Vitis vinifera]	XP_002281839	6.27e-53	85	163.696	121	104	0	-				0	1.29	-34.8841	30.2639	0.000390825	0.0109871
comp30527_c0_seq3	tellurite resistance protein	1819	gi|302143741|emb|CBI22602.3|unnamed protein product [Vitis vinifera]	CBI22602	2.72e-146	72	523.857	480	348	2	P:transport; C:cell	-			0.13	1.28	-20.4452	3.3394	0.00117645	0.0264155	1	p2	(GA)9	18	1	18
comp29315_c0_seq1	hypothetical protein SELMODRAFT_159261 [Selaginella moellendorffii]	887	gi|302813174|ref|XP_002988273.1|hypothetical protein SELMODRAFT_159261 [Selaginella moellendorffii] >gi|300144005|gb|EFJ10692.1| hypothetical protein SELMODRAFT_159261 [Selaginella moellendorffii]	XP_002988273	1.48e-26	96	97.0561	51	49	4	F:nucleotide binding; P:cellular protein modification process; F:protein kinase activity;	EC:2.7.11.0			0	1.28	-34.913	30.2061	0.000390825	0.0109871
comp33977_c0_seq7	serine carboxypeptidase precursor	1994	gi|18447763|gb|AAL67992.1|putative serine carboxypeptidase precursor [Gossypium hirsutum]	AAL67992	0	74	662.144	526	391	1	F:peptidase activity	-			0.09	1.27	-20.5976	3.88471	0.000291391	0.00864884
comp34297_c0_seq15	amidase family expressed	3981	gi|226497512|ref|NP_001145607.1|hypothetical protein LOC100279085 [Zea mays] >gi|195658741|gb|ACG48838.1| hypothetical protein [Zea mays]	NP_001145607	0	81	816.994	559	457	1	F:catalytic activity	EC:6.3.5.0			0	1.27	-33.8368	32.3586	1.07e-08	2.64e-06	1	p2	(AG)9	18	1	18
comp34441_c0_seq36	nucleobase ascorbate transporter	2558	gi|218201167|gb|EEC83594.1|hypothetical protein OsI_29273 [Oryza sativa Indica Group]	EEC83594	0	90	421.779	259	235	3	P:transport; C:cell; F:transporter activity	-			0	1.27	-34.153	31.7262	4e-07	4.54e-05
comp34644_c1_seq8	transcription factor ap2d23-like	2457	gi|297746184|emb|CBI16240.3|unnamed protein product [Vitis vinifera]	CBI16240	3.37e-89	68	334.724	362	247	5	P:regulation of transcription, DNA-dependent; P:transcription, DNA-dependent; C:nucleus; F:sequence-specific DNA binding transcription factor activity; F:DNA binding				0	1.26	-34.1903	31.6516	5.43e-07	5.79e-05
comp34325_c0_seq11	peroxisomal ca-dependent solute carrier	1499	gi|297740211|emb|CBI30393.3|unnamed protein product [Vitis vinifera]	CBI30393	2.06e-109	88	375.941	253	224	4	C:mitochondrion; C:cell; F:binding; P:transport	-			0	1.26	-34.5444	30.9434	1.8e-05	0.000917489
comp33830_c0_seq1	polyamine oxidase precursor	863	gi|225425517|ref|XP_002267667.1|PREDICTED: hypothetical protein [Vitis vinifera] >gi|297739028|emb|CBI28517.3| unnamed protein product [Vitis vinifera]	XP_002267667	2.73e-74	76	283.108	226	172	2	P:oxidation-reduction process; F:oxidoreductase activity				0	1.26	-34.9423	30.1476	0.000530405	0.014085
comp32323_c0_seq3	metal-dependent phosphohydrolase	719	gi|225424675|ref|XP_002264209.1|PREDICTED: hypothetical protein [Vitis vinifera]	XP_002264209	3.63e-57	81	225.713	177	145	2	P:metabolic process; F:hydrolase activity	-			0	1.26	-35.0739	29.8844	0.00140897	0.0297593
comp33836_c0_seq35	glutamate-gated kainate-type ion channel receptor subunit 5	2984	gi|225457598|ref|XP_002272859.1|PREDICTED: hypothetical protein [Vitis vinifera] >gi|297745576|emb|CBI40741.3| unnamed protein product [Vitis vinifera]	XP_002272859	0	73	579.711	538	394	5	P:signal transduction; C:cell; F:ion channel activity; F:receptor activity; P:ion transport	-			0	1.25	-34.0567	31.9188	1.28e-07	1.82e-05	1	p3	(CCG)7	21	1842	1862
comp34004_c0_seq8	rna binding	2910	gi|225460909|ref|XP_002278970.1|PREDICTED: hypothetical protein [Vitis vinifera]	XP_002278970	2.11e-53	57	216.083	323	187	3	F:RNA binding; P:RNA processing; C:mitochondrion				0	1.25	-34.0745	31.8831	1.68e-07	2.25e-05
comp33210_c0_seq3	mapk activating	2908	gi|255546211|ref|XP_002514165.1|protein with unknown function [Ricinus communis] >gi|223546621|gb|EEF48119.1| protein with unknown function [Ricinus communis]	XP_002514165	7.74e-64	74	250.751	252	187	1	C:plastid	-			0	1.25	-34.0724	31.8872	1.47e-07	2.01e-05	1	p3	(GAT)7	21	2887	2907
comp31064_c0_seq1	pentatricopeptide repeat-containing protein	3083	gi|225427240|ref|XP_002278451.1|PREDICTED: hypothetical protein [Vitis vinifera]	XP_002278451	0	73	689.493	668	489	1	C:plastid	-			0	1.24	-34.0384	31.9553	1.12e-07	1.64e-05
comp33906_c0_seq2	PREDICTED: hypothetical protein [Vitis vinifera]	2982	gi|225427599|ref|XP_002270781.1|PREDICTED: hypothetical protein [Vitis vinifera] >gi|296085459|emb|CBI29191.3| unnamed protein product [Vitis vinifera]	XP_002270781	2.77e-32	65	120.168	126	83	1	P:biological_process				0	1.24	-34.0604	31.9114	1.47e-07	2.01e-05
comp34634_c0_seq9	f-box and wd40 domain	1820	gi|302141769|emb|CBI18972.3|unnamed protein product [Vitis vinifera]	CBI18972	0	86	652.129	440	381	11	P:protein transport; F:binding; F:protein binding; F:transporter activity; F:nucleotide binding; F:transferase activity; F:hydrolase activity; C:cell; P:embryo development; C:plastid	EC:3.6.1.3		Purine metabolism;	0	1.24	-34.4193	31.1936	6.32e-06	0.000397134
comp33906_c0_seq46	PREDICTED: hypothetical protein [Vitis vinifera]	1376	gi|225427599|ref|XP_002270781.1|PREDICTED: hypothetical protein [Vitis vinifera] >gi|296085459|emb|CBI29191.3| unnamed protein product [Vitis vinifera]	XP_002270781	2.55e-48	65	117.087	122	80	1	P:biological_process				0	1.24	-34.6219	30.7883	3.57e-05	0.00159344
comp33906_c0_seq51	PREDICTED: hypothetical protein [Vitis vinifera]	1240	gi|225427599|ref|XP_002270781.1|PREDICTED: hypothetical protein [Vitis vinifera] >gi|296085459|emb|CBI29191.3| unnamed protein product [Vitis vinifera]	XP_002270781	4.42e-77	66	286.574	297	198	1	P:biological_process				0	1.24	-34.6936	30.6448	7.45e-05	0.00291638
comp33906_c0_seq6	PREDICTED: hypothetical protein [Vitis vinifera]	2826	gi|225427599|ref|XP_002270781.1|PREDICTED: hypothetical protein [Vitis vinifera] >gi|296085459|emb|CBI29191.3| unnamed protein product [Vitis vinifera]	XP_002270781	7.84e-37	67	160.999	165	111	0	-				0	1.23	-34.1069	31.8182	2.23e-07	2.83e-05
comp34386_c0_seq46	hypothetical protein OsJ_00643 [Oryza sativa Japonica Group]	3749	gi|222617870|gb|EEE54002.1|hypothetical protein OsJ_00643 [Oryza sativa Japonica Group]	EEE54002	0	68	699.893	768	523	0	-				0	1.22	-33.9088	32.2146	2.56e-08	5.23e-06
comp24138_c0_seq3	unknown protein [Arabidopsis thaliana]	815	gi|145322919|ref|NP_001030782.2|unknown protein [Arabidopsis thaliana]	NP_001030782	9.57e-10	88	68.5514	43	38	3	C:nucleus; F:DNA binding; P:metabolic process	-			0	1.22	-35.007	30.0182	0.00100641	0.022938
comp37158_c0_seq1	plant lipid transfer seed storage trypsin-alpha amylase inhibitor pistil-specific extensin-like protein	813	gi|255646179|gb|ACU23575.1|unknown [Glycine max]	ACU23575	8.96e-08	59	62.003	82	49	1	P:lipid transport				13.37	1.21	-18.2845	-3.47258	1.33e-05	0.000736783
comp34761_c0_seq9	brassinosteroid insensitive 1-associated receptor kinase 1	3000	gi|102139979|gb|ABF70114.1|protein kinase, putative [Musa balbisiana]	ABF70114	0	60	679.093	874	531	1	F:transferase activity	-			0.21	1.21	-19.3972	2.53302	0.00260867	0.0494075
comp34344_c1_seq26	unnamed protein product [Vitis vinifera]	1566	gi|297745064|emb|CBI38656.3|unnamed protein product [Vitis vinifera]	CBI38656	1.59e-91	59	341.658	545	326	9	F:protein serine/threonine kinase activity; P:response to stress; F:protein kinase activity; P:protein phosphorylation; F:nucleotide binding; F:ATP binding; P:protein ubiquitination; F:ubiquitin-protein ligase activity; C:ubiquitin ligase complex				0.13	1.21	-20.6847	3.22004	0.00141891	0.0298645
comp30757_c0_seq2	mo1 (monooxygenase 1) electron carrier oxidoreductase	2746	gi|255548199|ref|XP_002515156.1|monoxygenase, putative [Ricinus communis] >gi|223545636|gb|EEF47140.1| monoxygenase, putative [Ricinus communis]	XP_002515156	2.44e-77	59	182.185	256	153	3	P:oxidation-reduction process; F:oxidoreductase activity; P:metabolic process				0	1.21	-34.1383	31.7554	3.45e-07	4.02e-05
comp32746_c0_seq18	PREDICTED: hypothetical protein [Vitis vinifera]	2288	gi|225450201|ref|XP_002264792.1|PREDICTED: hypothetical protein [Vitis vinifera] >gi|297736215|emb|CBI24853.3| unnamed protein product [Vitis vinifera]	XP_002264792	1.87e-133	72	461.07	369	269	0	-				0	1.21	-34.2697	31.4927	1.22e-06	0.000108943
comp32708_c0_seq17	pentatricopeptide repeat-containing	1274	gi|225436126|ref|XP_002274172.1|PREDICTED: hypothetical protein [Vitis vinifera]	XP_002274172	2.99e-50	80	204.142	150	121	0	-				0	1.21	-34.6921	30.6479	7.45e-05	0.00291638
comp34160_c0_seq13	carbohydrate transporter sugar porter transporter	1085	gi|224097490|ref|XP_002310957.1|predicted protein [Populus trichocarpa] >gi|222850777|gb|EEE88324.1| predicted protein [Populus trichocarpa]	XP_002310957	1.01e-61	82	241.891	171	141	7	P:transport; C:cell; P:biological_process; F:transporter activity; P:ion transport	-			0	1.21	-34.8098	30.4125	0.00021796	0.00686496
comp29430_c0_seq2	leucine-rich repeat containing protein	918	gi|124004060|ref|ZP_01688907.1|leucine-rich repeat containing protein [Microscilla marina ATCC 23134] >gi|123990639|gb|EAY30119.1| leucine-rich repeat containing protein [Microscilla marina ATCC 23134]	ZP_01688907	1.2e-54	63	218.009	304	193	4	F:GTP binding; P:small GTPase mediated signal transduction; C:intracellular; F:nucleotide binding				0	1.21	-34.926	30.1801	0.000530405	0.014085
comp32145_c0_seq7	unnamed protein product [Vitis vinifera]	827	gi|296086607|emb|CBI32242.3|unnamed protein product [Vitis vinifera]	CBI32242	2.87e-09	77	67.0106	62	48	1	F:zinc ion binding				0	1.21	-35.0032	30.0257	0.00100641	0.022938
comp26325_c0_seq4	u4972_musac ame: full=upf0497 membrane protein 2	745	gi|226713777|sp|Q1EPG6.2|U4972_MUSACRecName: Full=UPF0497 membrane protein 2	Q1EPG6	1.41e-14	77	84.3445	88	68	1	C:cell	-			0	1.21	-35.0791	29.8739	0.00140897	0.0297593
comp34784_c1_seq35	receptor protein	1454	gi|255557913|ref|XP_002519985.1|receptor protein kinase, putative [Ricinus communis] >gi|223540749|gb|EEF42309.1| receptor protein kinase, putative [Ricinus communis]	XP_002519985	3.28e-104	76	383.645	359	274	8	F:signal transducer activity; F:catalytic activity; C:cell; F:protein kinase activity; F:nucleotide binding; P:signal transduction; ; P:metabolic process	EC:2.7.11.0			0.03	1.2	-21.9476	5.50445	0.000243817	0.00763919
comp33609_c0_seq34	PREDICTED: hypothetical protein [Vitis vinifera]	2944	gi|225452909|ref|XP_002278808.1|PREDICTED: hypothetical protein [Vitis vinifera]	XP_002278808	5.15e-140	69	503.827	499	345	0	-				0	1.2	-34.0927	31.8468	1.94e-07	2.5e-05
comp34044_c1_seq8	predicted protein [Populus trichocarpa]	2163	gi|224096000|ref|XP_002310517.1|predicted protein [Populus trichocarpa] >gi|222853420|gb|EEE90967.1| predicted protein [Populus trichocarpa]	XP_002310517	2.33e-104	82	294.278	226	186	4	F:hydrolase activity; P:cellular component organization; P:carbohydrate metabolic process	EC:3.2.1.15		Starch and sucrose metabolism;Pentose and glucuronate interconversions;	0	1.2	-34.3171	31.398	2.05e-06	0.000165858	1	p2	(CT)9	18	1	18
comp16757_c0_seq2	protein arginine n-	812	gi|225463764|ref|XP_002267286.1|PREDICTED: hypothetical protein [Vitis vinifera]	XP_002267286	8.13e-86	82	321.242	227	187	3	C:cytoplasm; F:transferase activity; P:organelle organization; P:cellular protein modification process	EC:2.1.1.125			0	1.2	-35.0242	29.9837	0.00100641	0.022938
comp34554_c0_seq34	ankryin repeat s-palmitoyl expressed	718	gi|125534723|gb|EAY81271.1|hypothetical protein OsI_36450 [Oryza sativa Indica Group]	EAY81271	6.02e-38	75	109.383	76	57	2	F:binding; C:cell	-			0	1.2	-35.115	29.8021	0.00199605	0.038916
comp34761_c0_seq21	receptor like protein kinase	1667	gi|242091155|ref|XP_002441410.1|hypothetical protein SORBIDRAFT_09g026160 [Sorghum bicolor] >gi|241946695|gb|EES19840.1| hypothetical protein SORBIDRAFT_09g026160 [Sorghum bicolor]	XP_002441410	1.73e-89	65	330.872	407	265	5	F:ATP binding; F:protein kinase activity; F:nucleotide binding; P:protein phosphorylation; F:protein serine/threonine kinase activity				0.02	1.19	-22.058	6.11369	1.17e-05	0.000648351
comp34709_c0_seq13	amp dependent	4036	gi|225463846|ref|XP_002265371.1|PREDICTED: hypothetical protein [Vitis vinifera] >gi|296088768|emb|CBI38218.3| unnamed protein product [Vitis vinifera]	XP_002265371	0	64	821.617	978	627	1	F:catalytic activity	-			0	1.19	-33.8725	32.2871	1.64e-08	3.65e-06
comp34143_c0_seq19	mynd finger family protein	1139	gi|296086488|emb|CBI32077.3|unnamed protein product [Vitis vinifera]	CBI32077	1.58e-99	66	290.426	281	186	2	F:metal ion binding; F:zinc ion binding				0	1.19	-34.7836	30.4648	0.000164799	0.00545685	1	p2	(CT)10	20	1	20
comp34680_c1_seq45	pectin acetylesterase	1333	gi|225427659|ref|XP_002273920.1|PREDICTED: hypothetical protein [Vitis vinifera] >gi|296085487|emb|CBI29219.3| unnamed protein product [Vitis vinifera]	XP_002273920	4.61e-142	82	509.22	335	276	1	C:cytoplasmic membrane-bounded vesicle	-			0	1.18	-34.6779	30.6764	5.79e-05	0.00236506	1	p2	(AG)10	20	1	20
comp32471_c0_seq4	protein binding	1178	gi|226499408|ref|NP_001152554.1|LOC100286194 [Zea mays] >gi|195657439|gb|ACG48187.1| transposon protein [Zea mays]	NP_001152554	2.3e-70	62	270.781	349	217	2	F:metal ion binding; F:zinc ion binding				0	1.18	-34.7661	30.4998	0.000125561	0.00444328
comp33305_c0_seq22	unknown [Medicago truncatula]	836	gi|217072718|gb|ACJ84719.1|unknown [Medicago truncatula]	ACJ84719	6.47e-53	87	134.806	78	68	4	F:protein kinase activity; ; P:metabolic process; C:cytoskeleton; C:protein complex	EC:2.7.11.7			0	1.18	-35.0136	30.0049	0.00100641	0.022938
comp34527_c0_seq3	PREDICTED: hypothetical protein [Vitis vinifera]	2697	gi|225443560|ref|XP_002273236.1|PREDICTED: hypothetical protein [Vitis vinifera] >gi|297740449|emb|CBI30631.3| unnamed protein product [Vitis vinifera]	XP_002273236	1.48e-61	64	243.047	349	226	1	P:biological_process				0.03	1.17	-21.0421	5.40715	3.81e-06	0.000274955
comp26307_c0_seq2	bhlh transcription-like	1483	gi|297597040|ref|NP_001043364.2|Os01g0566800 [Oryza sativa Japonica Group] >gi|255673375|dbj|BAF05278.2| Os01g0566800 [Oryza sativa Japonica Group]	NP_001043364	2.1e-21	85	108.612	97	83	3	C:nucleus; F:transcription regulator activity; ; P:regulation of biological process	-			0	1.17	-34.6063	30.8196	3.57e-05	0.00159344
comp33293_c0_seq7	spirodela polyrhiza strain 7498 complete genome	887	gi|385252620|gb|JQ804980.1|Spirodela polyrhiza strain 7498 mitochondrion, complete genome	JQ804980	0	84	895.757	819	693	0	-				0	1.17	-34.975	30.0821	0.000726851	0.018104
comp33874_c2_seq16	gamma response i	3436	gi|115488700|ref|NP_001066837.1|Os12g0506400 [Oryza sativa Japonica Group] >gi|77555886|gb|ABA98682.1| Cornichon protein, expressed [Oryza sativa Japonica Group] >gi|113649344|dbj|BAF29856.1| Os12g0506400 [Oryza sativa Japonica Group] >gi|215686372|dbj|BAG87633.1| unnamed protein product [Oryza sativa Japonica Group]	NP_001066837	1.18e-50	81	207.223	148	120	2	C:cytoplasmic membrane-bounded vesicle; C:cell	-			0.13	1.16	-19.5812	3.15519	0.000287576	0.00863633	1	p3	(CTG)6	18	1751	1768
comp29835_c3_seq1	phosphoenolpyruvate carboxykinase	1333	gi|220938485|emb|CAR78923.1|phosphoenolpyruvate carboxykinase [Chasmanthium latifolium]	CAR78923	3.56e-110	97	237.269	120	117	8	C:cytoplasm; P:biosynthetic process; P:carbohydrate metabolic process; F:kinase activity; P:metabolic process; F:catalytic activity; F:nucleotide binding; P:generation of precursor metabolites and energy; P:catabolic process	EC:4.1.1.49		Glycolysis / Gluconeogenesis;Pyruvate metabolism;Carbon fixation in photosynthetic organisms;Citrate cycle (TCA cycle);	0.02	1.16	-22.4457	6.16846	7.45e-05	0.00291638
comp32469_c0_seq3	translation initiation factor eif-2b epsilon subunit	2514	gi|297744835|emb|CBI38103.3|unnamed protein product [Vitis vinifera]	CBI38103	0	75	838.951	746	560	2	P:metabolic process; F:transferase activity	-			0	1.15	-34.2358	31.5606	8.76e-07	8.36e-05
comp34067_c1_seq12	PREDICTED: hypothetical protein [Vitis vinifera]	3749	gi|225424901|ref|XP_002269942.1|PREDICTED: hypothetical protein [Vitis vinifera]	XP_002269942	7.24e-167	57	385.185	578	334	0	-				0.19	1.14	-19.1899	2.57188	0.0013699	0.0297593
comp33490_c0_seq21	autophagy protein agp6	854	gi|224140241|ref|XP_002323492.1|predicted protein [Populus trichocarpa] >gi|222868122|gb|EEF05253.1| predicted protein [Populus trichocarpa]	XP_002323492	8.72e-33	61	145.206	223	138	1	C:endosome; C:protein complex	-			0.03	1.14	-22.667	5.28097	0.00100641	0.022938	1	p2	(CT)9	18	836	853
comp33058_c0_seq2	unnamed protein product [Vitis vinifera]	2068	gi|297735552|emb|CBI18046.3|unnamed protein product [Vitis vinifera]	CBI18046	0	78	491.115	361	284	0	-				0	1.14	-34.3875	31.2571	4.28e-06	0.000295463	1	p2	(AG)9	18	1	18
comp34669_c0_seq5	abscisic insensitive 1b	1122	gi|224092136|ref|XP_002309484.1|predicted protein [Populus trichocarpa] >gi|222855460|gb|EEE93007.1| predicted protein [Populus trichocarpa]	XP_002309484	2.24e-86	65	256.529	270	178	1	F:hydrolase activity	-			0	1.14	-34.8284	30.3753	0.00021796	0.00686496
comp28720_c1_seq2	chromatin remodeling complex subunit	773	gi|224105407|ref|XP_002313800.1|chromatin remodeling complex subunit [Populus trichocarpa] >gi|222850208|gb|EEE87755.1| chromatin remodeling complex subunit [Populus trichocarpa]	XP_002313800	9.17e-12	59	75.0998	114	68	1	F:binding	-			0	1.14	-35.0928	29.8465	0.00140897	0.0297593
comp34777_c0_seq13	lysine-ketoglutarate reductase saccharopine dehydrogenase bifunctional enzyme	2342	gi|297798626|ref|XP_002867197.1|lysine-ketoglutarate reductase/saccharopine dehydrogenase bifunctional enzyme [Arabidopsis lyrata subsp. lyrata] >gi|297313033|gb|EFH43456.1| lysine-ketoglutarate reductase/saccharopine dehydrogenase bifunctional enzyme [Arabidopsis lyrata subsp. lyrata]	XP_002867197	0	82	749.584	529	435	3	P:metabolic process; F:catalytic activity; F:binding	-			12.33	1.13	-16.8634	-3.44961	3.62e-06	0.000261724
comp33820_c1_seq1	conserved hypothetical protein [Ricinus communis]	3034	gi|255574194|ref|XP_002528012.1|conserved hypothetical protein [Ricinus communis] >gi|223532581|gb|EEF34368.1| conserved hypothetical protein [Ricinus communis]	XP_002528012	0	82	647.892	461	382	2	F:catalytic activity; P:metabolic process	-			0.05	1.13	-20.5286	4.62652	9.79e-06	0.000566685
comp34386_c0_seq23	hypothetical protein OsJ_00643 [Oryza sativa Japonica Group]	4573	gi|222617870|gb|EEE54002.1|hypothetical protein OsJ_00643 [Oryza sativa Japonica Group]	EEE54002	0	71	957.207	995	711	0	-				0	1.13	-33.8189	32.3944	8.67e-09	2.26e-06
comp34389_c0_seq18	generative cell specific-1	1905	gi|225426838|ref|XP_002276704.1|PREDICTED: hypothetical protein [Vitis vinifera]	XP_002276704	0	76	659.062	494	379	3	C:plasma membrane; C:endoplasmic reticulum; P:reproduction; P:cell differentiation	-			0	1.13	-34.4488	31.1345	7.72e-06	0.000465641
comp33546_c1_seq6	3-hydroxyisobutyrate mitochondrial precursor	913	gi|195605192|gb|ACG24426.1|3-hydroxyisobutyrate dehydrogenase [Zea mays]	ACG24426	7.92e-68	79	221.09	158	126	10	F:catalytic activity; F:nucleotide binding; C:mitochondrion; P:nucleobase-containing compound metabolic process; P:carbohydrate metabolic process; P:catabolic process; P:secondary metabolic process; C:cell;	EC:1.1.1.31; EC:1.1.1.44		Pentose phosphate pathway;Glutathione metabolism;Valine, leucine and isoleucine degradation;	0	1.13	-34.9828	30.0666	0.000726851	0.018104
comp34385_c0_seq2	unknow protein	1616	gi|222629987|gb|EEE62119.1|hypothetical protein OsJ_16903 [Oryza sativa Japonica Group]	EEE62119	6.81e-21	80	107.071	77	62	2	C:cytoplasmic membrane-bounded vesicle; F:hydrolase activity	-			0.11	1.12	-20.804	3.34364	0.00208845	0.0405218	1	p2	(GA)9	18	1	18
comp32562_c0_seq5	calmodulin binding	1171	gi|255578224|ref|XP_002529980.1|calmodulin binding protein, putative [Ricinus communis] >gi|223530542|gb|EEF32423.1| calmodulin binding protein, putative [Ricinus communis]	XP_002529980	2.23e-25	57	121.324	271	156	0	-				0.03	1.12	-22.2324	5.26913	0.000164799	0.00545685
comp34680_c1_seq1	pectinacetylesterase precursor	4373	gi|225427659|ref|XP_002273920.1|PREDICTED: hypothetical protein [Vitis vinifera] >gi|296085487|emb|CBI29219.3| unnamed protein product [Vitis vinifera]	XP_002273920	1.57e-154	84	448.743	285	241	1	F:hydrolase activity	-			0	1.12	-33.861	32.3101	1.47e-08	3.39e-06	1	p2	(AG)10	20	1	20	2	p3	(TCC)7	21	2253	2273
comp34563_c2_seq3	nol1 nop2 sun family protein	2986	gi|255642235|gb|ACU21382.1|unknown [Glycine max]	ACU21382	1.63e-125	69	455.677	409	286	0	-				0	1.12	-34.1365	31.7591	2.97e-07	3.57e-05	1	p2	(CT)10	20	2966	2985
comp33057_c0_seq2	serine threonine protein kinase	2011	gi|222619236|gb|EEE55368.1|hypothetical protein OsJ_03423 [Oryza sativa Japonica Group]	EEE55368	5.68e-100	51	370.163	647	332	7	C:mitochondrion; C:plastid; F:kinase activity; F:ATP binding; F:protein kinase activity; P:protein phosphorylation; F:protein serine/threonine kinase activity				0	1.12	-34.4161	31.1998	6.32e-06	0.000397134
comp31120_c0_seq2	hypothetical protein OsI_25869 [Oryza sativa Indica Group]	1505	gi|218199541|gb|EEC81968.1|hypothetical protein OsI_25869 [Oryza sativa Indica Group]	EEC81968	7.96e-93	59	345.895	483	287	2	C:plastid; F:binding				0	1.12	-34.6269	30.7783	4.53e-05	0.00194688
comp33999_c0_seq3	grf domain class transcription factor	1451	gi|297742527|emb|CBI34676.3|unnamed protein product [Vitis vinifera]	CBI34676	5.13e-49	79	200.29	169	134	5	F:hydrolase activity; P:response to stress; P:DNA metabolic process; F:nucleic acid binding; C:cytoplasm	-			0	1.12	-34.6522	30.7276	5.79e-05	0.00236506
comp34198_c0_seq3	PREDICTED: hypothetical protein [Vitis vinifera]	934	gi|225456739|ref|XP_002275470.1|PREDICTED: hypothetical protein [Vitis vinifera] >gi|297733993|emb|CBI15240.3| unnamed protein product [Vitis vinifera]	XP_002275470	6.31e-83	78	311.997	264	206	0	-				0	1.12	-34.9723	30.0875	0.000726851	0.018104	1	p2	(AG)10	20	1	20
comp34097_c0_seq12	chlorophyllide a oxygenase	1886	gi|242059995|ref|XP_002459143.1|hypothetical protein SORBIDRAFT_03g046660 [Sorghum bicolor] >gi|241931118|gb|EES04263.1| hypothetical protein SORBIDRAFT_03g046660 [Sorghum bicolor]	XP_002459143	2.87e-114	88	417.542	303	269	5	F:catalytic activity; F:binding; P:metabolic process	EC:1.13.12.14			0.09	1.11	-20.7518	3.65819	0.000814859	0.0200139
comp33325_c0_seq7	nuclear ribonuclease z	1158	gi|226492918|ref|NP_001152148.1|LOC100285786 [Zea mays] >gi|195653199|gb|ACG46067.1| nuclear ribonuclease Z [Zea mays]	NP_001152148	2.16e-90	63	255.758	277	177	1	F:hydrolase activity				0.01	1.11	-23.163	7.07377	0.00021796	0.00686496
comp32321_c0_seq3	predicted protein [Populus trichocarpa]	1051	gi|224135155|ref|XP_002321997.1|predicted protein [Populus trichocarpa] >gi|222868993|gb|EEF06124.1| predicted protein [Populus trichocarpa]	XP_002321997	3.98e-23	54	113.62	236	129	0	-				0.01	1.11	-23.5771	7.60163	0.000390825	0.0109871
comp34770_c0_seq31	calcineurin b-like protein 07	2556	gi|229609865|gb|ACQ83548.1|calcineurin B-like protein 07 [Sorghum bicolor]	ACQ83548	2.54e-55	90	222.246	136	123	1	F:calcium ion binding	-			0	1.11	-34.255	31.522	1.03e-06	9.54e-05	1	p2	(TC)9	18	2538	2555
comp30830_c1_seq1	unnamed protein product [Vitis vinifera]	1936	gi|297739454|emb|CBI29636.3|unnamed protein product [Vitis vinifera]	CBI29636	2.37e-87	81	328.176	259	212	4	F:RNA binding; C:cytoplasm; P:nucleobase-containing compound metabolic process; C:nucleus	-			0	1.11	-34.4512	31.1297	7.72e-06	0.000465641
comp34307_c0_seq57	zinc knuckle (cchc-type) family protein	1852	gi|296086422|emb|CBI32011.3|unnamed protein product [Vitis vinifera]	CBI32011	2.7e-133	84	480.715	309	262	5	P:protein metabolic process; F:nucleic acid binding; F:protein binding; F:binding	-			0	1.11	-34.4846	31.0629	1.17e-05	0.000648351
comp32407_c0_seq9	PREDICTED: hypothetical protein [Vitis vinifera]	1340	gi|225426094|ref|XP_002272270.1|PREDICTED: hypothetical protein [Vitis vinifera]	XP_002272270	2.16e-123	77	447.203	336	260	5	P:cellular protein modification process; F:calcium ion binding; F:nucleotide binding; F:protein kinase activity;	EC:2.7.11.0			0	1.11	-34.7202	30.5917	9.64e-05	0.00361615
comp25830_c0_seq1	transcription factor	1074	gi|297842988|ref|XP_002889375.1|hypothetical protein ARALYDRAFT_470149 [Arabidopsis lyrata subsp. lyrata] >gi|297335217|gb|EFH65634.1| hypothetical protein ARALYDRAFT_470149 [Arabidopsis lyrata subsp. lyrata]	XP_002889375	1.78e-34	66	151.369	138	92	2	; C:organelle; C:intracellular	-			0	1.11	-34.8765	30.279	0.000390825	0.0109871
comp34506_c0_seq46	xylem serine proteinase 1	1188	gi|224077900|ref|XP_002305456.1|predicted protein [Populus trichocarpa] >gi|222848420|gb|EEE85967.1| predicted protein [Populus trichocarpa]	XP_002305456	2.6e-100	78	266.929	208	164	3	C:cytoplasmic membrane-bounded vesicle; F:hydrolase activity; P:metabolic process	-			0.03	1.1	-22.1394	5.07606	0.00133434	0.0296445
comp32914_c0_seq3	unnamed protein product [Vitis vinifera]	3481	gi|296083863|emb|CBI24251.3|unnamed protein product [Vitis vinifera]	CBI24251	1.47e-165	67	588.956	717	485	3	F:GTPase activator activity; P:signal transduction; C:intracellular				0	1.1	-34.0335	31.9652	9.84e-08	1.47e-05	1	p3	(CAT)6	18	3066	3083
comp34332_c0_seq22	brassinosteroid insensitive 1-associated receptor kinase 1	2780	gi|255549712|ref|XP_002515907.1|BRASSINOSTEROID INSENSITIVE 1-associated receptor kinase 1 precursor, putative [Ricinus communis] >gi|223544812|gb|EEF46327.1| BRASSINOSTEROID INSENSITIVE 1-associated receptor kinase 1 precursor, putative [Ricinus communis]	XP_002515907	1.89e-160	60	571.622	855	514	1	F:transferase activity	-			0	1.1	-34.1984	31.6353	6.35e-07	6.49e-05
comp34543_c1_seq2	diphosphoinositol polyphosphate	1634	gi|255580361|ref|XP_002531008.1|diphosphoinositol polyphosphate phosphohydrolase, putative [Ricinus communis] >gi|223529406|gb|EEF31368.1| diphosphoinositol polyphosphate phosphohydrolase, putative [Ricinus communis]	XP_002531008	2.89e-35	70	154.836	133	94	1	F:hydrolase activity	-			0.12	1.09	-20.7564	3.18952	0.00208845	0.0405218	1	p4	(GAAT)6	24	558	581
comp34721_c0_seq42	cycloartenol synthase	3293	gi|257735429|emb|CBD47302.1|cycloartenol synthase [Dioscorea zingiberensis]	CBD47302	0	87	907.131	557	490	2	F:catalytic activity; P:biosynthetic process; P:lipid metabolic process	EC:5.4.99.8		Steroid biosynthesis;	0.01	1.09	-21.575	6.8489	1.68e-07	2.25e-05
comp34589_c0_seq31	hmg protein	2416	gi|225463454|ref|XP_002275908.1|PREDICTED: hypothetical protein [Vitis vinifera] >gi|297740668|emb|CBI30850.3| unnamed protein product [Vitis vinifera]	XP_002275908	1.78e-26	94	126.331	67	63	5	F:sequence-specific DNA binding transcription factor activity; F:DNA binding; C:plastid; C:nucleoplasm; C:protein complex; ; P:regulation of biological process	-			0	1.09	-34.3055	31.4211	2.05e-06	0.000165858
comp34164_c0_seq2	map kinase activating	2281	gi|225428267|ref|XP_002282426.1|PREDICTED: hypothetical protein [Vitis vinifera] >gi|297744492|emb|CBI37754.3| unnamed protein product [Vitis vinifera]	XP_002282426	5.53e-147	87	433.335	271	238	2	C:mitochondrion; C:cell	-			0	1.09	-34.3477	31.3367	2.94e-06	0.000222085
comp34819_c0_seq9	unnamed protein product [Vitis vinifera]	2065	gi|297745303|emb|CBI40383.3|unnamed protein product [Vitis vinifera]	CBI40383	4.25e-66	53	257.684	526	282	8	F:ATP binding; F:protein kinase activity; F:nucleotide binding; P:protein phosphorylation; C:ubiquitin ligase complex; P:protein ubiquitination; F:ubiquitin-protein ligase activity; F:protein serine/threonine kinase activity				0	1.09	-34.4193	31.1936	6.32e-06	0.000397134	1	p2	(GA)9	18	2048	2065
comp32754_c0_seq1	unnamed protein product [Vitis vinifera]	1780	gi|297737201|emb|CBI26402.3|unnamed protein product [Vitis vinifera]	CBI26402	3e-19	61	72.7886	94	58	0	-				0	1.09	-34.5283	30.9754	1.8e-05	0.000917489
comp33849_c0_seq20	hypothetical protein ARALYDRAFT_490609 [Arabidopsis lyrata subsp. lyrata]	997	gi|297797836|ref|XP_002866802.1|hypothetical protein ARALYDRAFT_490609 [Arabidopsis lyrata subsp. lyrata] >gi|297312638|gb|EFH43061.1| hypothetical protein ARALYDRAFT_490609 [Arabidopsis lyrata subsp. lyrata]	XP_002866802	2.01e-13	83	81.2629	78	65	5	F:protein binding; F:transporter activity; P:protein transport; C:cell; C:plastid	-			0	1.09	-34.9444	30.1432	0.000530405	0.014085	1	p3	(GCT)6	18	51	68	2	p2	(GA)9	18	980	997
comp30639_c0_seq2	esterase lipase thioesterase family protein	1512	gi|297823825|ref|XP_002879795.1|esterase/lipase/thioesterase family protein [Arabidopsis lyrata subsp. lyrata] >gi|297325634|gb|EFH56054.1| esterase/lipase/thioesterase family protein [Arabidopsis lyrata subsp. lyrata]	XP_002879795	1.99e-92	72	323.939	278	201	1	F:catalytic activity	-			5.75	1.08	-18.078	-2.41619	0.00123242	0.0276084	1	p2	(AG)10	20	1493	1512
comp33164_c1_seq2	dead box atp-dependent rna	2246	gi|255578793|ref|XP_002530253.1|dead box ATP-dependent RNA helicase, putative [Ricinus communis] >gi|223530219|gb|EEF32123.1| dead box ATP-dependent RNA helicase, putative [Ricinus communis]	XP_002530253	0	84	882.863	669	566	3	F:nucleic acid binding; F:nucleotide binding; F:hydrolase activity	-			0	1.08	-34.366	31.3002	3.54e-06	0.000256217
comp29094_c0_seq2	seryl-trna synthetase	1834	gi|118486579|gb|ABK95128.1|unknown [Populus trichocarpa]	ABK95128	0	91	477.633	310	285	7	C:cytoplasm; F:nucleotide binding; P:nucleobase-containing compound metabolic process; P:translation; ; F:catalytic activity	EC:6.1.1.11		Aminoacyl-tRNA biosynthesis;	0	1.08	-34.5096	31.013	1.45e-05	0.000765833
comp34712_c0_seq44	hypothetical protein ARALYDRAFT_317312 [Arabidopsis lyrata subsp. lyrata]	1142	gi|297828948|ref|XP_002882356.1|hypothetical protein ARALYDRAFT_317312 [Arabidopsis lyrata subsp. lyrata] >gi|297328196|gb|EFH58615.1| hypothetical protein ARALYDRAFT_317312 [Arabidopsis lyrata subsp. lyrata]	XP_002882356	1.25e-97	77	361.303	299	232	1	F:binding				0	1.08	-34.8525	30.3272	0.000290613	0.00863633
comp33775_c0_seq7	myb family transcription factor	1365	gi|297806693|ref|XP_002871230.1|hypothetical protein ARALYDRAFT_487493 [Arabidopsis lyrata subsp. lyrata] >gi|297317067|gb|EFH47489.1| hypothetical protein ARALYDRAFT_487493 [Arabidopsis lyrata subsp. lyrata]	XP_002871230	6.47e-14	61	83.5741	134	82	4	C:nucleus; F:DNA binding; P:regulation of transcription, DNA-dependent; F:sequence-specific DNA binding transcription factor activity				5.44	1.07	-18.2705	-2.34469	0.00226175	0.0434834
comp34424_c1_seq17	unnamed protein product [Vitis vinifera]	2242	gi|296086016|emb|CBI31457.3|unnamed protein product [Vitis vinifera]	CBI31457	2.76e-42	87	178.718	113	99	1	C:cell	-			0.1	1.07	-20.4678	3.47246	0.000343491	0.01009	1	p2	(AG)9	18	1	18
comp32560_c0_seq9	protease u48 caax prenyl protease	922	gi|255575655|ref|XP_002528727.1|protease U48 caax prenyl protease rce1, putative [Ricinus communis] >gi|223531821|gb|EEF33639.1| protease U48 caax prenyl protease rce1, putative [Ricinus communis]	XP_002528727	9.48e-34	51	102.449	185	96	2	C:membrane; F:peptidase activity				0.01	1.07	-23.5067	6.98535	0.00100641	0.022938
comp34249_c0_seq1	mlo-like protein 6	3052	gi|224116332|ref|XP_002331956.1|predicted protein [Populus trichocarpa] >gi|222874733|gb|EEF11864.1| predicted protein [Populus trichocarpa]	XP_002331956	6.81e-127	70	460.299	437	309	2	C:integral to membrane; P:cell death				0	1.07	-34.1518	31.7285	4e-07	4.54e-05	1	p2	(AG)9	18	3034	3051
comp32858_c0_seq6	cellulose synthase-like protein h1	2140	gi|225447075|ref|XP_002270488.1|PREDICTED: hypothetical protein [Vitis vinifera]	XP_002270488	1.49e-162	62	578.17	616	386	7	F:transferase activity; C:integral to membrane; P:cellular cell wall organization; P:cellulose biosynthetic process; C:membrane; F:cellulose synthase (UDP-forming) activity; F:transferase activity, transferring glycosyl groups				0	1.07	-34.405	31.2222	5.19e-06	0.000342684
comp28067_c0_seq2	naf1 (nuclear assembly factor 1)	1774	gi|222632142|gb|EEE64274.1|hypothetical protein OsJ_19110 [Oryza sativa Japonica Group]	EEE64274	2.97e-50	66	193.356	214	142	1	C:plastid	-			0	1.07	-34.5406	30.9508	1.8e-05	0.000917489
comp34737_c1_seq2	hypothetical protein OsI_01023 [Oryza sativa Indica Group]	1772	gi|218187814|gb|EEC70241.1|hypothetical protein OsI_01023 [Oryza sativa Indica Group]	EEC70241	4.41e-85	60	320.472	401	243	2	C:mitochondrion; F:RNA binding				0	1.07	-34.5426	30.9469	1.8e-05	0.000917489
comp34509_c2_seq9	l-ascorbate peroxidase	1719	gi|225430293|ref|XP_002282677.1|PREDICTED: similar to APX6 (ASCORBATE PEROXIDASE 6); L-ascorbate peroxidase [Vitis vinifera] >gi|296082040|emb|CBI21045.3| unnamed protein product [Vitis vinifera]	XP_002282677	1.99e-82	82	224.172	165	136	7	F:binding; P:metabolic process; C:plastid; F:catalytic activity; F:antioxidant activity; P:response to stress	EC:1.11.1.11		Ascorbate and aldarate metabolism;Glutathione metabolism;	0	1.07	-34.5618	30.9086	2.25e-05	0.00109936
comp32314_c0_seq4	Os02g0202600 [Oryza sativa Japonica Group]	1367	gi|115444905|ref|NP_001046232.1|Os02g0202600 [Oryza sativa Japonica Group] >gi|46390082|dbj|BAD15499.1| unknown protein [Oryza sativa Japonica Group] >gi|113535763|dbj|BAF08146.1| Os02g0202600 [Oryza sativa Japonica Group] >gi|215678817|dbj|BAG95254.1| unnamed protein product [Oryza sativa Japonica Group] >gi|215687037|dbj|BAG90883.1| unnamed protein product [Oryza sativa Japonica Group] >gi|2157…	NP_001046232	4.85e-86	83	323.168	239	199	2	C:mitochondrion; F:binding	-			0	1.07	-34.7282	30.5758	9.64e-05	0.00361615
comp34705_c2_seq13	predicted protein [Populus trichocarpa]	3111	gi|224146560|ref|XP_002326051.1|predicted protein [Populus trichocarpa] >gi|222862926|gb|EEF00433.1| predicted protein [Populus trichocarpa]	XP_002326051	3.41e-57	86	228.794	147	127	0	-				5.6	1.06	-17.0681	-2.39813	0.000866123	0.0211763	1	p2	(AG)9	18	1048	1065	2	p2	(TC)10	20	3092	3111
comp31583_c1_seq6	p21 c-terminal-binding protein (alternative splicing products)	1037	gi|115456665|ref|NP_001051933.1|Os03g0853900 [Oryza sativa Japonica Group] >gi|29126338|gb|AAO66530.1| putative p21 C-terminal-binding protein (alternative splicing products) [Oryza sativa Japonica Group] >gi|108712161|gb|ABF99956.1| expressed protein [Oryza sativa Japonica Group] >gi|113550404|dbj|BAF13847.1| Os03g0853900 [Oryza sativa Japonica Group] >gi|125546494|gb|EAY92633.1| hypothetical pr…	NP_001051933	5.06e-47	62	192.971	243	151	0	-				0.02	1.06	-22.902	6.08597	0.000530405	0.014085	1	p2	(AG)9	18	1	18
comp31010_c0_seq3	dna binding	2818	gi|255575991|ref|XP_002528891.1|DNA binding protein, putative [Ricinus communis] >gi|223531645|gb|EEF33471.1| DNA binding protein, putative [Ricinus communis]	XP_002528891	3.38e-56	63	225.328	266	169	4	F:DNA binding; F:sequence-specific DNA binding transcription factor activity; C:nucleoplasm; C:protein complex; ; P:regulation of biological process	-			0.01	1.06	-21.6048	6.37625	7.45e-07	7.36e-05	1	p2	(GA)9	18	1	18
comp34490_c1_seq14	kinesin light	1280	gi|225451383|ref|XP_002264885.1|PREDICTED: hypothetical protein [Vitis vinifera]	XP_002264885	6.77e-51	75	134.806	120	91	1	F:binding	-			0.01	1.06	-22.6756	6.23476	0.000164799	0.00545685
comp34229_c0_seq1	PREDICTED: hypothetical protein [Vitis vinifera]	2824	gi|225440550|ref|XP_002276167.1|PREDICTED: hypothetical protein [Vitis vinifera] >gi|297740278|emb|CBI30460.3| unnamed protein product [Vitis vinifera]	XP_002276167	3.73e-63	82	248.44	180	149	1	C:plastid	-			0	1.06	-34.2115	31.6091	7.45e-07	7.36e-05	1	p2	(TC)9	18	1	18
comp34853_c0_seq5	unnamed protein product [Vitis vinifera]	2096	gi|296088356|emb|CBI36801.3|unnamed protein product [Vitis vinifera]	CBI36801	0	74	805.438	652	483	3	P:biosynthetic process; P:lipid metabolic process; F:binding; F:catalytic activity	EC:1.13.11.0			0	1.06	-23.479	9.27171	6.32e-06	0.000397134
comp31805_c0_seq3	hyoscyamine 6-	1364	gi|255546339|ref|XP_002514229.1|Hyoscyamine 6-dioxygenase, putative [Ricinus communis] >gi|223546685|gb|EEF48183.1| Hyoscyamine 6-dioxygenase, putative [Ricinus communis]	XP_002514229	3.21e-64	87	236.498	154	134	5	F:catalytic activity; F:binding; P:biosynthetic process; ; P:secondary metabolic process; P:metabolic process	EC:1.14.11.23; EC:1.13.11.0		Flavonoid biosynthesis;	0	1.06	-34.7389	30.5544	0.000125561	0.00444328	1	p2	(AG)9	18	4	21
comp29365_c0_seq6	n-acetylglucosaminyl-phosphatidylinositol de-n-acetylase-related	925	gi|224120368|ref|XP_002318312.1|predicted protein [Populus trichocarpa] >gi|222858985|gb|EEE96532.1| predicted protein [Populus trichocarpa]	XP_002318312	2.7e-70	71	270.011	245	174	0	-				0	1.06	-35.017	29.9982	0.00100641	0.022938
comp34770_c0_seq25	calcineurin b-like protein 07	2657	gi|229609865|gb|ACQ83548.1|calcineurin B-like protein 07 [Sorghum bicolor]	ACQ83548	2.66e-55	90	222.246	136	123	1	F:calcium ion binding	-			0	1.05	-34.2678	31.4964	1.22e-06	0.000108943
comp34527_c0_seq12	PREDICTED: hypothetical protein [Vitis vinifera]	2492	gi|225443560|ref|XP_002273236.1|PREDICTED: hypothetical protein [Vitis vinifera] >gi|297740449|emb|CBI30631.3| unnamed protein product [Vitis vinifera]	XP_002273236	1.3e-96	57	359.377	633	364	3	C:plastid; C:chloroplast; P:biological_process				0	1.05	-34.3134	31.4053	2.05e-06	0.000165858
comp32530_c2_seq4	conserved hypothetical protein [Ricinus communis]	1390	gi|255548231|ref|XP_002515172.1|conserved hypothetical protein [Ricinus communis] >gi|223545652|gb|EEF47156.1| conserved hypothetical protein [Ricinus communis]	XP_002515172	9.58e-13	40	79.7221	342	138	0	-				0	1.05	-34.7304	30.5712	9.64e-05	0.00361615
comp34248_c0_seq6	at3g52570 f22o6_50	1166	gi|4886270|emb|CAB43409.1|putative protein [Arabidopsis thaliana]	CAB43409	6.78e-06	76	56.6102	43	33	6	C:mitochondrion; F:ATP binding; P:GPI anchor metabolic process; P:intracellular protein transport; F:hydrolase activity, acting on ester bonds; C:intrinsic to endoplasmic reticulum membrane				0	1.05	-34.8563	30.3195	0.000290613	0.00863633
comp32528_c0_seq6	unnamed protein product [Vitis vinifera]	960	gi|302143284|emb|CBI21845.3|unnamed protein product [Vitis vinifera]	CBI21845	2.28e-91	70	340.117	287	202	0	-				0	1.05	-34.998	30.0361	0.000726851	0.018104	1	p2	(CT)10	20	1	20
comp33874_c2_seq1	cornichon expressed	3759	gi|115488700|ref|NP_001066837.1|Os12g0506400 [Oryza sativa Japonica Group] >gi|77555886|gb|ABA98682.1| Cornichon protein, expressed [Oryza sativa Japonica Group] >gi|113649344|dbj|BAF29856.1| Os12g0506400 [Oryza sativa Japonica Group] >gi|215686372|dbj|BAG87633.1| unnamed protein product [Oryza sativa Japonica Group]	NP_001066837	1.3e-50	81	207.223	148	120	2	C:cytoplasmic membrane-bounded vesicle; C:cell	-			0	1.04	-34.0246	31.983	8.64e-08	1.34e-05	1	p3	(CTG)6	18	2074	2091
comp34469_c0_seq17	by-2 kinesin-like protein 5	2466	gi|225451199|ref|XP_002274195.1|PREDICTED: hypothetical protein [Vitis vinifera] >gi|298204930|emb|CBI34237.3| unnamed protein product [Vitis vinifera]	XP_002274195	1.07e-151	67	542.347	609	410	6	F:ATP binding; F:nucleotide binding; F:microtubule motor activity; P:microtubule-based movement; F:motor activity; C:microtubule				0	1.04	-34.3268	31.3786	2.45e-06	0.000192895
comp31834_c0_seq4	sphingosine phosphate	2204	gi|225468725|ref|XP_002273495.1|PREDICTED: hypothetical protein [Vitis vinifera]	XP_002273495	0	85	601.668	418	356	8	F:binding; F:catalytic activity; P:catabolic process; P:lipid metabolic process; ; C:cell; C:endoplasmic reticulum	EC:4.1.2.27; EC:4.1.1.0		Sphingolipid metabolism;	0	1.04	-34.408	31.216	5.19e-06	0.000342684	1	p3	(TCC)6	18	184	201
comp34371_c0_seq60	neuroblastoma-amplified gene	1558	gi|302143946|emb|CBI23051.3|unnamed protein product [Vitis vinifera]	CBI23051	2.44e-125	66	364.385	378	252	0	-				0	1.04	-34.6534	30.7253	5.79e-05	0.00236506
comp32453_c0_seq5	protein binding	1518	gi|296082137|emb|CBI21142.3|unnamed protein product [Vitis vinifera]	CBI21142	4.51e-144	76	516.153	437	336	1	P:biological_process	-			0	1.04	-34.6752	30.6817	5.79e-05	0.00236506
comp32091_c0_seq6	formyltetrahydrofolate deformylase	1487	gi|225469020|ref|XP_002266091.1|PREDICTED: hypothetical protein [Vitis vinifera]	XP_002266091	2.73e-126	89	401.364	239	213	4	F:hydrolase activity; P:nucleobase-containing compound metabolic process; P:biosynthetic process; F:transferase activity; P:metabolic process	EC:3.5.1.10; EC:2.1.2.0		Glyoxylate and dicarboxylate metabolism;One carbon pool by folate;	0	1.04	-34.69	30.6522	7.45e-05	0.00291638
comp21768_c0_seq1	unknown [Glycine max]	1060	gi|255644945|gb|ACU22972.1|unknown [Glycine max]	ACU22972	1.82e-07	44	61.6178	176	78	0	-				0	1.04	-34.9337	30.1648	0.000530405	0.014085	1	p3	(GGC)6	18	565	582
comp33849_c0_seq22	hypothetical protein ARALYDRAFT_490609 [Arabidopsis lyrata subsp. lyrata]	948	gi|297797836|ref|XP_002866802.1|hypothetical protein ARALYDRAFT_490609 [Arabidopsis lyrata subsp. lyrata] >gi|297312638|gb|EFH43061.1| hypothetical protein ARALYDRAFT_490609 [Arabidopsis lyrata subsp. lyrata]	XP_002866802	1.85e-13	83	81.2629	78	65	5	F:protein binding; F:transporter activity; P:protein transport; C:cell; C:plastid	-			0	1.04	-35.0151	30.002	0.00100641	0.022938	1	p3	(GCT)6	18	51	68	2	p2	(GA)9	18	931	948
comp31776_c0_seq14	conserved hypothetical protein [Ricinus communis]	4913	gi|255554789|ref|XP_002518432.1|conserved hypothetical protein [Ricinus communis] >gi|223542277|gb|EEF43819.1| conserved hypothetical protein [Ricinus communis]	XP_002518432	0	83	1058.13	782	655	1	C:cell	-	IPR003864; PTHR13018 (PANTHER), PTHR13018:SF5 (PANTHER), PF13967 (PFAM), SignalP-NN(euk) (SIGNALP), tmhmm (TMHMM)		0.18	1.03	-18.904	2.51134	0.00146236	0.0307127	1	p4	(GGCA)5	20	4873	4892
comp23556_c0_seq2	eukaryotic initiation factor 3 gamma subunit family protein	1817	gi|225458003|ref|XP_002280127.1|PREDICTED: hypothetical protein [Vitis vinifera] >gi|302142647|emb|CBI19850.3| unnamed protein product [Vitis vinifera]	XP_002280127	7.68e-125	64	452.595	509	327	1	P:translation	-			0.11	1.03	-20.6791	3.1889	0.00141891	0.0298645
comp31876_c0_seq8	streptococcal hemagglutinin-like protein	2501	gi|147838831|emb|CAN67151.1|hypothetical protein VITISV_019728 [Vitis vinifera]	CAN67151	6.57e-55	48	205.297	541	264	0	-				0.08	1.03	-20.4533	3.65738	0.000211308	0.00686496
comp31409_c0_seq3	ubiquitin-protein ligase, putative [Ricinus communis]	2590	gi|255541074|ref|XP_002511601.1|ubiquitin-protein ligase, putative [Ricinus communis] >gi|223548781|gb|EEF50270.1| ubiquitin-protein ligase, putative [Ricinus communis]	XP_002511601	0	82	721.465	595	488	2	F:catalytic activity; F:binding	-			0	1.03	-34.2945	31.4431	1.72e-06	0.000141713
comp32746_c0_seq21	PREDICTED: hypothetical protein [Vitis vinifera]	2207	gi|225450201|ref|XP_002264792.1|PREDICTED: hypothetical protein [Vitis vinifera] >gi|297736215|emb|CBI24853.3| unnamed protein product [Vitis vinifera]	XP_002264792	1.62e-137	78	474.552	342	269	0	-				0	1.03	-34.413	31.2061	5.19e-06	0.000342684
comp22815_c0_seq3	ankyrin repeat-rich protein	1304	gi|225445704|ref|XP_002269428.1|PREDICTED: hypothetical protein [Vitis vinifera] >gi|297743747|emb|CBI36630.3| unnamed protein product [Vitis vinifera]	XP_002269428	1.24e-75	92	288.5	162	150	2	C:mitochondrion; F:binding	-			0	1.03	-34.7906	30.4509	0.000164799	0.00545685
comp34097_c0_seq8	chlorophyllide a oxygenase	1968	gi|242059995|ref|XP_002459143.1|hypothetical protein SORBIDRAFT_03g046660 [Sorghum bicolor] >gi|241931118|gb|EES04263.1| hypothetical protein SORBIDRAFT_03g046660 [Sorghum bicolor]	XP_002459143	3.04e-114	88	417.542	303	269	5	F:catalytic activity; F:binding; P:metabolic process	EC:1.13.12.14			0.07	1.02	-20.9603	3.95596	0.000336207	0.00988808
comp34420_c0_seq10	OSIGBa0092E01.13 [Oryza sativa Indica Group]	1019	gi|116310721|emb|CAH67518.1|OSIGBa0092E01.13 [Oryza sativa Indica Group] >gi|218195133|gb|EEC77560.1| hypothetical protein OsI_16491 [Oryza sativa Indica Group]	CAH67518	3.67e-18	57	97.0561	155	89	0	-				0.02	1.02	-22.9119	5.96122	0.000726851	0.018104
comp34761_c0_seq24	receptor like protein kinase	1582	gi|242091155|ref|XP_002441410.1|hypothetical protein SORBIDRAFT_09g026160 [Sorghum bicolor] >gi|241946695|gb|EES19840.1| hypothetical protein SORBIDRAFT_09g026160 [Sorghum bicolor]	XP_002441410	8.68e-88	65	327.791	407	265	5	F:ATP binding; F:protein kinase activity; F:nucleotide binding; P:protein phosphorylation; F:protein serine/threonine kinase activity				0	1.02	-34.6586	30.7148	5.79e-05	0.00236506
comp34364_c0_seq34	unknown [Zea mays]	1505	gi|223947601|gb|ACN27884.1|unknown [Zea mays]	ACN27884	1.19e-96	90	358.607	209	189	3	C:mitochondrion; P:metabolic process; F:catalytic activity	EC:1.5.5.1			0	1.02	-34.6989	30.6344	7.45e-05	0.00291638
comp32235_c0_seq12	PREDICTED: hypothetical protein [Vitis vinifera]	963	gi|225452198|ref|XP_002266652.1|PREDICTED: hypothetical protein [Vitis vinifera]	XP_002266652	4.68e-20	73	103.219	105	77	0	-				0	1.02	-35.0199	29.9924	0.00100641	0.022938
comp34476_c1_seq6	asparagine synthase family protein	956	gi|226531686|ref|NP_001147874.1|LOC100281484 [Zea mays] >gi|195614280|gb|ACG28970.1| asparagine synthase family protein [Zea mays]	NP_001147874	5.57e-74	86	282.337	202	175	6	F:catalytic activity; P:biosynthetic process; ; C:cytoplasmic membrane-bounded vesicle; C:mitochondrion	EC:6.3.5.4		Alanine, aspartate and glutamate metabolism;Nitrogen metabolism;	0	1.02	-35.0199	29.9924	0.00100641	0.022938
comp34386_c0_seq1	hypothetical protein OsJ_00643 [Oryza sativa Japonica Group]	9983	gi|222617870|gb|EEE54002.1|hypothetical protein OsJ_00643 [Oryza sativa Japonica Group]	EEE54002	0	71	957.207	995	711	0	-		no IPS match		0	1.01	-33.3359	33.3602	2.29e-11	2.34e-08
comp30953_c1_seq2	integral membrane transporter family protein	1821	gi|224108011|ref|XP_002314687.1|predicted protein [Populus trichocarpa] >gi|222863727|gb|EEF00858.1| predicted protein [Populus trichocarpa]	XP_002314687	4.03e-166	91	589.726	423	385	5	P:transport; C:plastid; F:transporter activity; C:cell	-			0	1.01	-34.5628	30.9065	2.25e-05	0.00109936
comp33664_c1_seq3	predicted protein [Populus trichocarpa]	854	gi|224135287|ref|XP_002327610.1|predicted protein [Populus trichocarpa] >gi|222836164|gb|EEE74585.1| predicted protein [Populus trichocarpa]	XP_002327610	1.5e-109	90	400.208	264	238	2	C:cytoplasmic membrane-bounded vesicle; C:cell	-			0	1.01	-35.1101	29.812	0.00199605	0.038916
comp30677_c0_seq8	receptor protein kinase-like protein	3443	gi|296081243|emb|CBI17987.3|unnamed protein product [Vitis vinifera]	CBI17987	2.28e-94	66	352.443	375	250	3	F:binding; F:protein kinase activity; P:biological_process	-			0	1	-34.116	31.8002	2.57e-07	3.18e-05
comp33836_c0_seq26	glutamate-gated kainate-type ion channel receptor subunit 5	3079	gi|225457598|ref|XP_002272859.1|PREDICTED: hypothetical protein [Vitis vinifera] >gi|297745576|emb|CBI40741.3| unnamed protein product [Vitis vinifera]	XP_002272859	0	73	579.711	538	394	5	P:signal transduction; C:cell; F:ion channel activity; F:receptor activity; P:ion transport	-			0	1	-34.1955	31.6411	6.35e-07	6.49e-05	1	p3	(CCG)7	21	1853	1873
comp34358_c3_seq4	d-lactate dehydrognease	2254	gi|225431259|ref|XP_002268002.1|PREDICTED: hypothetical protein [Vitis vinifera]	XP_002268002	0	87	753.821	484	423	8	F:nucleotide binding; C:mitochondrion; F:electron carrier activity; P:metabolic process; F:catalytic activity	EC:1.1.2.4		Pyruvate metabolism;	0	1	-34.4193	31.1936	6.32e-06	0.000397134
comp34667_c0_seq2	protein	1949	gi|224065102|ref|XP_002301671.1|predicted protein [Populus trichocarpa] >gi|222843397|gb|EEE80944.1| predicted protein [Populus trichocarpa]	XP_002301671	1.56e-107	72	231.876	215	156	1	P:metabolic process	-			0	1	-23.5724	9.08494	1.45e-05	0.000765833
comp34685_c2_seq2	hypothetical protein VITISV_020812 [Vitis vinifera]	1940	gi|147865781|emb|CAN81147.1|hypothetical protein VITISV_020812 [Vitis vinifera]	CAN81147	2.06e-115	61	421.394	495	305	0	-				0	1	-34.5288	30.9745	1.8e-05	0.000917489	1	p2	(AG)9	18	1	18
comp33906_c0_seq36	PREDICTED: hypothetical protein [Vitis vinifera]	1600	gi|225427599|ref|XP_002270781.1|PREDICTED: hypothetical protein [Vitis vinifera] >gi|296085459|emb|CBI29191.3| unnamed protein product [Vitis vinifera]	XP_002270781	1.75e-42	70	153.295	149	105	1	P:biological_process				0	1	-34.6622	30.7078	5.79e-05	0.00236506
comp26484_c1_seq1	serine threonine-protein kinase	1243	gi|218194249|gb|EEC76676.1|hypothetical protein OsI_14655 [Oryza sativa Indica Group]	EEC76676	5.72e-46	57	146.362	265	152	3	C:mitochondrion; F:kinase activity; P:phosphorylation				0	1	-34.8479	30.3363	0.000290613	0.00863633
comp32059_c0_seq3	auxin-induced protein	1120	gi|255555839|ref|XP_002518955.1|Auxin-induced protein 5NG4, putative [Ricinus communis] >gi|223541942|gb|EEF43488.1| Auxin-induced protein 5NG4, putative [Ricinus communis]	XP_002518955	3.93e-56	69	223.402	281	194	1	C:cell	-			0	1	-34.9252	30.1818	0.000530405	0.014085	1	p2	(GA)10	20	1101	1120
comp34086_c0_seq17	magnesium transporter	844	gi|242033009|ref|XP_002463899.1|hypothetical protein SORBIDRAFT_01g008500 [Sorghum bicolor] >gi|241917753|gb|EER90897.1| hypothetical protein SORBIDRAFT_01g008500 [Sorghum bicolor]	XP_002463899	8.5e-49	88	198.364	128	113	4	P:ion transport; C:cell; F:transporter activity; P:transport	-			0	1	-24.6794	8.87092	0.00199605	0.038916
comp34485_c0_seq4	PREDICTED: hypothetical protein [Vitis vinifera]	831	gi|225458848|ref|XP_002283335.1|PREDICTED: hypothetical protein [Vitis vinifera]	XP_002283335	8.18e-116	95	251.136	132	126	1	F:nucleotide binding	-			0	1	-35.1413	29.7495	0.00199605	0.038916
comp34395_c0_seq2	ebm_lillo ame: full=mannosylglycoprotein endo-beta-mannosidase short=endo-beta-mannosidase contains: ame: full=mannosylglycoprotein endo-beta-mannosidase 31 kda subunit contains: ame: full=mannosylglycoprotein endo-beta-mannosidase 28 kda subunit contains: ame: full=mannosylglycoprotein endo-beta-mannosidase 42 kda subunit	3231	gi|224125250|ref|XP_002319539.1|predicted protein [Populus trichocarpa] >gi|222857915|gb|EEE95462.1| predicted protein [Populus trichocarpa]	XP_002319539	0	87	1191.41	708	619	3	P:carbohydrate metabolic process; F:binding; F:hydrolase activity	EC:3.2.1.152			0.13	0.99	-19.7836	2.9466	0.00126708	0.0283585
comp33890_c1_seq16	kinesin-like protein nack1	1597	gi|19570247|dbj|BAB86283.1|kinesin-like protein NACK1 [Nicotiana tabacum]	BAB86283	2.63e-146	86	401.364	280	243	10	P:multicellular organismal development; P:biological_process; P:anatomical structure morphogenesis; F:nucleic acid binding; F:protein binding; F:nucleotide binding; F:binding; F:motor activity; C:cytoskeleton; C:protein complex	-			0.03	0.99	-21.8646	5.06295	0.000488131	0.0135651
comp33609_c0_seq11	PREDICTED: hypothetical protein [Vitis vinifera]	3761	gi|225452909|ref|XP_002278808.1|PREDICTED: hypothetical protein [Vitis vinifera]	XP_002278808	2.63e-168	69	598.201	618	431	0	-				0	0.99	-34.0577	31.9167	1.28e-07	1.82e-05
comp32036_c0_seq16	polya polymerase family expressed	2080	gi|255561389|ref|XP_002521705.1|poly(A) polymerase, putative [Ricinus communis] >gi|223539096|gb|EEF40692.1| poly(A) polymerase, putative [Ricinus communis]	XP_002521705	2.56e-111	69	407.912	463	322	1	F:transferase activity	-			0	0.99	-34.4851	31.062	1.17e-05	0.000648351
comp27134_c0_seq1	protein kinase domain containing expressed	1729	gi|225453360|ref|XP_002270672.1|PREDICTED: hypothetical protein [Vitis vinifera]	XP_002270672	1.61e-105	70	364.385	343	242	4	F:ATP binding; F:protein kinase activity; P:protein phosphorylation; F:protein serine/threonine kinase activity				0	0.99	-34.6153	30.8015	3.57e-05	0.00159344	1	p3	(CTG)6	18	1602	1619
comp34386_c0_seq9	unnamed protein product [Vitis vinifera]	9895	gi|296082526|emb|CBI21531.3|unnamed protein product [Vitis vinifera]	CBI21531	0	67	1103.2	1209	815	0	-		no IPS match		0	0.98	-33.3695	33.2932	3.43e-11	2.91e-08
comp34770_c0_seq6	calcineurin b-like protein 07	3129	gi|229609865|gb|ACQ83548.1|calcineurin B-like protein 07 [Sorghum bicolor]	ACQ83548	3.21e-55	90	222.246	136	123	1	F:calcium ion binding	-			0	0.98	-34.1998	31.6325	6.35e-07	6.49e-05
comp33996_c0_seq58	unnamed protein product [Vitis vinifera]	1889	gi|302144209|emb|CBI23336.3|unnamed protein product [Vitis vinifera]	CBI23336	6.01e-112	90	409.838	260	234	4	F:RNA binding; P:metabolic process; P:symbiosis, encompassing mutualism through parasitism; F:transferase activity	EC:2.1.1.0			0	0.98	-34.5613	30.9096	2.25e-05	0.00109936
comp34229_c1_seq18	predicted protein [Populus trichocarpa]	1743	gi|224138782|ref|XP_002322900.1|predicted protein [Populus trichocarpa] >gi|222867530|gb|EEF04661.1| predicted protein [Populus trichocarpa]	XP_002322900	1.31e-119	77	314.694	272	211	1	C:mitochondrion	-			0	0.98	-34.62	30.7922	3.57e-05	0.00159344	1	p2	(CT)9	18	1725	1742
comp29966_c0_seq1	phip1 (phragmoplastin interacting protein 1) rna binding mrna binding	1072	gi|225449617|ref|XP_002279438.1|PREDICTED: hypothetical protein [Vitis vinifera] >gi|296086279|emb|CBI31720.3| unnamed protein product [Vitis vinifera]	XP_002279438	1.44e-52	74	211.46	179	133	4	F:binding; F:RNA binding; C:cell; P:organelle organization; P:cell cycle	-			0	0.98	-34.9696	30.0929	0.000726851	0.018104	1	p3	(TCT)6	18	157	174
comp34651_c0_seq42	conserved hypothetical protein [Ricinus communis]	1273	gi|255570881|ref|XP_002526392.1|conserved hypothetical protein [Ricinus communis] >gi|223534254|gb|EEF35968.1| conserved hypothetical protein [Ricinus communis]	XP_002526392	1.06e-47	65	195.667	195	127	1	F:oxidoreductase activity				0.07	0.97	-21.6301	3.88092	0.00174368	0.0360271
comp30244_c1_seq6	hypothetical protein VITISV_040388 [Vitis vinifera]	1170	gi|147841871|emb|CAN78098.1|hypothetical protein VITISV_040388 [Vitis vinifera]	CAN78098	2.37e-59	93	234.187	127	119	4	F:nucleotide binding; P:cellular protein modification process; F:protein kinase activity;	EC:2.7.11.0			0.07	0.97	-21.7244	3.81879	0.00229484	0.0439104
comp33902_c0_seq12	hypothetical protein VITISV_008155 [Vitis vinifera]	1192	gi|147864010|emb|CAN78961.1|hypothetical protein VITISV_008155 [Vitis vinifera]	CAN78961	4.52e-24	70	114.39	119	84	0	-				0.05	0.97	-21.9738	4.3738	0.00229484	0.0439104
comp34560_c1_seq8	nhl repeat-containing protein	1854	gi|225461726|ref|XP_002285515.1|PREDICTED: hypothetical protein [Vitis vinifera] >gi|302142876|emb|CBI20171.3| unnamed protein product [Vitis vinifera]	XP_002285515	8.92e-69	67	205.297	199	134	0	-				0.02	0.97	-21.8118	5.31841	0.000195424	0.00641387
comp32080_c0_seq22	glycine d-amino acid oxidases-like	3121	gi|225447101|ref|XP_002273536.1|PREDICTED: hypothetical protein [Vitis vinifera] >gi|297739195|emb|CBI28846.3| unnamed protein product [Vitis vinifera]	XP_002273536	0	83	779.245	536	447	3	P:biosynthetic process; P:lipid metabolic process; P:secondary metabolic process; F:catalytic activity; C:plastid	-			0	0.97	-34.2069	31.6182	6.35e-07	6.49e-05
comp31798_c2_seq8	alpha-galactosidase alpha-n-	1746	gi|84310212|gb|ABC55266.1|acid alpha galactosidase 1 [Cucumis sativus]	ABC55266	6.77e-171	81	605.52	396	323	5	F:binding; F:hydrolase activity; P:lipid metabolic process; P:carbohydrate metabolic process	EC:3.2.1.22		Glycerolipid metabolism;Galactose metabolism;Glycosphingolipid biosynthesis - globo series;Sphingolipid metabolism;	0	0.97	-34.6261	30.7799	4.53e-05	0.00194688
comp34509_c2_seq10	l-ascorbate peroxidase	1719	gi|225430293|ref|XP_002282677.1|PREDICTED: similar to APX6 (ASCORBATE PEROXIDASE 6); L-ascorbate peroxidase [Vitis vinifera] >gi|296082040|emb|CBI21045.3| unnamed protein product [Vitis vinifera]	XP_002282677	6.83e-67	75	259.996	215	163	4	F:catalytic activity; F:antioxidant activity; C:plastid; P:response to stress	EC:1.11.1.7		Phenylalanine metabolism;Phenylpropanoid biosynthesis;Methane metabolism;	0	0.97	-34.6379	30.7563	4.53e-05	0.00194688
comp33978_c0_seq5	conserved hypothetical protein [Ricinus communis]	1091	gi|255548419|ref|XP_002515266.1|conserved hypothetical protein [Ricinus communis] >gi|223545746|gb|EEF47250.1| conserved hypothetical protein [Ricinus communis]	XP_002515266	1.86e-51	80	161.77	152	123	0	-				0	0.97	-34.962	30.1081	0.000726851	0.018104
comp34241_c0_seq14	ac009273_16ests gb	1011	gi|147796475|emb|CAN74802.1|hypothetical protein VITISV_006289 [Vitis vinifera]	CAN74802	6.71e-73	60	278.87	322	195	0	-				0	0.97	-35.0184	29.9953	0.00100641	0.022938
comp31682_c0_seq5	minor histocompatibility antigen	688	gi|115443813|ref|NP_001045686.1|Os02g0117400 [Oryza sativa Japonica Group] >gi|41052834|dbj|BAD07725.1| putative minor histocompatibility antigen H13 isoform 1 [Oryza sativa Japonica Group] >gi|113535217|dbj|BAF07600.1| Os02g0117400 [Oryza sativa Japonica Group] >gi|215692705|dbj|BAG88125.1| unnamed protein product [Oryza sativa Japonica Group] >gi|215716982|dbj|BAG95345.1| unnamed protein produc…	NP_001045686	2.37e-71	92	272.707	151	139	3	C:cytoplasmic membrane-bounded vesicle; C:cell; F:peptidase activity	EC:3.4.23.0			5.99	0.96	-19.2722	-2.64985	0.00181213	0.0373299
comp33590_c0_seq11	PREDICTED: hypothetical protein [Vitis vinifera]	1812	gi|225468192|ref|XP_002271190.1|PREDICTED: hypothetical protein [Vitis vinifera]	XP_002271190	7.26e-75	74	286.574	247	185	3	C:mitochondrion; C:cell; C:endoplasmic reticulum	-			0	0.96	-34.6065	30.819	3.57e-05	0.00159344
comp34504_c0_seq25	suppressor of	1564	gi|296083171|emb|CBI22807.3|unnamed protein product [Vitis vinifera]	CBI22807	1.01e-146	78	287.73	217	171	1	F:hydrolase activity	-			0	0.96	-34.7126	30.6069	9.64e-05	0.00361615
comp34212_c2_seq5	gpi ethanolamine phosphate	1299	gi|296087714|emb|CBI34970.3|unnamed protein product [Vitis vinifera]	CBI34970	3.07e-135	76	486.493	414	316	4	P:metabolic process; C:cell; F:catalytic activity; C:mitochondrion	-			0	0.96	-25.1837	11.0322	0.000290613	0.00863633
comp29375_c0_seq2	variant sh3 domain containing expressed	854	gi|148910033|gb|ABR18100.1|unknown [Picea sitchensis]	ABR18100	2.79e-55	68	219.935	251	172	1	C:mitochondrion	-			0	0.96	-35.1459	29.7403	0.00199605	0.038916
comp34536_c0_seq1	serine carboxypeptidase family expressed	1986	gi|115485433|ref|NP_001067860.1|Os11g0460800 [Oryza sativa Japonica Group] >gi|108864360|gb|ABG22477.1| Serine carboxypeptidase family protein, expressed [Oryza sativa Japonica Group] >gi|108864361|gb|ABG22478.1| Serine carboxypeptidase family protein, expressed [Oryza sativa Japonica Group] >gi|113645082|dbj|BAF28223.1| Os11g0460800 [Oryza sativa Japonica Group] >gi|215694981|dbj|BAG90172.1| unn…	NP_001067860	3.39e-119	65	233.032	265	174	2	C:cytoplasmic membrane-bounded vesicle; C:mitochondrion	-			5.44	0.95	-17.8195	-2.52237	0.000657743	0.0172582
comp34802_c0_seq28	cyclic nucleotide-binding transporter 1	2360	gi|296088023|emb|CBI35306.3|unnamed protein product [Vitis vinifera]	CBI35306	4.32e-102	70	377.481	362	256	0	-				4.72	0.95	-17.6731	-2.3207	0.00160342	0.0334865
comp34412_c2_seq41	tetratricopeptide repeat -containing	3400	gi|56784366|dbj|BAD82387.1|tetratricopeptide repeat (TPR)-containing protein-like [Oryza sativa Japonica Group] >gi|57899788|dbj|BAD87533.1| tetratricopeptide repeat (TPR)-containing protein-like [Oryza sativa Japonica Group] >gi|125572930|gb|EAZ14445.1| hypothetical protein OsJ_04366 [Oryza sativa Japonica Group]	BAD82387	2.55e-130	66	471.855	594	396	1	F:binding				0.09	0.95	-20.0154	3.41432	0.000335144	0.00987483	1	p2	(TG)11	22	2758	2779
comp32075_c1_seq4	hypothetical protein LOC100382002 [Zea mays]	1341	gi|293335767|ref|NP_001168240.1|hypothetical protein LOC100382002 [Zea mays] >gi|223946925|gb|ACN27546.1| unknown [Zea mays]	NP_001168240	3e-48	61	197.593	250	154	2	C:cytoplasmic membrane-bounded vesicle; C:cell	-			0.03	0.95	-22.1632	5.02854	0.00174368	0.0360271
comp33906_c0_seq7	PREDICTED: hypothetical protein [Vitis vinifera]	2804	gi|225427599|ref|XP_002270781.1|PREDICTED: hypothetical protein [Vitis vinifera] >gi|296085459|emb|CBI29191.3| unnamed protein product [Vitis vinifera]	XP_002270781	2.6e-32	65	120.168	126	83	1	P:biological_process				0	0.95	-34.2984	31.4354	1.72e-06	0.000141713
comp34307_c0_seq18	nuclear ribonuclease z	2424	gi|297734015|emb|CBI15262.3|unnamed protein product [Vitis vinifera]	CBI15262	1.33e-122	88	445.662	280	248	1	F:hydrolase activity	-			0	0.95	-34.4002	31.2316	5.19e-06	0.000342684
comp33339_c0_seq6	unknown [Populus trichocarpa]	1775	gi|118487078|gb|ABK95369.1|unknown [Populus trichocarpa]	ABK95369	1.43e-65	62	151.754	179	111	8	P:regulation of transcription, DNA-dependent; P:transcription, DNA-dependent; F:sequence-specific DNA binding; F:transcription regulator activity; C:nucleus; F:sequence-specific DNA binding transcription factor activity; F:DNA binding; F:transcription activator activity				0	0.95	-34.6241	30.7838	4.53e-05	0.00194688
comp30999_c1_seq2	sco1 protein	1339	gi|115478847|ref|NP_001063017.1|Os09g0370200 [Oryza sativa Japonica Group] >gi|49389106|dbj|BAD26385.1| putative SenC [Oryza sativa Japonica Group] >gi|113631250|dbj|BAF24931.1| Os09g0370200 [Oryza sativa Japonica Group] >gi|125605462|gb|EAZ44498.1| hypothetical protein OsJ_29115 [Oryza sativa Japonica Group] >gi|215694015|dbj|BAG89214.1| unnamed protein product [Oryza sativa Japonica Group]	NP_001063017	1.1e-42	84	179.104	126	106	1	C:mitochondrion	-			0	0.95	-25.1692	11.0613	0.00021796	0.00686496	1	p2	(AG)10	20	1320	1339
comp34095_c0_seq12	iaa-amino acid hydrolase ilr1	920	gi|95106143|gb|ABF55223.1|auxin conjugate hydrolase [Medicago truncatula]	ABF55223	3.87e-53	70	213.001	183	129	3	F:hydrolase activity; P:metabolic process; F:hippurate hydrolase activity				0.01	0.94	-23.2883	6.17926	0.00199605	0.038916
comp32080_c0_seq19	glycine d-amino acid oxidases-like	3176	gi|225447101|ref|XP_002273536.1|PREDICTED: hypothetical protein [Vitis vinifera] >gi|297739195|emb|CBI28846.3| unnamed protein product [Vitis vinifera]	XP_002273536	0	83	779.245	536	447	3	P:biosynthetic process; P:lipid metabolic process; P:secondary metabolic process; F:catalytic activity; C:plastid	-			0	0.94	-34.2121	31.6079	7.45e-07	7.36e-05
comp31010_c0_seq1	dna binding	2932	gi|255575991|ref|XP_002528891.1|DNA binding protein, putative [Ricinus communis] >gi|223531645|gb|EEF33471.1| DNA binding protein, putative [Ricinus communis]	XP_002528891	1.69e-50	55	206.453	304	169	2	F:transcription regulator activity; C:nucleus				0	0.94	-34.2702	31.4917	1.22e-06	0.000108943	1	p2	(GA)9	18	1	18
comp25499_c0_seq2	PREDICTED: hypothetical protein [Vitis vinifera]	1687	gi|225449491|ref|XP_002278587.1|PREDICTED: hypothetical protein [Vitis vinifera]	XP_002278587	4.42e-103	66	380.178	537	356	0	-				0	0.94	-34.674	30.6841	5.79e-05	0.00236506
comp34030_c0_seq15	phosphatidyl serine synthase family protein	1486	gi|302139068|gb|ADK94872.1|phosphatidyl serine synthase [Oryza sativa Japonica Group]	ADK94872	0	91	453.366	242	222	1	P:biosynthetic process; P:lipid metabolic process	-			0	0.94	-34.7601	30.512	0.000125561	0.00444328
comp16591_c0_seq2	taxadien-5-alpha-ol o-	1330	gi|225458189|ref|XP_002281098.1|PREDICTED: hypothetical protein [Vitis vinifera] >gi|147781746|emb|CAN70093.1| hypothetical protein VITISV_030029 [Vitis vinifera]	XP_002281098	4.93e-128	75	462.611	364	273	2	F:transferase activity; P:biosynthetic process	-			0.04	0.93	-21.8701	4.37169	0.00174368	0.0360271
comp33996_c0_seq5	Hemolysin A, putative [Ricinus communis]	3347	gi|255572704|ref|XP_002527285.1|Hemolysin A, putative [Ricinus communis] >gi|223533378|gb|EEF35129.1| Hemolysin A, putative [Ricinus communis]	XP_002527285	8.74e-75	84	287.345	193	164	4	F:RNA binding; P:metabolic process; P:symbiosis, encompassing mutualism through parasitism; F:transferase activity	EC:2.1.1.0			0	0.93	-34.1875	31.657	5.43e-07	5.79e-05
comp33308_c0_seq1	serine threonine-protein kinase	2238	gi|225432386|ref|XP_002276606.1|PREDICTED: hypothetical protein [Vitis vinifera]	XP_002276606	0	91	617.461	394	360	4	F:protein kinase activity; F:nucleotide binding; P:cellular protein modification process;	EC:2.7.11.23			0	0.93	-34.4791	31.0739	1.17e-05	0.000648351	1	p2	(TC)10	20	1	20
comp34440_c1_seq2	PREDICTED: hypothetical protein [Vitis vinifera]	984	gi|225427286|ref|XP_002281714.1|PREDICTED: hypothetical protein [Vitis vinifera] >gi|297742145|emb|CBI33932.3| unnamed protein product [Vitis vinifera]	XP_002281714	2.68e-87	81	326.635	226	185	2	F:hydrolase activity; P:metabolic process	EC:3.1.3.18		Glyoxylate and dicarboxylate metabolism;	0	0.93	-35.0723	29.8875	0.00140897	0.0297593
comp34581_c0_seq5	hypothetical protein VITISV_002784 [Vitis vinifera]	2799	gi|147766549|emb|CAN76421.1|hypothetical protein VITISV_002784 [Vitis vinifera]	CAN76421	9.51e-136	88	489.574	325	286	3	F:binding; F:catalytic activity; P:metabolic process	-			0	0.92	-24.1648	11.0701	2.45e-06	0.000192895
comp33634_c0_seq8	myosin heavy striated	2489	gi|302142632|emb|CBI19835.3|unnamed protein product [Vitis vinifera]	CBI19835	2.76e-139	56	501.13	938	528	0	-				0	0.92	-34.4043	31.2234	5.19e-06	0.000342684
comp34140_c1_seq8	methyltransferase family expressed	2205	gi|255556946|ref|XP_002519506.1|phosphoglycerate kinase, putative [Ricinus communis] >gi|223541369|gb|EEF42920.1| phosphoglycerate kinase, putative [Ricinus communis]	XP_002519506	3.32e-165	67	587.03	597	403	3	P:metabolic process; F:transferase activity; C:mitochondrion	-			0	0.92	-34.4976	31.037	1.17e-05	0.000648351
comp34030_c0_seq3	phosphatidyl serine synthase	2179	gi|218187402|gb|EEC69829.1|hypothetical protein OsI_00150 [Oryza sativa Indica Group]	EEC69829	8.73e-110	85	228.409	156	134	2	C:cell; P:biosynthetic process; P:lipid metabolic process	-			0	0.92	-34.5027	31.0267	1.45e-05	0.000765833
comp32797_c0_seq36	prp39 binding	1539	gi|225437987|ref|XP_002272685.1|PREDICTED: hypothetical protein [Vitis vinifera]	XP_002272685	9.8e-54	72	216.083	196	143	2	C:intracellular; P:regulation of biological process; P:multicellular organismal development	-			0	0.92	-34.7564	30.5193	0.000125561	0.00444328
comp34768_c0_seq9	wd-40 repeat	1273	gi|297738186|emb|CBI27387.3|unnamed protein product [Vitis vinifera]	CBI27387	8.06e-64	53	249.21	415	224	0	-				0	0.92	-34.8893	30.2535	0.000390825	0.0109871	1	p4	(AAAT)5	20	14	33
comp20881_c0_seq2	utp-glucose-p-uridyltransferase homolog	1137	gi|242039735|ref|XP_002467262.1|hypothetical protein SORBIDRAFT_01g022250 [Sorghum bicolor] >gi|241921116|gb|EER94260.1| hypothetical protein SORBIDRAFT_01g022250 [Sorghum bicolor]	XP_002467262	1.38e-64	62	251.521	330	207	3	F:nucleic acid binding; F:exonuclease activity; C:intracellular				0	0.92	-34.9683	30.0956	0.000726851	0.018104
comp33995_c2_seq7	calmodulin-binding expressed	3466	gi|168018689|ref|XP_001761878.1|predicted protein [Physcomitrella patens subsp. patens] >gi|162686933|gb|EDQ73319.1| predicted protein [Physcomitrella patens subsp. patens]	XP_001761878	6.38e-69	65	164.466	202	133	1	F:calmodulin binding				0	0.91	-22.8585	9.03882	4.66e-07	5.14e-05	1	p2	(TC)9	18	1	18
comp34552_c0_seq6	conserved hypothetical protein [Ricinus communis]	3229	gi|255544726|ref|XP_002513424.1|conserved hypothetical protein [Ricinus communis] >gi|223547332|gb|EEF48827.1| conserved hypothetical protein [Ricinus communis]	XP_002513424	1.02e-115	49	422.165	1040	518	3	F:binding; P:metabolic process; F:catalytic activity				0	0.91	-34.2251	31.5819	8.76e-07	8.36e-05
comp31336_c0_seq2	fms interacting	3046	gi|225458631|ref|XP_002284804.1|PREDICTED: hypothetical protein [Vitis vinifera]	XP_002284804	1.08e-132	81	479.559	455	369	0	-				0	0.91	-34.266	31.5002	1.22e-06	0.000108943
comp30972_c0_seq1	spindle assembly checkpoint component	1666	gi|225465267|ref|XP_002269253.1|PREDICTED: hypothetical protein [Vitis vinifera]	XP_002269253	3.3e-135	78	486.878	509	399	1	C:mitochondrion	-			0	0.91	-34.7032	30.6257	7.45e-05	0.00291638	1	p2	(GA)10	20	1	20
comp32754_c0_seq4	PREDICTED: hypothetical protein [Vitis vinifera]	1619	gi|225454563|ref|XP_002263294.1|PREDICTED: hypothetical protein [Vitis vinifera]	XP_002263294	1.37e-29	76	135.961	164	126	0	-				0	0.91	-23.9094	8.93697	9.64e-05	0.00361615
comp29548_c0_seq2	PREDICTED: hypothetical protein [Vitis vinifera]	1424	gi|225457624|ref|XP_002274365.1|PREDICTED: hypothetical protein [Vitis vinifera] >gi|297745587|emb|CBI40752.3| unnamed protein product [Vitis vinifera]	XP_002274365	3.8e-73	81	280.411	209	170	0	-				0	0.91	-34.8167	30.3987	0.00021796	0.00686496
comp34777_c0_seq19	monofunctional lysine-ketoglutarate reductase 1	908	gi|23193176|gb|AAN14411.1|monofunctional lysine-ketoglutarate reductase 1 [Gossypium hirsutum] >gi|23193178|gb|AAN14412.1| monofunctional lysine-ketoglutarate reductase 2 [Gossypium hirsutum]	AAN14411	6.97e-15	94	85.8853	50	47	4	F:catalytic activity; C:mitochondrion; F:binding; P:metabolic process	-			0	0.91	-35.1442	29.7437	0.00199605	0.038916
comp33305_c0_seq6	unknown [Glycine max]	1844	gi|255638977|gb|ACU19789.1|unknown [Glycine max]	ACU19789	9.56e-127	93	426.017	229	215	4	F:protein kinase activity; ; P:metabolic process; C:cytoskeleton; C:protein complex	EC:2.7.11.7			0.03	0.9	-21.7256	4.93285	0.000305695	0.00904013
comp32517_c0_seq6	f13j11 prli-interacting factor expressed	2712	gi|125545845|gb|EAY91984.1|hypothetical protein OsI_13674 [Oryza sativa Indica Group]	EAY91984	1.2e-119	70	436.032	521	367	0	-				0	0.9	-34.3588	31.3145	3.54e-06	0.000256217	1	p2	(GA)9	18	1	18
comp34561_c0_seq24	emb2421 (embryo defective 2421) monooxygenase oxidoreductase	2645	gi|224100055|ref|XP_002311726.1|predicted protein [Populus trichocarpa] >gi|222851546|gb|EEE89093.1| predicted protein [Populus trichocarpa]	XP_002311726	0	80	634.024	474	381	3	P:reproduction; P:embryo development; F:catalytic activity; P:metabolic process	-			0	0.9	-34.3811	31.2699	4.28e-06	0.000295463
comp33587_c0_seq5	protoporphyrinogen ix oxidase	1936	gi|225452146|ref|XP_002263321.1|PREDICTED: hypothetical protein [Vitis vinifera] >gi|296090240|emb|CBI40059.3| unnamed protein product [Vitis vinifera]	XP_002263321	1.71e-180	81	473.011	365	296	6	F:catalytic activity; P:biosynthetic process; C:mitochondrion; C:plastid; P:metabolic process	EC:1.3.3.4		Porphyrin and chlorophyll metabolism;	0	0.9	-34.6014	30.8293	3.57e-05	0.00159344
comp33719_c0_seq2	iaa-alanine resistance	1379	gi|255561803|ref|XP_002521911.1|iaa-alanine resistance protein, putative [Ricinus communis] >gi|223538949|gb|EEF40547.1| iaa-alanine resistance protein, putative [Ricinus communis]	XP_002521911	4.49e-55	83	220.32	171	142	4	P:ion transport; C:cell; F:transporter activity; P:transport	-			0	0.9	-34.8494	30.3333	0.000290613	0.00863633
comp31575_c1_seq1	protein transport protein	1338	gi|225432900|ref|XP_002284161.1|PREDICTED: hypothetical protein isoform 1 [Vitis vinifera]	XP_002284161	3.17e-58	72	230.72	256	185	1	P:transport	-			0	0.9	-34.8718	30.2885	0.000290613	0.00863633
comp30820_c0_seq2	apx3 - peroxisomal ascorbate peroxidase	948	gi|238013630|gb|ACR37850.1|unknown [Zea mays]	ACR37850	2.72e-65	85	253.447	166	142	5	F:binding; F:catalytic activity; F:antioxidant activity; P:metabolic process; P:response to stress	EC:1.11.1.7		Phenylalanine metabolism;Phenylpropanoid biosynthesis;Methane metabolism;	0	0.9	-35.1161	29.7999	0.00199605	0.038916
comp33155_c0_seq7	sucrose phosphate	3045	gi|255554030|ref|XP_002518055.1|sucrose phosphate syntase, putative [Ricinus communis] >gi|223542651|gb|EEF44188.1| sucrose phosphate syntase, putative [Ricinus communis]	XP_002518055	0	90	729.169	465	422	4	F:transferase activity; P:biosynthetic process; P:carbohydrate metabolic process	EC:2.4.1.14		Starch and sucrose metabolism;	0.1	0.89	-20.0987	3.10258	0.00087065	0.0212333
comp32842_c0_seq4	abil3 (abl interactor-like protein 3)	1312	gi|125526383|gb|EAY74497.1|hypothetical protein OsI_02389 [Oryza sativa Indica Group]	EAY74497	1.83e-48	65	159.844	181	118	0	-				0.04	0.89	-21.9873	4.44141	0.00229484	0.0439104	1	p2	(TC)10	20	1	20
comp34442_c1_seq7	phosphatidylinositolglycan class expressed	2899	gi|297745095|emb|CBI38934.3|unnamed protein product [Vitis vinifera]	CBI38934	0	71	947.192	918	655	2	C:cell; C:mitochondrion	-			0	0.89	-34.324	31.3841	2.45e-06	0.000192895	1	p2	(GA)9	18	5	22
comp34705_c2_seq25	predicted protein [Populus trichocarpa]	2577	gi|224146560|ref|XP_002326051.1|predicted protein [Populus trichocarpa] >gi|222862926|gb|EEF00433.1| predicted protein [Populus trichocarpa]	XP_002326051	2.74e-57	86	228.794	147	127	0	-				0	0.89	-34.4037	31.2247	5.19e-06	0.000342684	1	p2	(AG)9	18	1048	1065	2	p2	(TC)10	20	2558	2577
comp34307_c0_seq11	ac008263_2ests gb	2512	gi|12324792|gb|AAG52354.1|AC011765_6unknown protein; 121665-123450 [Arabidopsis thaliana]	AAG52354	8.33e-108	87	200.29	121	106	1	F:hydrolase activity	-			0	0.89	-34.4247	31.1826	6.32e-06	0.000397134
comp34676_c0_seq1	PREDICTED: hypothetical protein [Vitis vinifera]	2458	gi|225455832|ref|XP_002275136.1|PREDICTED: hypothetical protein [Vitis vinifera]	XP_002275136	0	73	404.831	373	276	1	F:nucleic acid binding	-			0	0.89	-34.4367	31.1588	7.72e-06	0.000465641	1	p2	(AG)9	18	2440	2457
comp34145_c0_seq28	multidrug resistance	1922	gi|224119796|ref|XP_002331163.1|predicted protein [Populus trichocarpa] >gi|222873246|gb|EEF10377.1| predicted protein [Populus trichocarpa]	XP_002331163	1.52e-149	81	257.684	166	135	4	P:transport; C:cell; F:transporter activity	-			0	0.89	-34.615	30.8021	3.57e-05	0.00159344
comp28772_c0_seq1	at1g79260 yup8h12r_40	1295	gi|102139973|gb|ABF70108.1|hypothetical protein MBP_91N22.4 [Musa balbisiana]	ABF70108	4.59e-33	97	92.4337	48	47	1	P:transport	-			0	0.89	-34.8994	30.2333	0.000390825	0.0109871
comp34720_c1_seq7	ramosa 1 enhancer locus 2	2503	gi|115474917|ref|NP_001061055.1|Os08g0162100 [Oryza sativa Japonica Group] >gi|113623024|dbj|BAF22969.1| Os08g0162100 [Oryza sativa Japonica Group] >gi|125560238|gb|EAZ05686.1| hypothetical protein OsI_27917 [Oryza sativa Indica Group]	NP_001061055	0	81	985.712	737	604	0	-				4.59	0.88	-17.6631	-2.38739	0.00109137	0.0247462	1	p2	(CT)9	18	2486	2503
comp32368_c1_seq4	promoter-binding protein spl10	1616	gi|255547696|ref|XP_002514905.1|LIGULELESS1 protein, putative [Ricinus communis] >gi|223545956|gb|EEF47459.1| LIGULELESS1 protein, putative [Ricinus communis]	XP_002514905	1.53e-62	61	231.876	283	173	2	C:nucleus; F:DNA binding				0.03	0.88	-21.9099	4.86485	0.000797167	0.0196491
comp34307_c0_seq2	predicted protein [Physcomitrella patens subsp. patens]	2605	gi|168067069|ref|XP_001785449.1|predicted protein [Physcomitrella patens subsp. patens] >gi|162662955|gb|EDQ49751.1| predicted protein [Physcomitrella patens subsp. patens]	XP_001785449	4.29e-94	81	216.083	166	135	3	F:hydrolase activity; F:binding; F:nucleic acid binding	-			0	0.88	-34.4074	31.2173	5.19e-06	0.000342684
comp32028_c0_seq1	importin 9	2427	gi|297737920|emb|CBI27121.3|unnamed protein product [Vitis vinifera]	CBI27121	0	80	716.842	584	470	3	P:protein transport; F:binding; F:transporter activity	-			0	0.88	-34.46	31.1121	9.48e-06	0.000549329	1	p2	(TC)9	18	1	18
comp34020_c0_seq4	bacterial transferase hexapeptide repeat-containing protein	1920	gi|79325527|ref|NP_001031749.1|bacterial transferase hexapeptide repeat-containing protein [Arabidopsis thaliana] >gi|5123548|emb|CAB45314.1| UDP-N-acetylglucosamine O-acyltransferase-like protein [Arabidopsis thaliana] >gi|7269853|emb|CAB79712.1| UDP-N-acetylglucosamine O-acyltransferase-like protein [Arabidopsis thaliana] >gi|51969068|dbj|BAD43226.1| UDP-N-acetylglucosamine O-acyltransferase - …	NP_001031749	7.17e-93	82	282.337	201	166	4	F:transferase activity; P:biosynthetic process; P:carbohydrate metabolic process; P:lipid metabolic process;	EC:2.3.1.129		Lipopolysaccharide biosynthesis;	0	0.88	-34.63	30.7721	4.53e-05	0.00194688	1	p2	(GA)9	18	1	18
comp34839_c0_seq34	light repressible receptor protein kinase	1569	gi|225442383|ref|XP_002276713.1|PREDICTED: hypothetical protein [Vitis vinifera]	XP_002276713	6.66e-98	61	362.844	507	310	1	F:kinase activity	-			0	0.88	-34.7689	30.4944	0.000125561	0.00444328
comp32322_c0_seq2	unknown [Glycine max]	1485	gi|255645516|gb|ACU23253.1|unknown [Glycine max]	ACU23253	2.56e-27	56	128.257	305	173	3	F:molecular_function; C:chloroplast; P:biological_process				0	0.88	-34.8113	30.4096	0.00021796	0.00686496	1	p2	(AG)9	18	1	18
comp29666_c0_seq2	beta-( )-	1001	gi|110735398|gb|ABG89269.1|beta-1,2-xylosyltransferase isoform 1 [Lemna minor]	ABG89269	8.18e-140	91	501.13	294	268	1	F:transferase activity	EC:2.4.2.38		Various types of N-glycan biosynthesis;	0	0.88	-35.0939	29.8444	0.00140897	0.0297593
comp31140_c0_seq4	predicted protein [Populus trichocarpa]	993	gi|224084287|ref|XP_002307250.1|predicted protein [Populus trichocarpa] >gi|222856699|gb|EEE94246.1| predicted protein [Populus trichocarpa]	XP_002307250	1.62e-39	89	167.933	99	89	0	-				0	0.88	-35.1052	29.8217	0.00199605	0.038916
comp33501_c0_seq2	alg2-interacting protein x	2974	gi|225424148|ref|XP_002283981.1|PREDICTED: hypothetical protein [Vitis vinifera]	XP_002283981	0	76	665.226	562	432	0	-				0.11	0.87	-20.0845	2.92114	0.00116281	0.0262188
comp34371_c0_seq20	neuroblastoma-amplified gene	8671	gi|225455294|ref|XP_002271655.1|PREDICTED: hypothetical protein [Vitis vinifera]	XP_002271655	0	66	1349.73	1429	955	0	-		IPR013244; IPR015943; PTHR15922 (PANTHER), PTHR15922:SF2 (PANTHER)		0	0.87	-33.5451	32.9419	3.22e-10	1.79e-07
comp34136_c0_seq4	casein kinase ii catalytic alpha subunit	6260	gi|64976597|dbj|BAD98469.1|casein protein kinase 2 alpha subunit [Lolium perenne]	BAD98469	9.95e-127	92	429.098	271	250	11	P:biological_process; P:organelle organization; P:response to abiotic stimulus; P:regulation of biological process; P:cell cycle; F:protein kinase activity; P:cellular protein modification process; F:nucleotide binding; P:response to stress; P:DNA metabolic process;	EC:2.7.10.0; EC:2.7.11.0	IPR000719; IPR002290; IPR008271; IPR011009; IPR017441; IPR020635; G3DSA:1.10.510.10 (GENE3D), G3DSA:3.30.200.20 (GENE3D), PTHR24054 (PANTHER), SignalP-NN(euk) (SIGNALP), tmhmm (TMHMM)		0	0.87	-21.5808	8.06323	5.26e-09	1.47e-06
comp31144_c1_seq4	atp-binding cassette	1496	gi|255544916|ref|XP_002513519.1|ATP-binding cassette transporter, putative [Ricinus communis] >gi|223547427|gb|EEF48922.1| ATP-binding cassette transporter, putative [Ricinus communis]	XP_002513519	2.63e-88	80	330.872	263	213	6	F:hydrolase activity; F:transporter activity; P:nucleobase-containing compound metabolic process; P:catabolic process; F:nucleotide binding; C:cell; P:ion transport	EC:3.6.3.28			0	0.87	-34.8185	30.3951	0.00021796	0.00686496
comp31669_c0_seq2	cellulose synthase, putative [Ricinus communis]	2514	gi|255563554|ref|XP_002522779.1|cellulose synthase, putative [Ricinus communis] >gi|223538017|gb|EEF39630.1| cellulose synthase, putative [Ricinus communis]	XP_002522779	0	70	808.52	712	505	1	F:transferase activity	-			5.3	0.86	-17.5658	-2.62107	0.000400998	0.0112405	1	p3	(CCG)6	18	177	194
comp28544_c0_seq2	ethanolamine-phosphate cytidylyltransferase	1741	gi|225439047|ref|XP_002265169.1|PREDICTED: similar to Os11g0123400 isoform 1 [Vitis vinifera] >gi|239056178|emb|CAQ58612.1| Ethanolamine-phosphate cytidylyltransferase [Vitis vinifera]	XP_002265169	5.65e-149	93	412.92	265	249	3	F:transferase activity; P:biosynthetic process; P:lipid metabolic process	EC:2.7.7.14		Glycerophospholipid metabolism;Phosphonate and phosphinate metabolism;	4.25	0.86	-18.2532	-2.29931	0.00226175	0.0434834
comp34075_c0_seq2	PREDICTED: hypothetical protein [Vitis vinifera]	2666	gi|225436295|ref|XP_002269920.1|PREDICTED: hypothetical protein [Vitis vinifera]	XP_002269920	0	80	696.812	522	418	3	P:nucleobase-containing compound metabolic process; F:nucleic acid binding; F:transferase activity	EC:2.7.7.0			0.11	0.86	-20.2943	3.00334	0.000999618	0.022938	1	p2	(AG)9	18	2648	2665
comp34304_c0_seq3	pentatricopeptide repeat-containing protein	2979	gi|225438217|ref|XP_002263704.1|PREDICTED: hypothetical protein [Vitis vinifera]	XP_002263704	3.71e-170	64	603.979	713	463	1	P:biological_process				0	0.86	-34.3297	31.3727	2.45e-06	0.000192895
comp34563_c2_seq5	nol1 nop2 sun family protein	2913	gi|255642235|gb|ACU21382.1|unknown [Glycine max]	ACU21382	5.45e-126	77	457.218	356	275	0	-				0	0.86	-34.3435	31.345	2.94e-06	0.000222085
comp34521_c0_seq10	zinc finger (c3hc4-type ring finger) family protein	2615	gi|296081756|emb|CBI20761.3|unnamed protein product [Vitis vinifera]	CBI20761	9.04e-32	73	144.05	114	84	1	F:binding	-			0	0.86	-34.422	31.1881	6.32e-06	0.000397134
comp30790_c0_seq1	PREDICTED: hypothetical protein [Vitis vinifera]	1854	gi|225431076|ref|XP_002264968.1|PREDICTED: hypothetical protein [Vitis vinifera]	XP_002264968	3.01e-128	69	427.172	433	299	3	P:cell cycle; P:DNA repair; C:nucleus				0	0.86	-34.6651	30.7019	5.79e-05	0.00236506
comp34224_c2_seq14	PREDICTED: hypothetical protein [Vitis vinifera]	1467	gi|225435331|ref|XP_002285194.1|PREDICTED: hypothetical protein [Vitis vinifera]	XP_002285194	1.34e-62	71	149.443	132	94	1	F:binding				0	0.86	-23.8853	8.45924	0.00021796	0.00686496	1	p3	(TGA)6	18	1271	1288	2	p2	(GA)9	18	1450	1467
comp34342_c1_seq3	dna repair protein	1452	gi|225436357|ref|XP_002270070.1|PREDICTED: hypothetical protein isoform 1 [Vitis vinifera]	XP_002270070	1.76e-49	60	201.83	243	148	1	F:binding	-			0	0.86	-34.8418	30.3484	0.000290613	0.00863633
comp34219_c1_seq26	inositol transporter	1394	gi|147841800|emb|CAN62202.1|hypothetical protein VITISV_002203 [Vitis vinifera]	CAN62202	4.15e-152	83	338.576	242	202	12	P:transport; C:plasma membrane; F:transporter activity; C:cell; P:metabolic process; F:catalytic activity; P:ion transport	EC:1.3.1.74			0	0.86	-34.8762	30.2798	0.000390825	0.0109871
comp34770_c0_seq48	calcineurin b-like protein 10	1194	gi|195624112|gb|ACG33886.1|calcineurin B-like protein 10 [Zea mays]	ACG33886	4.9e-68	86	263.077	172	149	1	F:calcium ion binding	-			0	0.86	-34.9818	30.0684	0.000726851	0.018104
comp34637_c0_seq7	inosine-uridine preferring nucleoside	3082	gi|255551579|ref|XP_002516835.1|inosine-uridine preferring nucleoside hydrolase, putative [Ricinus communis] >gi|223543923|gb|EEF45449.1| inosine-uridine preferring nucleoside hydrolase, putative [Ricinus communis]	XP_002516835	0	77	1119.38	883	680	9	P:nucleobase-containing compound metabolic process; P:catabolic process; F:hydrolase activity; P:response to endogenous stimulus; P:response to external stimulus; P:response to stress; C:cell wall; C:extracellular region	EC:3.2.2.7; EC:3.2.2.2		Purine metabolism;Purine metabolism;	7.06	0.85	-17.073	-3.0511	3.56e-05	0.00159344
comp32080_c0_seq18	glycine d-amino acid oxidases-like	3182	gi|225447101|ref|XP_002273536.1|PREDICTED: hypothetical protein [Vitis vinifera] >gi|297739195|emb|CBI28846.3| unnamed protein product [Vitis vinifera]	XP_002273536	0	83	793.497	543	454	3	P:biosynthetic process; P:lipid metabolic process; P:secondary metabolic process; F:catalytic activity; C:plastid	-			0	0.85	-34.2889	31.4544	1.72e-06	0.000141713
comp86514_c0_seq1	mfs multidrug	312	gi|255952895|ref|XP_002567200.1|Pc21g01300 [Penicillium chrysogenum Wisconsin 54-1255] >gi|211588911|emb|CAP95027.1| Pc21g01300 [Penicillium chrysogenum Wisconsin 54-1255]	XP_002567200	3.37e-27	77	124.79	92	71	1	P:transport	-			6.51	0.84	-20.4481	-2.95914	0.00231637	0.0442174
comp34184_c0_seq8	lipase class 3 family protein	2401	gi|297744116|emb|CBI37086.3|unnamed protein product [Vitis vinifera]	CBI37086	1.17e-150	78	441.039	372	292	3	F:hydrolase activity; P:catabolic process; P:lipid metabolic process	EC:3.1.1.3		Glycerolipid metabolism;	0.03	0.84	-21.3147	4.68152	8.44e-05	0.00330011
comp34232_c0_seq3	pentatricopeptide repeat-containing	4642	gi|225452386|ref|XP_002273622.1|PREDICTED: hypothetical protein [Vitis vinifera] >gi|296087629|emb|CBI34885.3| unnamed protein product [Vitis vinifera]	XP_002273622	1.54e-165	63	589.341	713	453	5	F:helicase activity; F:nucleic acid binding; F:ATP binding; F:hydrolase activity; F:ATP-dependent helicase activity		IPR002885; IPR011990; PTHR24015 (PANTHER), PTHR24015:SF169 (PANTHER)		0	0.84	-34.0199	31.9924	8.64e-08	1.34e-05
comp34450_c0_seq4	serine palmitoyltransferase 2	3309	gi|115485657|ref|NP_001067972.1|Os11g0516000 [Oryza sativa Japonica Group] >gi|77551135|gb|ABA93932.1| Serine palmitoyltransferase 2, putative, expressed [Oryza sativa Japonica Group] >gi|113645194|dbj|BAF28335.1| Os11g0516000 [Oryza sativa Japonica Group] >gi|218185820|gb|EEC68247.1| hypothetical protein OsI_36267 [Oryza sativa Indica Group]	NP_001067972	0	85	734.947	480	412	3	F:transferase activity; F:binding; P:biosynthetic process	-			0	0.84	-34.2636	31.5049	1.22e-06	0.000108943
comp33575_c2_seq9	hypothetical protein SORBIDRAFT_04g004580 [Sorghum bicolor]	2602	gi|242060644|ref|XP_002451611.1|hypothetical protein SORBIDRAFT_04g004580 [Sorghum bicolor] >gi|241931442|gb|EES04587.1| hypothetical protein SORBIDRAFT_04g004580 [Sorghum bicolor]	XP_002451611	3.45e-108	63	397.897	592	375	1	C:plastid	-			0	0.84	-34.4401	31.1519	7.72e-06	0.000465641	1	p3	(GAA)6	18	6	23	2	p2	(AG)9	18	2585	2602
comp34083_c0_seq13	unnamed protein product [Vitis vinifera]	2058	gi|296084365|emb|CBI24753.3|unnamed protein product [Vitis vinifera]	CBI24753	6.5e-89	55	252.292	379	212	0	-				0	0.84	-34.6087	30.8147	3.57e-05	0.00159344	1	p3	(TCT)6	18	2040	2057
comp29691_c0_seq1	hypothetical protein SORBIDRAFT_08g003310 [Sorghum bicolor]	1808	gi|242084782|ref|XP_002442816.1|hypothetical protein SORBIDRAFT_08g003310 [Sorghum bicolor] >gi|241943509|gb|EES16654.1| hypothetical protein SORBIDRAFT_08g003310 [Sorghum bicolor]	XP_002442816	3.8e-57	74	149.443	112	83	0	-				0	0.84	-34.701	30.63	7.45e-05	0.00291638
comp29842_c0_seq2	hypothetical protein VITISV_016272 [Vitis vinifera]	1564	gi|147765904|emb|CAN77892.1|hypothetical protein VITISV_016272 [Vitis vinifera]	CAN77892	4.84e-32	55	144.05	209	115	0	-				0	0.84	-34.8044	30.4232	0.00021796	0.00686496
comp33953_c0_seq26	hxk3_orysj ame: full=hexokinase-3 ame: full=hexokinase-8	1448	gi|125529055|gb|EAY77169.1|hypothetical protein OsI_05139 [Oryza sativa Indica Group]	EAY77169	1.9e-128	71	464.151	433	311	2	P:metabolic process; F:transferase activity	-			0	0.84	-34.8636	30.3048	0.000290613	0.00863633
comp32424_c1_seq4	peptide deformylase	2053	gi|255553123|ref|XP_002517604.1|polypeptide deformylase, putative [Ricinus communis] >gi|223543236|gb|EEF44768.1| polypeptide deformylase, putative [Ricinus communis]	XP_002517604	1.76e-88	84	332.028	217	183	7	F:hydrolase activity; F:binding; C:plastid; P:translation; ; P:metabolic process	EC:3.5.1.31; EC:3.5.1.88		Glyoxylate and dicarboxylate metabolism;Cysteine and methionine metabolism;	0.1	0.83	-20.7226	3.00298	0.00254733	0.0483215
comp33893_c0_seq15	phosphatidylinositol synthase	1118	gi|255584952|ref|XP_002533188.1|phosphatidylinositol synthase, putative [Ricinus communis] >gi|223527001|gb|EEF29194.1| phosphatidylinositol synthase, putative [Ricinus communis]	XP_002533188	2.03e-63	77	162.155	128	99	3	C:cell; P:biosynthetic process; P:lipid metabolic process; F:transferase activity	EC:2.7.8.0			0.01	0.83	-23.1043	6.02112	0.00140897	0.0297593
comp34249_c0_seq2	mlo-like protein 6	2986	gi|224116332|ref|XP_002331956.1|predicted protein [Populus trichocarpa] >gi|222874733|gb|EEF11864.1| predicted protein [Populus trichocarpa]	XP_002331956	6.64e-127	70	460.299	437	309	2	C:integral to membrane; P:cell death				0	0.83	-34.3528	31.3264	2.94e-06	0.000222085	1	p2	(AG)9	18	2968	2985
comp34804_c0_seq45	predicted protein [Populus trichocarpa]	2511	gi|224063361|ref|XP_002301112.1|predicted protein [Populus trichocarpa] >gi|222842838|gb|EEE80385.1| predicted protein [Populus trichocarpa]	XP_002301112	1.23e-65	68	149.828	120	82	4	F:carbohydrate binding; P:carbohydrate metabolic process; F:catalytic activity; F:lyase activity				0	0.83	-34.4712	31.0897	9.48e-06	0.000549329
comp34802_c0_seq22	cyclic nucleotide-binding transporter 1	2439	gi|115448977|ref|NP_001048268.1|Os02g0773400 [Oryza sativa Japonica Group] >gi|46805376|dbj|BAD16877.1| putative cyclic nucleotide-binding transporter 1 [Oryza sativa Japonica Group] >gi|113537799|dbj|BAF10182.1| Os02g0773400 [Oryza sativa Japonica Group]	NP_001048268	0	67	651.744	694	471	0	-				0	0.83	-34.4934	31.0454	1.17e-05	0.000648351
comp34655_c1_seq4	ubiquitin-protein ligase, putative [Ricinus communis]	2290	gi|255580692|ref|XP_002531168.1|ubiquitin-protein ligase, putative [Ricinus communis] >gi|223529238|gb|EEF31211.1| ubiquitin-protein ligase, putative [Ricinus communis]	XP_002531168	1.37e-121	80	442.195	345	278	1	F:catalytic activity	-			0	0.83	-34.5441	30.9439	1.8e-05	0.000917489
comp32329_c0_seq1	transcription factor e2f	2164	gi|296084860|emb|CBI28269.3|unnamed protein product [Vitis vinifera]	CBI28269	3.79e-81	67	307.76	305	206	6	P:regulation of transcription, DNA-dependent; C:transcription factor complex; P:transcription, DNA-dependent; C:nucleus; F:sequence-specific DNA binding transcription factor activity; F:DNA binding				0	0.83	-34.5843	30.8634	2.82e-05	0.00132761
comp34033_c0_seq1	predicted protein [Populus trichocarpa]	1780	gi|224054823|ref|XP_002298370.1|predicted protein [Populus trichocarpa] >gi|222845628|gb|EEE83175.1| predicted protein [Populus trichocarpa]	XP_002298370	9e-62	90	243.047	151	137	0	-				0	0.83	-34.7237	30.5847	9.64e-05	0.00361615
comp33959_c0_seq1	ubiquitin-conjugating enzyme e2s	1672	gi|195624394|gb|ACG34027.1|ubiquitin-conjugating enzyme E2S [Zea mays]	ACG34027	1.53e-47	74	195.667	142	106	2	F:nucleotide binding; F:catalytic activity	-			0	0.83	-34.7723	30.4876	0.000164799	0.00545685	1	p2	(AG)9	18	1	18
comp34095_c0_seq8	iaa-amino acid hydrolase 9	1315	gi|95106143|gb|ABF55223.1|auxin conjugate hydrolase [Medicago truncatula]	ABF55223	2.59e-97	78	360.533	274	216	2	P:metabolic process; F:hydrolase activity	-			0	0.83	-24.7868	9.82616	0.000530405	0.014085	1	p2	(TC)9	18	1298	1315
comp23978_c0_seq1	hypothetical protein SORBIDRAFT_07g014920 [Sorghum bicolor]	1266	gi|242078867|ref|XP_002444202.1|hypothetical protein SORBIDRAFT_07g014920 [Sorghum bicolor] >gi|241940552|gb|EES13697.1| hypothetical protein SORBIDRAFT_07g014920 [Sorghum bicolor]	XP_002444202	4.93e-13	54	80.4925	120	65	2	C:nucleus; F:DNA binding				0	0.83	-34.9719	30.0884	0.000726851	0.018104
comp31293_c0_seq5	cytochrome c6	993	gi|293334331|ref|NP_001168633.1|hypothetical protein LOC100382419 [Zea mays] >gi|223949699|gb|ACN28933.1| unknown [Zea mays]	NP_001168633	7.89e-38	85	117.087	68	58	3	F:binding; F:electron carrier activity	-			0	0.83	-35.147	29.738	0.00199605	0.038916	1	p2	(GA)10	20	1	20
comp34676_c0_seq2	PREDICTED: hypothetical protein [Vitis vinifera]	2371	gi|225455832|ref|XP_002275136.1|PREDICTED: hypothetical protein [Vitis vinifera]	XP_002275136	0	73	404.831	373	276	1	F:nucleic acid binding	-			4.15	0.82	-17.866	-2.34626	0.00152256	0.0319078	1	p2	(AG)9	18	2353	2370
comp34712_c0_seq2	unnamed protein product [Vitis vinifera]	7986	gi|302143624|emb|CBI22377.3|unnamed protein product [Vitis vinifera]	CBI22377	0	70	704.131	708	502	1	F:binding				0	0.82	-33.6499	32.7324	1.13e-09	4.65e-07	1	p3	(GCT)6	18	2124	2141	2	p4	(GCGA)5	20	2958	2977	3	p2	(GA)10	20	7967	7986
comp33836_c0_seq3	glutamate-gated kainate-type ion channel receptor subunit 5	3243	gi|224083342|ref|XP_002306988.1|glutamate-gated kainate-type ion channel receptor subunit GluR5 [Populus trichocarpa] >gi|222856437|gb|EEE93984.1| glutamate-gated kainate-type ion channel receptor subunit GluR5 [Populus trichocarpa]	XP_002306988	0	72	551.592	533	387	1	C:cell	-			0	0.82	-34.2963	31.4396	1.72e-06	0.000141713	1	p3	(CCG)7	21	2017	2037
comp28688_c0_seq5	transcription factor c2h2	1220	gi|193237571|dbj|BAG50062.1|transcription factor C2H2 [Lotus japonicus]	BAG50062	4.2e-30	70	137.117	113	80	1	F:binding	-			0	0.82	-35.006	30.0201	0.00100641	0.022938	1	p2	(GA)9	18	1	18	2	p3	(GCG)6	18	872	889
comp21158_c0_seq2	exostosin family protein	323	gi|102140005|gb|ABF70140.1|exostosin family protein [Musa balbisiana]	ABF70140	2.56e-22	74	108.612	81	60	1	C:mitochondrion	-			6.26	0.81	-20.4555	-2.95871	0.00231637	0.0442174
comp34412_c2_seq37	tetratricopeptide repeat -containing	3467	gi|56784366|dbj|BAD82387.1|tetratricopeptide repeat (TPR)-containing protein-like [Oryza sativa Japonica Group] >gi|57899788|dbj|BAD87533.1| tetratricopeptide repeat (TPR)-containing protein-like [Oryza sativa Japonica Group] >gi|125572930|gb|EAZ14445.1| hypothetical protein OsJ_04366 [Oryza sativa Japonica Group]	BAD82387	2.6e-130	66	471.855	594	396	1	F:binding				0	0.81	-34.2626	31.5069	1.22e-06	0.000108943	1	p2	(TG)11	22	2825	2846
comp33732_c0_seq13	regulator of g-protein signaling 1	1912	gi|225425938|ref|XP_002267857.1|PREDICTED: hypothetical protein [Vitis vinifera] >gi|297738317|emb|CBI27518.3| unnamed protein product [Vitis vinifera]	XP_002267857	6.64e-50	61	203.756	206	127	12	P:biological_process; P:response to stress; P:response to abiotic stimulus; P:signal transduction; F:receptor activity; P:response to endogenous stimulus; F:protein binding; P:regulation of biological process; P:cell proliferation; F:enzyme regulator activity; C:nucleus; C:plasma membrane	-			0	0.81	-34.6903	30.6516	7.45e-05	0.00291638	1	p2	(GA)9	18	1	18
comp34768_c0_seq6	aaa-type atpase family protein	1767	gi|15221721|ref|NP_173839.1|AAA-type ATPase family protein [Arabidopsis thaliana] >gi|2829884|gb|AAC00592.1| Hypothetical protein [Arabidopsis thaliana]	NP_173839	4.22e-112	66	410.223	520	344	2	F:hydrolase activity; F:nucleotide binding	-			0	0.81	-34.7425	30.5472	0.000125561	0.00444328
comp34229_c1_seq22	hypothetical protein SORBIDRAFT_03g040370 [Sorghum bicolor]	1670	gi|242059293|ref|XP_002458792.1|hypothetical protein SORBIDRAFT_03g040370 [Sorghum bicolor] >gi|241930767|gb|EES03912.1| hypothetical protein SORBIDRAFT_03g040370 [Sorghum bicolor]	XP_002458792	2.01e-124	71	451.055	433	308	1	C:mitochondrion	-			0	0.81	-34.7833	30.4655	0.000164799	0.00545685	1	p2	(CT)9	18	1652	1669
comp33536_c0_seq3	ribonuclease p	1192	gi|255548413|ref|XP_002515263.1|hypothetical protein RCOM_1346560 [Ricinus communis] >gi|223545743|gb|EEF47247.1| hypothetical protein RCOM_1346560 [Ricinus communis]	XP_002515263	1.05e-70	59	271.937	354	211	4	P:tRNA 5'-leader removal; F:ribonuclease P activity; P:RNA processing; C:cellular_component				0	0.81	-35.0315	29.9691	0.00100641	0.022938
comp33834_c0_seq14	signal peptidase i family protein	2194	gi|115445459|ref|NP_001046509.1|Os02g0267000 [Oryza sativa Japonica Group] >gi|50251480|dbj|BAD28619.1| putative signal peptidase I [Oryza sativa Japonica Group] >gi|113536040|dbj|BAF08423.1| Os02g0267000 [Oryza sativa Japonica Group] >gi|215695176|dbj|BAG90367.1| unnamed protein product [Oryza sativa Japonica Group] >gi|222622573|gb|EEE56705.1| hypothetical protein OsJ_06181 [Oryza sativa Japoni…	NP_001046509	2.9e-23	87	86.2705	49	43	7	C:plastid; P:organelle organization; P:protein metabolic process; C:cell; F:peptidase activity; P:catabolic process; C:thylakoid	-			0.07	0.8	-20.9807	3.61258	0.000747106	0.0185379
comp34144_c0_seq4	kinesin heavy	5108	gi|225459597|ref|XP_002284508.1|PREDICTED: hypothetical protein [Vitis vinifera]	XP_002284508	0	84	1057.36	754	637	1	F:nucleotide binding	-	IPR001752; IPR019821; PTHR24115 (PANTHER), PTHR24115:SF160 (PANTHER), SSF52540 (SUPERFAMILY)		0	0.8	-33.9862	32.0597	5.9e-08	1.01e-05	1	p2	(AG)9	18	5044	5061
comp33075_c0_seq6	hypothetical protein SORBIDRAFT_04g003150 [Sorghum bicolor]	3813	gi|242063982|ref|XP_002453280.1|hypothetical protein SORBIDRAFT_04g003150 [Sorghum bicolor] >gi|241933111|gb|EES06256.1| hypothetical protein SORBIDRAFT_04g003150 [Sorghum bicolor]	XP_002453280	1.1e-44	81	170.629	123	100	3	C:cytoplasm; F:protein binding; F:enzyme regulator activity	-			0	0.8	-34.2027	31.6266	6.35e-07	6.49e-05
comp33996_c0_seq7	unnamed protein product [Vitis vinifera]	3241	gi|302144209|emb|CBI23336.3|unnamed protein product [Vitis vinifera]	CBI23336	1.12e-111	90	409.838	260	234	4	F:RNA binding; P:metabolic process; P:symbiosis, encompassing mutualism through parasitism; F:transferase activity	EC:2.1.1.0			0	0.8	-34.3134	31.4053	2.05e-06	0.000165858
comp33528_c0_seq2	acyl-activating enzyme expressed	3107	gi|297601862|ref|NP_001051629.2|Os03g0805500 [Oryza sativa Japonica Group] >gi|255674987|dbj|BAF13543.2| Os03g0805500 [Oryza sativa Japonica Group]	NP_001051629	2.22e-149	85	535.028	355	303	2	F:catalytic activity; P:metabolic process	-			0	0.8	-34.3443	31.3435	2.94e-06	0.000222085
comp34563_c2_seq9	lem3 (ligand-effect modulator 3) family protein	2753	gi|225443936|ref|XP_002271780.1|PREDICTED: hypothetical protein [Vitis vinifera] >gi|297740755|emb|CBI30937.3| unnamed protein product [Vitis vinifera]	XP_002271780	2.73e-111	78	408.297	329	258	1	C:cell	-			0	0.8	-34.4349	31.1622	6.32e-06	0.000397134
comp34231_c6_seq23	protein kinase	2379	gi|255575572|ref|XP_002528686.1|protein kinase atsik, putative [Ricinus communis] >gi|223531858|gb|EEF33675.1| protein kinase atsik, putative [Ricinus communis]	XP_002528686	3.8e-114	66	417.542	510	340	4	F:kinase activity; F:ATP binding; F:protein kinase activity; P:protein phosphorylation				0	0.8	-34.5367	30.9588	1.8e-05	0.000917489	1	p2	(TC)9	18	1	18
comp34649_c0_seq4	rad51 homolog ( coli) ( cerevisiae)	2231	gi|54696276|gb|AAV38510.1|RAD51 homolog (RecA homolog, E. coli) (S. cerevisiae) [synthetic construct]	AAV38510	7.45e-114	71	259.61	246	175	16	P:DNA metabolic process; P:cell cycle; F:protein binding; C:nucleoplasm; P:biosynthetic process; F:hydrolase activity; P:cellular component organization; P:response to stress; F:DNA binding; C:nuclear chromosome; P:regulation of biological process; C:cytoplasm; F:nucleotide binding; C:mitochondrion	-			0	0.8	-34.5896	30.8529	2.82e-05	0.00132761	1	p3	(GCG)7	21	1	21
comp34679_c1_seq24	transferring glycosyl	2170	gi|255566618|ref|XP_002524293.1|transferase, transferring glycosyl groups, putative [Ricinus communis] >gi|223536384|gb|EEF38033.1| transferase, transferring glycosyl groups, putative [Ricinus communis]	XP_002524293	9.35e-83	63	144.05	134	85	8	P:multicellular organismal development; P:biosynthetic process; ; P:secondary metabolic process; P:carbohydrate metabolic process; F:transferase activity; C:vacuole; P:lipid metabolic process; P:reproduction; P:response to stress; P:response to abiotic stimulus	EC:2.4.1.173			0	0.8	-34.6052	30.8217	3.57e-05	0.00159344
comp29253_c0_seq2	lipid binding	1985	gi|255577225|ref|XP_002529495.1|lipid binding protein, putative [Ricinus communis] >gi|223531053|gb|EEF32905.1| lipid binding protein, putative [Ricinus communis]	XP_002529495	1.12e-108	81	399.053	296	240	0	-				0	0.8	-34.6725	30.6871	5.79e-05	0.00236506
comp33696_c0_seq1	af195868_1pyruvate decarboxylase 1	1587	gi|225439520|ref|XP_002272615.1|PREDICTED: hypothetical protein [Vitis vinifera] >gi|296081122|emb|CBI18254.3| unnamed protein product [Vitis vinifera]	XP_002272615	0	92	648.277	406	376	4	P:metabolic process; F:catalytic activity; F:binding	EC:4.1.1.0			0	0.8	-34.8317	30.3686	0.00021796	0.00686496
comp32797_c0_seq38	pre-mrna-processing protein	1489	gi|297744214|emb|CBI37184.3|unnamed protein product [Vitis vinifera]	CBI37184	9.68e-59	78	232.646	176	138	3	F:binding; P:RNA processing; C:intracellular				0	0.8	-34.8809	30.2703	0.000390825	0.0109871
comp30351_c0_seq1	neutral amino acid transport protein	1431	gi|224060729|ref|XP_002300260.1|neutral amino acid transport protein [Populus trichocarpa] >gi|222847518|gb|EEE85065.1| neutral amino acid transport protein [Populus trichocarpa]	XP_002300260	5.24e-164	90	456.833	307	277	3	C:cell; F:transporter activity; P:transport	-			0	0.8	-34.908	30.216	0.000390825	0.0109871
comp34764_c0_seq1	gypsy ty3 element polyprotein	1412	gi|218196361|gb|EEC78788.1|hypothetical protein OsI_19034 [Oryza sativa Indica Group]	EEC78788	6.35e-12	50	77.0258	116	58	2	P:proteolysis; F:aspartic-type endopeptidase activity				0	0.8	-23.5252	7.43045	0.000390825	0.0109871
comp31365_c0_seq6	short-chain dehydrogenase reductase family protein	1241	gi|227343621|gb|ACP27630.1|short-chain dehydrogenase/reductase [Oncidium Gower Ramsey]	ACP27630	1.47e-62	87	244.973	161	141	3	P:metabolic process; F:catalytic activity; F:binding	-			0	0.8	-35.0103	30.0115	0.00100641	0.022938
comp33953_c0_seq47	hexokinase 6	1150	gi|45387415|gb|AAS60198.1|hexokinase 6 [Nicotiana tabacum]	AAS60198	8.45e-72	61	148.673	154	94	1	F:transferase activity	-			0	0.8	-35.0687	29.8947	0.00140897	0.0297593
comp28438_c0_seq4	thiamine biosynthesis protein variant l1	2423	gi|255569269|ref|XP_002525602.1|catalytic, putative [Ricinus communis] >gi|223535038|gb|EEF36720.1| catalytic, putative [Ricinus communis]	XP_002525602	0	95	1115.91	590	563	2	P:biosynthetic process; F:catalytic activity	-			7.69	0.79	-17.4152	-3.28818	1.45e-05	0.000768819	1	p2	(GA)9	18	1	18
comp34529_c0_seq15	myosin subfamily xi heavy chain	6051	gi|297600122|ref|NP_001048517.2|Os02g0816900 [Oryza sativa Japonica Group] >gi|255671354|dbj|BAF10431.2| Os02g0816900 [Oryza sativa Japonica Group]	NP_001048517	0	87	2262.26	1515	1322	4	F:actin binding; C:cytoskeleton; C:protein complex; F:nucleotide binding; F:motor activity	-	IPR000048; IPR001609; IPR002710; IPR004009; IPR018444; PTHR13140 (PANTHER), PTHR13140:SF36 (PANTHER), SignalP-NN(euk) (SIGNALP), SSF52540 (SUPERFAMILY)		0	0.79	-33.8745	32.2832	1.64e-08	3.65e-06	1	p2	(CT)9	18	6033	6050
comp34307_c0_seq21	unnamed protein product [Vitis vinifera]	2356	gi|296086422|emb|CBI32011.3|unnamed protein product [Vitis vinifera]	CBI32011	6.38e-130	79	469.929	330	263	3	F:hydrolase activity; F:binding; F:nucleic acid binding	-			0	0.79	-34.5552	30.9218	2.25e-05	0.00109936
comp34428_c0_seq3	potassium channel	2081	gi|296081948|emb|CBI20953.3|unnamed protein product [Vitis vinifera]	CBI20953	0	83	714.916	529	440	4	F:ion channel activity; P:transport; P:ion transport; C:protein complex; C:plasma membrane	-			0	0.79	-34.6459	30.7403	4.53e-05	0.00194688
comp33153_c0_seq2	unknown [Zea mays]	1806	gi|223945369|gb|ACN26768.1|unknown [Zea mays]	ACN26768	2.71e-13	47	82.0333	134	63	0	-				0	0.79	-34.7438	30.5445	0.000125561	0.00444328
comp31209_c0_seq4	serine carboxypeptidase family expressed	1661	gi|115484705|ref|NP_001067496.1|Os11g0213600 [Oryza sativa Japonica Group] >gi|77549337|gb|ABA92134.1| Serine carboxypeptidase family protein, expressed [Oryza sativa Japonica Group] >gi|113644718|dbj|BAF27859.1| Os11g0213600 [Oryza sativa Japonica Group]	NP_001067496	0	88	715.687	446	393	2	F:peptidase activity; P:protein metabolic process; P:catabolic process	EC:3.4.16.0			0	0.79	-24.1539	9.09194	0.00021796	0.00686496
comp34190_c0_seq2	dna binding protein	1248	gi|255550485|ref|XP_002516293.1|DNA binding protein, putative [Ricinus communis] >gi|223544779|gb|EEF46295.1| DNA binding protein, putative [Ricinus communis]	XP_002516293	1.98e-43	59	137.887	197	117	4	C:DNA-directed RNA polymerase III complex; F:DNA-directed RNA polymerase activity; P:transcription from RNA polymerase III promoter; F:DNA binding				0	0.79	-35.0194	29.9934	0.00100641	0.022938
comp33436_c1_seq3	u497j_orysj ame: full=upf0497 membrane protein os05g0344400	1059	gi|297735599|emb|CBI18093.3|unnamed protein product [Vitis vinifera]	CBI18093	6.43e-29	64	132.88	180	116	1	C:cell	-			0	0.79	-35.1356	29.7608	0.00199605	0.038916	1	p2	(AG)9	18	1041	1058
comp34031_c4_seq22	glutamine-rich protein	999	gi|255566124|ref|XP_002524050.1|conserved hypothetical protein [Ricinus communis] >gi|223536777|gb|EEF38418.1| conserved hypothetical protein [Ricinus communis]	XP_002524050	3.51e-50	64	203.371	206	133	2	F:molecular_function; P:biological_process				5.91	0.78	-18.8898	-2.92024	0.000376767	0.0109871	1	p2	(GA)9	18	1	18
comp33060_c0_seq4	ruv dna-helicase	2303	gi|225435307|ref|XP_002285127.1|PREDICTED: hypothetical protein [Vitis vinifera]	XP_002285127	0	96	827.395	455	441	7	F:peptidase activity; F:nucleotide binding; P:protein metabolic process; P:catabolic process; F:hydrolase activity; C:chromosome	EC:3.4.21.0			5.83	0.78	-17.6973	-2.90527	0.000117615	0.00435967
comp33542_c0_seq9	set domain protein 123	1055	gi|297739785|emb|CBI29967.3|unnamed protein product [Vitis vinifera]	CBI29967	4.55e-80	77	208.764	163	127	1	C:mitochondrion	-			0.02	0.78	-22.9406	5.3435	0.00199605	0.038916
comp31066_c0_seq7	cip73 protein	2348	gi|296082103|emb|CBI21108.3|unnamed protein product [Vitis vinifera]	CBI21108	6e-96	56	357.066	560	319	0	-				0	0.78	-24.1168	9.99612	2.25e-05	0.00109936	1	p2	(GA)10	20	4	23
comp29967_c0_seq3	protection of telomeres 1 protein	1429	gi|218195016|gb|EEC77443.1|hypothetical protein OsI_16245 [Oryza sativa Indica Group]	EEC77443	2.18e-90	62	273.478	332	206	3	C:nuclear chromosome, telomeric region; P:telomere maintenance; F:DNA binding				0	0.78	-34.9264	30.1792	0.000530405	0.014085
comp34093_c0_seq10	dna-directed rna polymerase iii 130 kda expressed	1415	gi|108708689|gb|ABF96484.1|DNA-directed RNA polymerase III 130 kDa polypeptide, putative, expressed [Oryza sativa Japonica Group]	ABF96484	0	89	716.842	447	398	7	F:transferase activity; F:binding; F:DNA binding; ; C:nucleolus; P:nucleobase-containing compound metabolic process	EC:2.7.7.6		Pyrimidine metabolism;Purine metabolism;	0	0.78	-34.9371	30.1579	0.000530405	0.014085
comp33231_c1_seq2	carboxyl- subunit of het-accase	1357	gi|225440602|ref|XP_002277825.1|PREDICTED: hypothetical protein [Vitis vinifera]	XP_002277825	3.58e-65	63	253.832	394	249	5	F:ligase activity; C:acetyl-CoA carboxylase complex; F:transferase activity; P:fatty acid biosynthetic process; F:acetyl-CoA carboxylase activity				0	0.78	-34.9607	30.1108	0.000726851	0.018104
comp33269_c0_seq2	neutral alkaline invertase	1661	gi|74476783|gb|ABA08442.1|neutral/alkaline invertase [Manihot esculenta]	ABA08442	0	93	904.82	517	483	4	F:hydrolase activity; P:carbohydrate metabolic process; C:endoplasmic reticulum; C:protein complex	EC:3.2.1.26; EC:3.2.1.48		Starch and sucrose metabolism;Starch and sucrose metabolism;Galactose metabolism;	10.02	0.77	-17.7872	-3.70574	2.53e-06	0.000198833
comp33733_c0_seq7	hect ubiquitin-protein	1209	gi|225428013|ref|XP_002278408.1|PREDICTED: similar to KAK (KAKTUS) isoform 1 [Vitis vinifera]	XP_002278408	3.84e-90	84	188.734	130	110	4	C:intracellular; F:catalytic activity; F:binding; P:cellular protein modification process	EC:6.3.2.0			0.01	0.77	-23.4024	6.59491	0.00140897	0.0297593
comp34680_c1_seq20	aminoacylase like protein	3646	gi|225459515|ref|XP_002285843.1|PREDICTED: hypothetical protein [Vitis vinifera]	XP_002285843	1.82e-158	81	565.459	397	324	4	C:cytoplasm; ; F:hydrolase activity	EC:3.5.1.14		Arginine and proline metabolism;	0	0.77	-34.2629	31.5062	1.22e-06	0.000108943	1	p2	(AG)10	20	1	20	2	p3	(TCC)7	21	2420	2440
comp32080_c0_seq13	glycine d-amino acid oxidases-like	3219	gi|225447101|ref|XP_002273536.1|PREDICTED: hypothetical protein [Vitis vinifera] >gi|297739195|emb|CBI28846.3| unnamed protein product [Vitis vinifera]	XP_002273536	0	83	793.497	543	454	3	P:biosynthetic process; P:lipid metabolic process; P:secondary metabolic process; F:catalytic activity; C:plastid	-			0	0.77	-34.3494	31.3333	2.94e-06	0.000222085
comp34644_c1_seq2	ap2 domain-containing transcription factor	2549	gi|222630018|gb|EEE62150.1|hypothetical protein OsJ_16937 [Oryza sativa Japonica Group]	EEE62150	4.03e-61	94	241.506	133	126	5	F:sequence-specific DNA binding transcription factor activity; F:DNA binding; ; P:regulation of biological process; C:nucleoplasm; C:protein complex	-			0	0.77	-34.5206	30.991	1.45e-05	0.000765833
comp32061_c1_seq3	myosin heavy chain class viii a1 protein	2219	gi|218199843|gb|EEC82270.1|hypothetical protein OsI_26483 [Oryza sativa Indica Group]	EEC82270	6.03e-90	80	337.035	256	206	2	C:plastid; F:nucleotide binding	-			0	0.77	-34.6208	30.7905	3.57e-05	0.00159344
comp34299_c1_seq3	heat shock factor protein	1685	gi|297822091|ref|XP_002878928.1|ATHSFA2 [Arabidopsis lyrata subsp. lyrata] >gi|297324767|gb|EFH55187.1| ATHSFA2 [Arabidopsis lyrata subsp. lyrata]	XP_002878928	9.61e-66	65	256.144	266	175	12	P:response to stress; P:response to biotic stimulus; P:response to abiotic stimulus; F:DNA binding; P:biological_process; F:transcription regulator activity; F:protein binding; C:nucleus; P:regulation of biological process;	-			0	0.77	-34.8211	30.39	0.00021796	0.00686496
comp33802_c0_seq2	ubiquitin domain-containing	1436	gi|224117394|ref|XP_002331701.1|predicted protein [Populus trichocarpa] >gi|222874307|gb|EEF11438.1| predicted protein [Populus trichocarpa]	XP_002331701	1.88e-11	77	75.485	54	42	1	F:protein binding	-			4.86	0.76	-18.5298	-2.68596	0.000482035	0.0134265	1	p2	(GA)9	18	1418	1435
comp31042_c0_seq1	hypothetical protein SORBIDRAFT_02g043150 [Sorghum bicolor]	4211	gi|242046954|ref|XP_002461223.1|hypothetical protein SORBIDRAFT_02g043150 [Sorghum bicolor] >gi|241924600|gb|EER97744.1| hypothetical protein SORBIDRAFT_02g043150 [Sorghum bicolor]	XP_002461223	0	67	712.22	756	512	1	C:cytoplasmic membrane-bounded vesicle	-			0.12	0.76	-19.6574	2.69781	0.00194868	0.038916
comp34668_c0_seq7	fh3_orysj ame: full=formin-like protein 3 ame: full= 3	4832	gi|225427486|ref|XP_002263093.1|PREDICTED: hypothetical protein [Vitis vinifera]	XP_002263093	2.12e-166	84	533.872	364	308	2	F:actin binding; P:cytoskeleton organization	-	IPR003104; IPR015425; PR01217 (PRINTS), PTHR23213 (PANTHER), PTHR23213:SF18 (PANTHER), SignalP-NN(euk) (SIGNALP)		0	0.76	-34.0666	31.8988	1.47e-07	2.01e-05
comp34561_c0_seq2	emb2421 (embryo defective 2421) monooxygenase oxidoreductase	3279	gi|224100055|ref|XP_002311726.1|predicted protein [Populus trichocarpa] >gi|222851546|gb|EEE89093.1| predicted protein [Populus trichocarpa]	XP_002311726	0	78	702.975	543	425	2	P:reproduction; P:embryo development; F:catalytic activity	-			0	0.76	-34.3435	31.345	2.94e-06	0.000222085
comp32425_c0_seq1	PREDICTED: hypothetical protein [Vitis vinifera]	2316	gi|225463205|ref|XP_002267929.1|PREDICTED: hypothetical protein [Vitis vinifera]	XP_002267929	1.33e-172	67	611.683	651	438	2	P:lipid metabolic process; F:hydrolase activity, acting on ester bonds				0	0.76	-34.6011	30.8299	3.57e-05	0.00159344
comp34770_c0_seq37	calcineurin b-like protein 07	1992	gi|229609865|gb|ACQ83548.1|calcineurin B-like protein 07 [Sorghum bicolor]	ACQ83548	5.57e-57	88	161.384	105	93	3	P:metabolic process; F:calcium ion binding; F:catalytic activity	-			0	0.76	-34.7045	30.6232	7.45e-05	0.00291638
comp30729_c0_seq2	ras-related protein rab-18	1502	gi|302142732|emb|CBI19935.3|unnamed protein product [Vitis vinifera]	CBI19935	4.08e-81	95	306.99	164	157	3	P:protein transport; F:nucleotide binding; P:signal transduction	-			0	0.76	-34.9101	30.2119	0.000390825	0.0109871
comp30363_c0_seq1	hypothetical protein OsJ_06643 [Oryza sativa Japonica Group]	2054	gi|125582023|gb|EAZ22954.1|hypothetical protein OsJ_06643 [Oryza sativa Japonica Group]	EAZ22954	1.69e-101	78	248.825	170	133	4	F:nuclease activity; P:nucleobase-containing compound metabolic process; C:intracellular; C:plastid	-			0.01	0.75	-22.2869	5.84227	7.45e-05	0.00291638
comp34126_c2_seq5	cinnamyl alcohol dehydrogenase-like protein	2686	gi|225426492|ref|XP_002277375.1|PREDICTED: hypothetical protein [Vitis vinifera]	XP_002277375	1.11e-24	80	120.553	87	70	5	F:binding; F:catalytic activity; P:metabolic process; F:nucleotide binding	EC:1.1.1.0			0	0.75	-34.499	31.0342	1.17e-05	0.000648351
comp32838_c0_seq7	Os07g0155200 [Oryza sativa Japonica Group]	1341	gi|115470641|ref|NP_001058919.1|Os07g0155200 [Oryza sativa Japonica Group] >gi|50509569|dbj|BAD31346.1| unknown protein [Oryza sativa Japonica Group] >gi|113610455|dbj|BAF20833.1| Os07g0155200 [Oryza sativa Japonica Group] >gi|215686454|dbj|BAG87671.1| unnamed protein product [Oryza sativa Japonica Group] >gi|215737697|dbj|BAG96827.1| unnamed protein product [Oryza sativa Japonica Group] >gi|2181…	NP_001058919	1.65e-30	68	138.658	137	94	5	P:ribosomal small subunit biogenesis; C:cytoplasm; F:nucleic acid binding; P:DNA integration; F:DNA binding				0	0.75	-34.9994	30.0333	0.00100641	0.022938
comp30470_c0_seq2	ubiquitin-conjugating enzyme family expressed	1284	gi|224108293|ref|XP_002314791.1|predicted protein [Populus trichocarpa] >gi|222863831|gb|EEF00962.1| predicted protein [Populus trichocarpa]	XP_002314791	1.22e-59	85	235.343	149	128	4	P:cellular protein modification process; F:catalytic activity	EC:6.3.2.19			0	0.75	-35.0276	29.9769	0.00100641	0.022938
comp34076_c0_seq5	e3 ubiquitin ligase	1162	gi|49533765|gb|AAT66764.1|Putative anaphase promoting complex protein, identical [Solanum demissum]	AAT66764	1.53e-66	82	258.07	185	153	4	F:catalytic activity; F:protein binding; C:protein complex; C:intracellular; P:protein metabolic process; P:catabolic process	-			0	0.75	-35.1079	29.8163	0.00199605	0.038916
comp34549_c0_seq1	receptor like protein kinase	2012	gi|102139979|gb|ABF70114.1|protein kinase, putative [Musa balbisiana]	ABF70114	5.01e-72	60	277.33	453	276	7	F:kinase activity; F:ATP binding; F:protein kinase activity; F:nucleotide binding; P:protein phosphorylation; F:protein serine/threonine kinase activity; C:cytoplasmic membrane-bounded vesicle				3.76	0.74	-18.2494	-2.35368	0.00203442	0.0396324
comp33075_c0_seq8	PREDICTED: hypothetical protein [Vitis vinifera]	3727	gi|225443472|ref|XP_002269813.1|PREDICTED: hypothetical protein [Vitis vinifera]	XP_002269813	2.79e-45	59	189.504	270	161	2	C:nucleus; F:DNA binding				0	0.74	-34.2772	31.4776	1.45e-06	0.000123861
comp34781_c0_seq7	Os06g0136700 [Oryza sativa Japonica Group]	3419	gi|115466258|ref|NP_001056728.1|Os06g0136700 [Oryza sativa Japonica Group] >gi|113594768|dbj|BAF18642.1| Os06g0136700 [Oryza sativa Japonica Group] >gi|215694357|dbj|BAG89350.1| unnamed protein product [Oryza sativa Japonica Group]	NP_001056728	7.13e-169	72	349.747	330	239	0	-				0	0.74	-34.3312	31.3697	2.45e-06	0.000192895
comp34838_c4_seq34	sulfate bicarbonate oxalate exchanger and transporter sat-1	2231	gi|225448837|ref|XP_002282491.1|PREDICTED: hypothetical protein [Vitis vinifera] >gi|296086306|emb|CBI31747.3| unnamed protein product [Vitis vinifera]	XP_002282491	0	88	677.167	474	421	4	C:cell; F:transporter activity; P:ion transport; P:transport	-			0	0.74	-34.645	30.742	4.53e-05	0.00194688
comp33562_c0_seq4	ac087182_8 cytochrome p450 protein	1892	gi|225423739|ref|XP_002277006.1|PREDICTED: hypothetical protein [Vitis vinifera]	XP_002277006	0	85	750.355	511	436	5	F:binding; F:electron carrier activity; F:catalytic activity; P:metabolic process	EC:1.14.14.1		Fatty acid metabolism;Retinol metabolism;Steroid hormone biosynthesis;Linoleic acid metabolism;Arachidonic acid metabolism;Drug metabolism - other enzymes;Drug metabolism - cytochrome P450;Metabolism of xenobiotics by cytochrome P450;Caffeine metabolism;Aminobenzoate degradation;Tryptophan metabolism;	0	0.74	-34.7645	30.5032	0.000125561	0.00444328
comp32494_c0_seq7	atp-dependent rna and dna	1853	gi|242032983|ref|XP_002463886.1|hypothetical protein SORBIDRAFT_01g008310 [Sorghum bicolor] >gi|241917740|gb|EER90884.1| hypothetical protein SORBIDRAFT_01g008310 [Sorghum bicolor]	XP_002463886	0	83	720.694	499	418	4	F:nucleic acid binding; F:nucleotide binding; C:mitochondrion; F:hydrolase activity	-			0	0.74	-34.7816	30.469	0.000164799	0.00545685	1	p4	(GACA)5	20	1	20
comp31399_c0_seq12	serine threonine protein	1800	gi|225452356|ref|XP_002274862.1|PREDICTED: hypothetical protein [Vitis vinifera] >gi|296087617|emb|CBI34873.3| unnamed protein product [Vitis vinifera]	XP_002274862	0	85	795.808	519	442	4	F:nucleotide binding; P:cellular protein modification process; F:protein kinase activity;	EC:2.7.11.0			0	0.74	-34.8005	30.4311	0.000164799	0.00545685
comp30842_c0_seq3	rna recognition motif family expressed	1159	gi|297733872|emb|CBI15119.3|unnamed protein product [Vitis vinifera]	CBI15119	3.52e-39	85	167.162	113	97	3	F:nucleic acid binding; C:mitochondrion; F:nucleotide binding	-			0	0.74	-35.1145	29.8032	0.00199605	0.038916	1	p2	(AG)10	20	1	20	2	p3	(TCA)6	18	301	318
comp33708_c0_seq4	ring finger	1674	gi|225442717|ref|XP_002280466.1|PREDICTED: hypothetical protein [Vitis vinifera]	XP_002280466	8.81e-112	69	409.068	420	291	2	F:metal ion binding; F:zinc ion binding				5.56	0.73	-18.239	-2.93353	0.000173661	0.00573853	1	p2	(GA)10	20	1	20	2	p2	(AG)9	18	1656	1673
comp28817_c0_seq5	px19-like protein	2142	gi|115448313|ref|NP_001047936.1|Os02g0717900 [Oryza sativa Japonica Group] >gi|45735865|dbj|BAD12899.1| unknown protein [Oryza sativa Japonica Group] >gi|113537467|dbj|BAF09850.1| Os02g0717900 [Oryza sativa Japonica Group] >gi|125540909|gb|EAY87304.1| hypothetical protein OsI_08707 [Oryza sativa Indica Group] >gi|215697545|dbj|BAG91539.1| unnamed protein product [Oryza sativa Japonica Group]	NP_001047936	5.81e-66	80	257.299	181	146	0	-				0.02	0.73	-21.798	4.9178	0.000488131	0.0135651
comp33622_c0_seq1	hua enhancer 2	3243	gi|225445668|ref|XP_002266524.1|PREDICTED: hypothetical protein [Vitis vinifera]	XP_002266524	0	88	1071.23	698	618	3	F:nucleic acid binding; F:nucleotide binding; F:hydrolase activity	-			0	0.73	-34.3803	31.2715	4.28e-06	0.000295463	1	p2	(AG)9	18	1	18
comp32499_c0_seq1	3 -5 exonuclease nucleic acid binding	2598	gi|225447009|ref|XP_002268685.1|PREDICTED: hypothetical protein [Vitis vinifera]	XP_002268685	0	70	856.284	813	570	3	P:metabolic process; F:catalytic activity; F:binding	-			0	0.73	-34.5389	30.9543	1.8e-05	0.000917489
comp34354_c0_seq7	protein mo25	2151	gi|226500546|ref|NP_001149715.1|protein Mo25 [Zea mays] >gi|195629712|gb|ACG36497.1| protein Mo25 [Zea mays]	NP_001149715	2.25e-17	85	95.9005	61	52	1	F:binding	-			0	0.73	-34.6827	30.6667	7.45e-05	0.00291638
comp34391_c0_seq18	structure-specific recognition	2116	gi|225452706|ref|XP_002282538.1|PREDICTED: hypothetical protein [Vitis vinifera] >gi|296082859|emb|CBI22160.3| unnamed protein product [Vitis vinifera]	XP_002282538	0	87	662.144	420	369	7	P:biosynthetic process; P:DNA metabolic process; F:DNA binding; C:chromosome; C:nucleus; P:metabolic process; P:response to stress; F:catalytic activity	EC:1.3.1.74			0	0.73	-34.6927	30.6467	7.45e-05	0.00291638
comp31042_c0_seq9	PREDICTED: hypothetical protein [Vitis vinifera]	1865	gi|225439074|ref|XP_002264843.1|PREDICTED: hypothetical protein [Vitis vinifera]	XP_002264843	4.21e-126	61	456.833	555	341	1	C:cytoplasmic membrane-bounded vesicle				0	0.73	-34.7833	30.4655	0.000164799	0.00545685
comp34449_c0_seq20	myb transcription factor	1567	gi|45593281|gb|AAS68190.1|Myb transcription factor [Vitis vinifera]	AAS68190	1.11e-52	52	212.616	341	179	2	C:nucleus; F:DNA binding				0	0.73	-34.9126	30.2069	0.000390825	0.0109871
comp32064_c0_seq1	atorc3 orc3	1450	gi|79514788|ref|NP_197171.2|ORC3 (ORIGIN RECOGNITION COMPLEX SUBUNIT 3); protein binding [Arabidopsis thaliana] >gi|47681285|gb|AAT37463.1| origin recognition complex protein 3 [Arabidopsis thaliana]	NP_197171	3.42e-69	59	267.314	350	208	2	F:protein binding; C:organelle; C:intracellular	-			0	0.73	-34.9625	30.1072	0.000726851	0.018104
comp30998_c0_seq4	PREDICTED: hypothetical protein [Vitis vinifera]	1185	gi|225436204|ref|XP_002271177.1|PREDICTED: hypothetical protein [Vitis vinifera]	XP_002271177	1.89e-104	80	384.03	295	236	0	-				0	0.73	-35.1068	29.8185	0.00199605	0.038916
comp26720_c0_seq1	cbs domain containing protein	1177	gi|297802578|ref|XP_002869173.1|hypothetical protein ARALYDRAFT_491262 [Arabidopsis lyrata subsp. lyrata] >gi|297315009|gb|EFH45432.1| hypothetical protein ARALYDRAFT_491262 [Arabidopsis lyrata subsp. lyrata]	XP_002869173	4.51e-42	85	176.792	122	104	1	C:plastid	-			0	0.73	-35.1134	29.8054	0.00199605	0.038916
comp26517_c0_seq1	cysteine protease	1143	gi|30141019|dbj|BAC75923.1|cysteine protease-1 [Helianthus annuus]	BAC75923	8.73e-77	70	189.119	189	133	2	F:peptidase activity; P:protein metabolic process; P:catabolic process	-			0	0.73	-35.1311	29.7698	0.00199605	0.038916
comp34205_c2_seq22	protein kinase	3962	gi|242038411|ref|XP_002466600.1|hypothetical protein SORBIDRAFT_01g010730 [Sorghum bicolor] >gi|241920454|gb|EER93598.1| hypothetical protein SORBIDRAFT_01g010730 [Sorghum bicolor]	XP_002466600	1.17e-158	71	566.229	488	351	2	F:protein kinase activity; F:nucleotide binding	-			0.1	0.72	-19.9386	2.91499	0.00130646	0.0291725
comp34593_c2_seq14	atp binding	7749	gi|225442190|ref|XP_002274489.1|PREDICTED: similar to midasin-related [Vitis vinifera]	XP_002274489	0	55	1404.42	2649	1482	7	F:ATPase activity; F:ATP binding; P:protein complex assembly; F:nucleotide binding; F:nucleoside-triphosphatase activity; P:ATP catabolic process; C:nucleus		PTHR22908 (PANTHER), PTHR22908:SF25 (PANTHER)		0	0.72	-33.7607	32.5106	4.33e-09	1.27e-06
comp34460_c0_seq6	selenium-binding protein	3816	gi|225445472|ref|XP_002281953.1|PREDICTED: hypothetical protein [Vitis vinifera]	XP_002281953	8.4e-130	65	470.315	570	372	1	C:mitochondrion				0	0.72	-34.2798	31.4724	1.45e-06	0.000123861
comp29043_c0_seq2	cyclin-like protein	3705	gi|225450077|ref|XP_002277709.1|PREDICTED: hypothetical protein [Vitis vinifera]	XP_002277709	0	68	632.098	690	470	1	F:binding				0	0.72	-34.2952	31.4417	1.72e-06	0.000141713
comp29325_c0_seq1	endo- -beta-	1851	gi|255573716|ref|XP_002527779.1|endo-1,4-beta-glucanase, putative [Ricinus communis] >gi|223532814|gb|EEF34589.1| endo-1,4-beta-glucanase, putative [Ricinus communis]	XP_002527779	0	80	739.184	509	410	5	F:hydrolase activity; P:cellular component organization; P:cell growth; C:plastid; P:carbohydrate metabolic process	EC:3.2.1.4		Starch and sucrose metabolism;	0	0.72	-34.7966	30.4389	0.000164799	0.00545685
comp29108_c0_seq1	retinoid-inducible serine	1696	gi|297734883|emb|CBI17117.3|unnamed protein product [Vitis vinifera]	CBI17117	5.51e-178	82	629.017	423	351	2	F:peptidase activity; P:protein metabolic process; P:catabolic process	EC:3.4.16.0			0	0.72	-34.8582	30.3157	0.000290613	0.00863633	1	p2	(AG)10	20	1	20
comp32185_c0_seq6	ring finger	1364	gi|225437241|ref|XP_002275598.1|PREDICTED: hypothetical protein [Vitis vinifera] >gi|297735508|emb|CBI17948.3| unnamed protein product [Vitis vinifera]	XP_002275598	6.97e-93	60	345.895	422	254	2	F:metal ion binding; F:zinc ion binding				0	0.72	-35.016	30.0001	0.00100641	0.022938
comp34686_c0_seq5	PREDICTED: hypothetical protein [Vitis vinifera]	1051	gi|225454605|ref|XP_002265200.1|PREDICTED: hypothetical protein [Vitis vinifera] >gi|297737223|emb|CBI26424.3| unnamed protein product [Vitis vinifera]	XP_002265200	4.5e-71	64	257.299	326	209	0	-				4.57	0.71	-19.0755	-2.6951	0.00102635	0.023321
comp32705_c0_seq1	serine threonine protein kinase sos2	2188	gi|225445529|ref|XP_002285262.1|PREDICTED: hypothetical protein [Vitis vinifera] >gi|297738965|emb|CBI28210.3| unnamed protein product [Vitis vinifera]	XP_002285262	4.74e-165	80	275.404	201	161	8	C:vacuole; F:protein binding; P:cellular protein modification process; F:nucleotide binding; P:signal transduction; F:protein kinase activity; P:response to stress; P:response to abiotic stimulus;	EC:2.7.11.0			0	0.71	-34.6884	30.6552	7.45e-05	0.00291638	1	p2	(CT)10	20	1	20
comp33218_c0_seq7	cmt-type dna-methyltransferase	2040	gi|159461700|gb|ABW96889.1|CMT-type DNA-methyltransferase [Elaeis guineensis]	ABW96889	0	78	759.599	561	440	4	P:regulation of gene expression, epigenetic; P:DNA metabolic process; F:binding; C:organelle; C:intracellular; F:transferase activity	EC:2.1.1.0			0	0.71	-23.2909	7.64796	0.000125561	0.00444328
comp34049_c0_seq7	PREDICTED: hypothetical protein [Vitis vinifera]	1736	gi|225444345|ref|XP_002264592.1|PREDICTED: hypothetical protein [Vitis vinifera]	XP_002264592	1.77e-171	69	607.446	571	395	4	P:lipid metabolic process; F:binding; F:hydrolase activity; P:metabolic process				0	0.71	-34.8563	30.3195	0.000290613	0.00863633
comp28249_c0_seq1	PREDICTED: hypothetical protein [Vitis vinifera]	1593	gi|225455104|ref|XP_002268568.1|PREDICTED: hypothetical protein [Vitis vinifera] >gi|302144033|emb|CBI23138.3| unnamed protein product [Vitis vinifera]	XP_002268568	4.59e-46	51	190.66	351	180	0	-				0	0.71	-34.9109	30.2102	0.000390825	0.0109871
comp33449_c0_seq9	ent-kaurene oxidase	1587	gi|225458483|ref|XP_002282197.1|PREDICTED: hypothetical protein [Vitis vinifera] >gi|302142385|emb|CBI19588.3| unnamed protein product [Vitis vinifera]	XP_002282197	2.74e-124	80	420.239	307	246	5	F:binding; F:catalytic activity; F:electron carrier activity; P:metabolic process	EC:1.14.13.0			0	0.71	-34.9163	30.1994	0.000530405	0.014085
comp33057_c0_seq5	hypothetical protein SORBIDRAFT_08g019600 [Sorghum bicolor]	1353	gi|242086042|ref|XP_002443446.1|hypothetical protein SORBIDRAFT_08g019600 [Sorghum bicolor] >gi|241944139|gb|EES17284.1| hypothetical protein SORBIDRAFT_08g019600 [Sorghum bicolor]	XP_002443446	2.38e-69	53	267.7	428	228	7	F:ATP binding; F:protein kinase activity; F:nucleotide binding; P:protein phosphorylation; F:protein serine/threonine kinase activity; F:kinase activity; C:mitochondrion				0	0.71	-35.032	29.9681	0.00100641	0.022938
comp33033_c0_seq7	PREDICTED: hypothetical protein [Vitis vinifera]	1346	gi|225434550|ref|XP_002277229.1|PREDICTED: hypothetical protein [Vitis vinifera]	XP_002277229	1.07e-146	77	524.628	380	294	1	C:cytoplasmic membrane-bounded vesicle	-			0	0.71	-35.034	29.9642	0.00100641	0.022938
comp31126_c0_seq3	short-chain alcohol dehydrogenase	1268	gi|219816075|gb|ACL37155.1|short-chain alcohol dehydrogenase [Panax ginseng]	ACL37155	6.82e-55	78	219.55	174	136	2	F:catalytic activity; P:metabolic process	-			0	0.71	-24.1269	7.97591	0.00140897	0.0297593	1	p2	(GA)9	18	1	18
comp34680_c1_seq2	pectinacetylesterase precursor	4365	gi|225427659|ref|XP_002273920.1|PREDICTED: hypothetical protein [Vitis vinifera] >gi|296085487|emb|CBI29219.3| unnamed protein product [Vitis vinifera]	XP_002273920	5.28e-160	82	570.852	370	305	1	F:hydrolase activity	-			0.04	0.7	-20.5189	4.26211	2.29e-05	0.00111748	1	p2	(AG)10	20	1	20	2	p3	(TCC)7	21	2245	2265
comp28688_c0_seq3	conserved hypothetical protein [Ricinus communis]	1750	gi|255558372|ref|XP_002520213.1|conserved hypothetical protein [Ricinus communis] >gi|223540705|gb|EEF42268.1| conserved hypothetical protein [Ricinus communis]	XP_002520213	9.21e-35	54	153.295	247	134	3	F:ATP binding; F:protein kinase activity; P:protein phosphorylation				0.02	0.7	-22.176	4.95891	0.00174368	0.0360271	1	p2	(GA)9	18	1	18	2	p3	(GCG)6	18	872	889
comp34709_c0_seq33	amp-dependent synthetase and ligase family protein	3243	gi|225463846|ref|XP_002265371.1|PREDICTED: hypothetical protein [Vitis vinifera] >gi|296088768|emb|CBI38218.3| unnamed protein product [Vitis vinifera]	XP_002265371	2.46e-140	67	390.578	420	282	1	C:plastid	-			0	0.7	-34.4149	31.2023	5.19e-06	0.000342684
comp28886_c0_seq1	chromosome-associated kinesin	2559	gi|225455818|ref|XP_002272451.1|PREDICTED: hypothetical protein [Vitis vinifera]	XP_002272451	0	73	793.112	783	573	6	F:ATP binding; F:nucleotide binding; F:microtubule motor activity; P:microtubule-based movement; F:motor activity; C:microtubule				0	0.7	-34.5872	30.8576	2.82e-05	0.00132761	1	p2	(GA)10	20	1	20
comp33703_c0_seq14	atnudt24 (arabidopsis thaliana nudix hydrolase homolog 24) hydrolase	2512	gi|297808007|ref|XP_002871887.1|hypothetical protein ARALYDRAFT_909982 [Arabidopsis lyrata subsp. lyrata] >gi|297317724|gb|EFH48146.1| hypothetical protein ARALYDRAFT_909982 [Arabidopsis lyrata subsp. lyrata]	XP_002871887	8.93e-94	70	277.33	257	181	2	F:hydrolase activity; C:plastid	-			0	0.7	-34.5966	30.839	3.57e-05	0.00159344
comp28905_c0_seq3	hypothetical protein SORBIDRAFT_04g006390 [Sorghum bicolor]	1500	gi|242060840|ref|XP_002451709.1|hypothetical protein SORBIDRAFT_04g006390 [Sorghum bicolor] >gi|241931540|gb|EES04685.1| hypothetical protein SORBIDRAFT_04g006390 [Sorghum bicolor]	XP_002451709	2.16e-82	89	311.227	194	174	4	C:nucleoplasm; C:protein complex; ; P:regulation of biological process; F:transcription regulator activity	-			0	0.7	-34.9651	30.1019	0.000726851	0.018104
comp33936_c2_seq4	double-strand telomere binding protein 2	1439	gi|297746057|emb|CBI16113.3|unnamed protein product [Vitis vinifera]	CBI16113	1.87e-43	50	181.8	412	207	1	F:DNA binding				0	0.7	-34.9999	30.0323	0.00100641	0.022938	1	p2	(AG)9	18	1	18
comp33280_c0_seq23	pentatricopeptide repeat-containing	3279	gi|242086268|ref|XP_002443559.1|hypothetical protein SORBIDRAFT_08g021530 [Sorghum bicolor] >gi|241944252|gb|EES17397.1| hypothetical protein SORBIDRAFT_08g021530 [Sorghum bicolor]	XP_002443559	5.5e-90	60	337.806	478	288	1	F:binding				5.58	0.69	-17.3104	-3.02412	4.63e-05	0.00198497
comp34376_c1_seq69	integral membrane single c2 domain protein	2563	gi|115445757|ref|NP_001046658.1|Os02g0313700 [Oryza sativa Japonica Group] >gi|46391036|dbj|BAD15979.1| C2 domain-containing protein-like [Oryza sativa Japonica Group] >gi|113536189|dbj|BAF08572.1| Os02g0313700 [Oryza sativa Japonica Group]	NP_001046658	9.09e-162	63	575.859	651	416	3	C:cytoplasmic membrane-bounded vesicle; C:vacuole; C:plasma membrane	-			0.08	0.69	-20.7499	3.14989	0.00208845	0.0405218
comp34419_c0_seq11	at1g68060 t23k23_9	3343	gi|9945080|gb|AAG03117.1|AC004133_11F5A9.19 [Arabidopsis thaliana]	AAG03117	2.09e-81	76	240.736	241	184	4	P:cytoskeleton organization; C:cytoskeleton; C:protein complex; F:cytoskeletal protein binding	-			0.06	0.69	-20.5457	3.51513	0.000481147	0.0134095
comp34797_c0_seq3	nitrate transporter nrt1-5	3932	gi|225424885|ref|XP_002269340.1|PREDICTED: hypothetical protein [Vitis vinifera] >gi|296086440|emb|CBI32029.3| unnamed protein product [Vitis vinifera]	XP_002269340	4.57e-163	71	580.867	554	394	1	C:cell	-			0	0.69	-34.2836	31.4648	1.45e-06	0.000123861
comp33900_c0_seq4	mitochondrial bifunctional diaminopelargonate synthetase	2273	gi|225446128|ref|XP_002270551.1|PREDICTED: hypothetical protein [Vitis vinifera] >gi|297735352|emb|CBI17792.3| unnamed protein product [Vitis vinifera]	XP_002270551	0	75	783.097	663	499	2	F:transferase activity; P:biosynthetic process	EC:2.6.1.62		Biotin metabolism;	0	0.69	-34.6764	30.6794	5.79e-05	0.00236506
comp34838_c4_seq42	sulfate bicarbonate oxalate exchanger and transporter sat-1	2016	gi|225448837|ref|XP_002282491.1|PREDICTED: hypothetical protein [Vitis vinifera] >gi|296086306|emb|CBI31747.3| unnamed protein product [Vitis vinifera]	XP_002282491	7.6e-81	94	281.567	181	171	5	P:ion transport; P:transport; C:cell; F:transporter activity; C:plastid	-			0	0.69	-34.7706	30.491	0.000164799	0.00545685
comp32855_c0_seq1	oxidoreductase, putative [Ricinus communis]	1784	gi|255565075|ref|XP_002523530.1|oxidoreductase, putative [Ricinus communis] >gi|223537237|gb|EEF38869.1| oxidoreductase, putative [Ricinus communis]	XP_002523530	9.96e-100	64	347.051	425	275	7	F:oxidoreductase activity; P:DNA replication; F:ATP binding; P:DNA-dependent DNA replication initiation; F:nucleotide binding; C:nucleus; F:DNA binding				0	0.69	-34.8536	30.3249	0.000290613	0.00863633	1	p2	(GA)9	18	1	18
comp33194_c0_seq9	pollen specific protein sf21	363	gi|55733943|gb|AAV59450.1|putative pollen specific protein SF21 [Oryza sativa Japonica Group] >gi|215768643|dbj|BAH00872.1| unnamed protein product [Oryza sativa Japonica Group] >gi|218196235|gb|EEC78662.1| hypothetical protein OsI_18779 [Oryza sativa Indica Group] >gi|222630508|gb|EEE62640.1| hypothetical protein OsJ_17443 [Oryza sativa Japonica Group]	AAV59450	1.17e-11	66	73.1738	69	46	0	-				6.24	0.68	-20.4138	-3.20621	0.00117645	0.0264155	1	p2	(TC)9	18	1	18	2	p2	(AG)10	20	343	362
comp32554_c0_seq11	nucleic acid binding	1191	gi|296089852|emb|CBI39671.3|unnamed protein product [Vitis vinifera]	CBI39671	5.89e-67	82	169.088	122	101	3	F:binding; F:nucleic acid binding; C:intracellular	-			4.3	0.68	-18.9653	-2.66247	0.000934074	0.0226887	1	p2	(AG)9	18	1173	1190
comp30481_c0_seq5	structural constituent of	1595	gi|297745890|emb|CBI15946.3|unnamed protein product [Vitis vinifera]	CBI15946	1.25e-65	66	194.126	215	143	1	C:intracellular	-			0.01	0.68	-23.2924	6.81483	0.000530405	0.014085	1	p2	(TA)10	20	1	20	2	p3	(GGC)7	21	227	247
comp34144_c0_seq5	kinesin heavy	5107	gi|225459597|ref|XP_002284508.1|PREDICTED: hypothetical protein [Vitis vinifera]	XP_002284508	0	84	1057.36	754	637	1	F:nucleotide binding	-	IPR001752; IPR019821; PTHR24115 (PANTHER), PTHR24115:SF160 (PANTHER), SSF52540 (SUPERFAMILY)		0	0.68	-34.1049	31.8223	2.23e-07	2.83e-05	1	p2	(AG)9	18	5043	5060
comp31336_c0_seq6	fms interacting	2780	gi|225458631|ref|XP_002284804.1|PREDICTED: hypothetical protein [Vitis vinifera]	XP_002284804	0	71	700.279	780	559	0	-				0	0.68	-34.5439	30.9444	1.8e-05	0.000917489
comp32987_c0_seq1	hypothetical protein LOC100279235 [Zea mays]	2681	gi|226498092|ref|NP_001145728.1|hypothetical protein LOC100279235 [Zea mays] >gi|219884195|gb|ACL52472.1| unknown [Zea mays]	NP_001145728	0	82	639.802	459	379	5	P:cellular protein modification process; F:nucleotide binding; F:protein kinase activity; C:mitochondrion;	EC:2.7.11.0			0	0.68	-34.571	30.8901	2.25e-05	0.00109936
comp34750_c0_seq33	ac009322_29 polygalacturonases	1914	gi|224068659|ref|XP_002302793.1|predicted protein [Populus trichocarpa] >gi|222844519|gb|EEE82066.1| predicted protein [Populus trichocarpa]	XP_002302793	4.59e-41	48	90.5077	186	90	6	F:hydrolase activity; P:metabolic process; P:cellular cell wall organization; P:carbohydrate metabolic process; F:hydrolase activity, acting on glycosyl bonds; F:polygalacturonase activity				0	0.68	-34.8102	30.4118	0.00021796	0.00686496
comp34336_c0_seq12	unnamed protein product [Vitis vinifera]	1541	gi|297735687|emb|CBI18374.3|unnamed protein product [Vitis vinifera]	CBI18374	2.67e-86	85	174.481	107	92	5	F:receptor activity; F:protein kinase activity; P:cellular protein modification process; F:nucleotide binding; C:cell; P:signal transduction	EC:2.7.10.1			0	0.68	-34.9696	30.0929	0.000726851	0.018104
comp33977_c0_seq12	serine carboxypeptidase precursor	1486	gi|242050222|ref|XP_002462855.1|hypothetical protein SORBIDRAFT_02g033170 [Sorghum bicolor] >gi|241926232|gb|EER99376.1| hypothetical protein SORBIDRAFT_02g033170 [Sorghum bicolor]	XP_002462855	7.37e-176	80	621.698	449	360	2	F:peptidase activity; P:protein metabolic process; P:catabolic process	EC:3.4.16.0			0	0.68	-34.9971	30.0379	0.000726851	0.018104	1	p3	(TGA)6	18	1469	1486
comp32932_c0_seq2	zinc knuckle family expressed	2579	gi|225432064|ref|XP_002273922.1|PREDICTED: hypothetical protein [Vitis vinifera]	XP_002273922	0	75	875.159	768	583	2	F:binding; P:metabolic process	-			5.36	0.67	-17.6985	-2.99598	7.38e-05	0.00291638
comp34380_c5_seq2	nodulation receptor kinase	3028	gi|224072093|ref|XP_002303623.1|predicted protein [Populus trichocarpa] >gi|222841055|gb|EEE78602.1| predicted protein [Populus trichocarpa]	XP_002303623	8.92e-79	81	300.442	229	187	8	F:protein kinase activity; F:receptor activity; P:cellular protein modification process; F:nucleotide binding; C:cell; P:metabolic process; F:catalytic activity; P:signal transduction	EC:2.7.11.26; EC:1.3.1.74			3.67	0.67	-17.7463	-2.46184	0.000797962	0.0196587
comp31655_c0_seq5	ribosomal protein l11 homolog	2160	gi|255561439|ref|XP_002521730.1|50S robosomal protein L11, putative [Ricinus communis] >gi|223539121|gb|EEF40717.1| 50S robosomal protein L11, putative [Ricinus communis]	XP_002521730	1.89e-64	97	252.292	154	150	4	F:structural molecule activity; P:biological_process; C:ribosome; C:cytosol; P:translation	-			0.03	0.67	-21.6011	4.28917	0.000621965	0.0163727	1	p2	(GA)9	18	1	18
comp34632_c0_seq18	AC024594_8unknown protein [Oryza sativa Japonica Group]	4836	gi|13384376|gb|AAK21344.1|AC024594_8unknown protein [Oryza sativa Japonica Group]	AAK21344	0	80	555.058	436	349	1	F:phospholipid binding		IPR009769; PTHR31085 (PANTHER), PTHR31085:SF0 (PANTHER), SignalP-NN(euk) (SIGNALP)		0	0.67	-34.1604	31.7113	4e-07	4.54e-05
comp33585_c0_seq7	predicted protein [Populus trichocarpa]	2759	gi|224119546|ref|XP_002318101.1|predicted protein [Populus trichocarpa] >gi|222858774|gb|EEE96321.1| predicted protein [Populus trichocarpa]	XP_002318101	6.35e-92	74	343.969	318	237	1	F:binding				0	0.67	-34.561	30.9101	2.25e-05	0.00109936
comp32645_c0_seq1	PREDICTED: hypothetical protein [Vitis vinifera]	1647	gi|225469750|ref|XP_002270900.1|PREDICTED: hypothetical protein [Vitis vinifera]	XP_002270900	3.31e-63	66	247.669	245	162	1	F:hydrolase activity				0	0.67	-34.9354	30.1614	0.000530405	0.014085
comp28792_c0_seq4	unnamed protein product [Vitis vinifera]	1404	gi|297740638|emb|CBI30820.3|unnamed protein product [Vitis vinifera]	CBI30820	1.68e-73	67	281.567	248	168	4	C:membrane; P:transmembrane transport; P:metal ion transport; F:metal ion transmembrane transporter activity				0.01	0.66	-23.0501	5.89855	0.00140897	0.0297593
comp32230_c0_seq1	protein set domain	2221	gi|225466261|ref|XP_002269094.1|PREDICTED: hypothetical protein [Vitis vinifera]	XP_002269094	2.07e-107	66	172.17	205	136	2	F:molecular_function; P:biological_process				0	0.66	-34.732	30.568	9.64e-05	0.00361615
comp31239_c0_seq3	structural constituent of	2206	gi|225464291|ref|XP_002264817.1|PREDICTED: hypothetical protein [Vitis vinifera]	XP_002264817	1.52e-55	62	186.037	340	211	2	C:cytoplasm; C:organelle; C:intracellular	-			0	0.66	-34.7353	30.5615	9.64e-05	0.00361615
comp32494_c0_seq3	atp-dependent rna and dna	2192	gi|242032983|ref|XP_002463886.1|hypothetical protein SORBIDRAFT_01g008310 [Sorghum bicolor] >gi|241917740|gb|EER90884.1| hypothetical protein SORBIDRAFT_01g008310 [Sorghum bicolor]	XP_002463886	0	82	647.121	455	377	4	F:nucleic acid binding; F:nucleotide binding; C:mitochondrion; F:hydrolase activity	-			0	0.66	-34.733	30.5661	9.64e-05	0.00361615
comp32193_c0_seq1	PREDICTED: hypothetical protein [Vitis vinifera]	2074	gi|225435068|ref|XP_002281433.1|PREDICTED: hypothetical protein [Vitis vinifera] >gi|297746132|emb|CBI16188.3| unnamed protein product [Vitis vinifera]	XP_002281433	8.3e-78	62	296.59	387	240	3	F:molecular_function; P:biological_process; C:cellular_component				0	0.66	-34.7754	30.4814	0.000164799	0.00545685
comp34132_c1_seq5	protein kinase chloroplast	1969	gi|255563878|ref|XP_002522939.1|Protein kinase APK1B, chloroplast precursor, putative [Ricinus communis] >gi|223537833|gb|EEF39450.1| Protein kinase APK1B, chloroplast precursor, putative [Ricinus communis]	XP_002522939	6.52e-125	70	452.981	412	291	2	F:protein kinase activity; F:nucleotide binding	-			0	0.66	-34.8141	30.4038	0.00021796	0.00686496
comp34342_c0_seq10	myosin heavy chain protein	1920	gi|297597640|ref|NP_001044295.2|Os01g0757600 [Oryza sativa Japonica Group] >gi|255673699|dbj|BAF06209.2| Os01g0757600 [Oryza sativa Japonica Group]	NP_001044295	6.52e-13	75	80.8777	70	53	1	C:plastid	-			0	0.66	-34.8329	30.3664	0.00021796	0.00686496	1	p2	(GA)9	18	1	18	2	p3	(CGC)6	18	1001	1018
comp32696_c1_seq4	amino acid binding	1456	gi|255547636|ref|XP_002514875.1|amino acid binding protein, putative [Ricinus communis] >gi|223545926|gb|EEF47429.1| amino acid binding protein, putative [Ricinus communis]	XP_002514875	1.76e-65	62	254.988	381	237	2	F:amino acid binding; P:metabolic process				0	0.66	-35.0325	29.9671	0.00100641	0.022938
comp33043_c0_seq3	atp binding	565	gi|56561617|emb|CAG28412.1|S-receptor kinase-like protein 1 [Senecio squalidus]	CAG28412	2.82e-30	70	135.576	138	97	5	F:binding; C:cytoplasmic membrane-bounded vesicle; F:protein kinase activity; ; P:metabolic process	EC:2.7.11.0			4.96	0.65	-19.9706	-2.93293	0.00149543	0.03138
comp34326_c1_seq6	ww domain-containing protein	1899	gi|297852270|ref|XP_002894016.1|WW domain-containing protein [Arabidopsis lyrata subsp. lyrata] >gi|297339858|gb|EFH70275.1| WW domain-containing protein [Arabidopsis lyrata subsp. lyrata]	XP_002894016	9.26e-84	49	236.884	511	251	3	P:7-methylguanosine RNA capping; F:methyltransferase activity; P:RNA methylation				0.05	0.65	-21.5214	3.67722	0.00133434	0.0296445
comp34067_c1_seq21	PREDICTED: hypothetical protein [Vitis vinifera]	3603	gi|225424901|ref|XP_002269942.1|PREDICTED: hypothetical protein [Vitis vinifera]	XP_002269942	1.93e-175	57	385.185	578	334	0	-				0	0.65	-34.3907	31.2507	4.28e-06	0.000295463
comp33732_c0_seq7	rgs1 (regulator of g-protein signaling 1) g-protein coupled receptor	2492	gi|225425938|ref|XP_002267857.1|PREDICTED: hypothetical protein [Vitis vinifera] >gi|297738317|emb|CBI27518.3| unnamed protein product [Vitis vinifera]	XP_002267857	4.67e-62	69	244.588	211	147	12	P:biological_process; P:response to stress; P:response to abiotic stimulus; P:signal transduction; F:receptor activity; P:response to endogenous stimulus; F:protein binding; P:cell proliferation; P:regulation of biological process; F:enzyme regulator activity; C:nucleus; C:plasma membrane	-			0	0.65	-34.6525	30.727	5.79e-05	0.00236506
comp34506_c0_seq25	xylem serine proteinase 1	2129	gi|224077900|ref|XP_002305456.1|predicted protein [Populus trichocarpa] >gi|222848420|gb|EEE85967.1| predicted protein [Populus trichocarpa]	XP_002305456	1.25e-176	76	360.147	326	250	2	P:metabolic process; F:hydrolase activity	-			0	0.65	-34.7743	30.4835	0.000164799	0.00545685
comp34655_c1_seq27	ubiquitin-protein ligase, putative [Ricinus communis]	1937	gi|255580692|ref|XP_002531168.1|ubiquitin-protein ligase, putative [Ricinus communis] >gi|223529238|gb|EEF31211.1| ubiquitin-protein ligase, putative [Ricinus communis]	XP_002531168	2.18e-112	79	406.371	324	259	1	F:catalytic activity	-			0	0.65	-34.8411	30.3499	0.000290613	0.00863633
comp29099_c0_seq2	amino acid transporter	1674	gi|255570675|ref|XP_002526292.1|conserved hypothetical protein [Ricinus communis] >gi|223534373|gb|EEF36081.1| conserved hypothetical protein [Ricinus communis]	XP_002526292	1.34e-35	87	155.992	108	95	3	C:cell; F:transporter activity; P:transport	-			0	0.65	-24.2837	8.83223	0.000530405	0.014085
comp34193_c0_seq30	phosphatidylinositol transfer	1318	gi|218191478|gb|EEC73905.1|hypothetical protein OsI_08738 [Oryza sativa Indica Group]	EEC73905	1.17e-81	84	308.531	204	172	0	-				0	0.65	-35.1183	29.7955	0.00199605	0.038916	1	p2	(AG)9	18	1	18
comp32511_c0_seq2	ubiquitin-conjugating enzyme e2	1381	gi|224121530|ref|XP_002330723.1|predicted protein [Populus trichocarpa] >gi|118482721|gb|ABK93279.1| unknown [Populus trichocarpa] >gi|118483536|gb|ABK93666.1| unknown [Populus trichocarpa] >gi|118484632|gb|ABK94188.1| unknown [Populus trichocarpa] >gi|118484964|gb|ABK94347.1| unknown [Populus trichocarpa] >gi|222872499|gb|EEF09630.1| predicted protein [Populus trichocarpa]	XP_002330723	2.36e-71	72	155.221	118	85	9	P:protein metabolic process; P:catabolic process; P:anatomical structure morphogenesis; P:cell differentiation; P:multicellular organismal development; P:biological_process; F:catalytic activity; P:cellular protein modification process; F:protein binding; F:nucleotide binding; C:intracellular; C:protein complex; C:plasma membrane	EC:6.3.2.19			6.27	0.64	-18.5213	-3.28804	3.38e-05	0.00157877
comp32502_c1_seq8	er33 protein	613	gi|223944371|gb|ACN26269.1|unknown [Zea mays]	ACN26269	6.76e-26	74	121.324	99	74	2	F:transcription regulator activity; C:nucleus				6.23	0.64	-19.7021	-3.29085	0.000184741	0.00609219
comp33567_c0_seq10	protein phosphatase	2609	gi|307135864|gb|ADN33732.1|protein phosphatase 2c [Cucumis melo subsp. melo]	ADN33732	2.93e-107	75	394.815	336	255	2	F:phosphoprotein phosphatase activity; P:cellular protein modification process	EC:3.1.3.16		T cell receptor signaling pathway;	3.31	0.64	-18.0641	-2.36531	0.0015989	0.0334064
comp24370_c0_seq1	hydroxyproline-rich glycoprotein family protein	1896	gi|224096852|ref|XP_002310761.1|predicted protein [Populus trichocarpa] >gi|222853664|gb|EEE91211.1| predicted protein [Populus trichocarpa]	XP_002310761	1.31e-90	75	338.961	294	221	0	-				3.2	0.64	-18.554	-2.32841	0.00223254	0.0430243	1	p2	(TC)9	18	1878	1895
comp33609_c0_seq12	PREDICTED: hypothetical protein [Vitis vinifera]	3760	gi|225452909|ref|XP_002278808.1|PREDICTED: hypothetical protein [Vitis vinifera]	XP_002278808	1.14e-163	66	582.793	647	431	0	-				0	0.64	-34.3671	31.2978	3.54e-06	0.000256217
comp34490_c1_seq4	kinesin light	2220	gi|225451383|ref|XP_002264885.1|PREDICTED: hypothetical protein [Vitis vinifera]	XP_002264885	3.15e-147	70	527.324	533	376	2	F:binding; F:identical protein binding				0	0.64	-34.7507	30.5307	0.000125561	0.00444328
comp34515_c2_seq11	atp binding	2157	gi|225434590|ref|XP_002279113.1|PREDICTED: hypothetical protein [Vitis vinifera]	XP_002279113	6.69e-70	54	270.396	466	252	3	F:ATP binding; F:damaged DNA binding; P:mismatch repair				0	0.64	-34.7767	30.4786	0.000164799	0.00545685
comp34678_c2_seq8	rglg1 (ring domain ligase1) protein binding zinc ion binding	1736	gi|224102381|ref|XP_002312658.1|predicted protein [Populus trichocarpa] >gi|222852478|gb|EEE90025.1| predicted protein [Populus trichocarpa]	XP_002312658	2.33e-147	76	527.324	423	325	4	P:metabolic process; F:binding; C:plasma membrane	-			0	0.64	-34.9239	30.1843	0.000530405	0.014085
comp34033_c0_seq13	PREDICTED: hypothetical protein [Vitis vinifera]	1643	gi|225435022|ref|XP_002284193.1|PREDICTED: hypothetical protein [Vitis vinifera] >gi|297746114|emb|CBI16170.3| unnamed protein product [Vitis vinifera]	XP_002284193	4.04e-61	80	240.736	186	149	0	-				0	0.64	-34.9665	30.0992	0.000726851	0.018104
comp34620_c0_seq3	lectin-like receptor kinase 1 1	1521	gi|224095075|ref|XP_002310341.1|predicted protein [Populus trichocarpa] >gi|222853244|gb|EEE90791.1| predicted protein [Populus trichocarpa]	XP_002310341	1.06e-76	58	292.352	410	241	2	F:protein kinase activity; F:nucleotide binding	-			4.78	0.63	-18.5871	-2.91586	0.000270517	0.00843253
comp34632_c0_seq17	AC024594_8unknown protein [Oryza sativa Japonica Group]	4854	gi|13384376|gb|AAK21344.1|AC024594_8unknown protein [Oryza sativa Japonica Group]	AAK21344	0	80	555.058	436	349	1	F:phospholipid binding		IPR005331; G3DSA:3.40.50.300 (GENE3D), SignalP-NN(euk) (SIGNALP), tmhmm (TMHMM)		3.15	0.63	-17.2225	-2.33142	0.00127864	0.0285908
comp34419_c0_seq5	at1g68060 t23k23_9	3420	gi|9945080|gb|AAG03117.1|AC004133_11F5A9.19 [Arabidopsis thaliana]	AAG03117	2.14e-81	76	240.736	241	184	4	P:cytoskeleton organization; C:cytoskeleton; C:protein complex; F:cytoskeletal protein binding	-			0	0.63	-34.447	31.138	7.72e-06	0.000465641
comp33996_c0_seq30	Hemolysin A, putative [Ricinus communis]	2461	gi|255572704|ref|XP_002527285.1|Hemolysin A, putative [Ricinus communis] >gi|223533378|gb|EEF35129.1| Hemolysin A, putative [Ricinus communis]	XP_002527285	6.19e-75	84	287.345	193	164	4	F:RNA binding; P:metabolic process; P:symbiosis, encompassing mutualism through parasitism; F:transferase activity	EC:2.1.1.0			0	0.63	-34.6884	30.6552	7.45e-05	0.00291638
comp27428_c0_seq1	thioredoxin family protein	2164	gi|224136768|ref|XP_002326940.1|predicted protein [Populus trichocarpa] >gi|222835255|gb|EEE73690.1| predicted protein [Populus trichocarpa]	XP_002326940	8.56e-41	74	173.711	140	104	6	F:electron carrier activity; P:cellular homeostasis; P:regulation of biological process; P:metabolic process; C:plastid; F:catalytic activity	-			0	0.63	-34.7854	30.4613	0.000164799	0.00545685
comp33271_c0_seq9	Os04g0602600 [Oryza sativa Japonica Group]	3038	gi|115460348|ref|NP_001053774.1|Os04g0602600 [Oryza sativa Japonica Group] >gi|38344148|emb|CAE01824.2| OSJNBa0041A02.15 [Oryza sativa Japonica Group] >gi|113565345|dbj|BAF15688.1| Os04g0602600 [Oryza sativa Japonica Group] >gi|125549608|gb|EAY95430.1| hypothetical protein OsI_17272 [Oryza sativa Indica Group]	NP_001053774	0	68	640.188	753	516	1	C:mitochondrion	-			3.83	0.62	-17.7653	-2.62864	0.000398726	0.0111898
comp34593_c2_seq56	atp binding	3720	gi|297743033|emb|CBI35900.3|unnamed protein product [Vitis vinifera]	CBI35900	0	63	551.206	815	514	7	F:ATPase activity; F:ATP binding; P:protein complex assembly; F:nucleotide binding; F:nucleoside-triphosphatase activity; P:ATP catabolic process; C:nucleus				0	0.62	-34.4056	31.221	5.19e-06	0.000342684
comp34231_c6_seq34	protein kinase	2000	gi|297735543|emb|CBI18037.3|unnamed protein product [Vitis vinifera]	CBI18037	1.26e-99	70	369.007	451	316	4	F:ATP binding; F:protein kinase activity; P:protein phosphorylation; F:kinase activity				0	0.62	-34.8487	30.3348	0.000290613	0.00863633
comp32054_c1_seq3	bhlh transcription factor	1796	gi|224128880|ref|XP_002320444.1|hypothetical protein POPTRDRAFT_572918 [Populus trichocarpa] >gi|222861217|gb|EEE98759.1| hypothetical protein POPTRDRAFT_572918 [Populus trichocarpa]	XP_002320444	3.25e-43	82	181.415	139	114	3	C:nucleus; F:transcription regulator activity; ; P:regulation of biological process	-			0	0.62	-34.9243	30.1835	0.000530405	0.014085	1	p2	(AG)10	20	1777	1796
comp31624_c1_seq2	leucine rich repeat family expressed	1726	gi|108707866|gb|ABF95661.1|Leucine Rich Repeat family protein, expressed [Oryza sativa Japonica Group]	ABF95661	1.2e-154	74	306.99	274	204	5	F:ATP binding; F:protein kinase activity; P:protein phosphorylation; C:integral to membrane; C:membrane				0	0.62	-34.9585	30.1152	0.000726851	0.018104
comp34083_c0_seq23	hypothetical protein [Arabidopsis thaliana]	1677	gi|110737985|dbj|BAF00928.1|hypothetical protein [Arabidopsis thaliana]	BAF00928	9.03e-55	72	126.716	108	78	0	-				0	0.62	-34.9773	30.0775	0.000726851	0.018104
comp34679_c1_seq45	transferring glycosyl	1665	gi|255566618|ref|XP_002524293.1|transferase, transferring glycosyl groups, putative [Ricinus communis] >gi|223536384|gb|EEF38033.1| transferase, transferring glycosyl groups, putative [Ricinus communis]	XP_002524293	3.49e-127	82	308.531	233	193	9	P:multicellular organismal development; P:biosynthetic process; ; P:secondary metabolic process; P:carbohydrate metabolic process; F:transferase activity; C:vacuole; P:lipid metabolic process; P:reproduction; P:response to stress; P:response to abiotic stimulus	EC:2.4.1.173			0	0.62	-34.9841	30.0638	0.000726851	0.018104
comp33357_c0_seq4	regulatory protein	1642	gi|45331147|gb|AAS57869.1|NPR1 [Carica papaya]	AAS57869	4.52e-129	76	466.463	398	306	0	-				0	0.62	-34.9934	30.0454	0.000726851	0.018104
comp32956_c0_seq14	calcium lipid binding	1626	gi|225449024|ref|XP_002272997.1|PREDICTED: hypothetical protein [Vitis vinifera] >gi|296086005|emb|CBI31446.3| unnamed protein product [Vitis vinifera]	XP_002272997	1.7e-133	76	229.95	181	139	0	-				0	0.62	-35.0041	30.0239	0.00100641	0.022938	1	p3	(GGC)6	18	1584	1601
comp33563_c1_seq1	r2r3-myb transcription	2057	gi|225449813|ref|XP_002275846.1|PREDICTED: hypothetical protein [Vitis vinifera] >gi|298205121|emb|CBI40642.3| unnamed protein product [Vitis vinifera]	XP_002275846	5.52e-66	51	257.299	459	237	2	C:nucleus; F:DNA binding				3.89	0.61	-18.3319	-2.68356	0.000481091	0.0134095
comp33051_c0_seq8	heparanase-like protein 2 expressed	1406	gi|242083920|ref|XP_002442385.1|hypothetical protein SORBIDRAFT_08g019250 [Sorghum bicolor] >gi|241943078|gb|EES16223.1| hypothetical protein SORBIDRAFT_08g019250 [Sorghum bicolor]	XP_002442385	5.69e-138	77	495.738	398	308	1	F:catalytic activity	-			3.35	0.61	-18.9884	-2.46876	0.00235859	0.0449348
comp31913_c0_seq1	mutant cincinnata	3113	gi|307557075|gb|ADN51990.1|lanceolate [Capsicum annuum]	ADN51990	1.8e-74	57	286.189	390	223	0	-				0.02	0.61	-21.4401	4.72986	0.000127312	0.0044823
comp34680_c1_seq13	aminoacylase like protein	3903	gi|225459515|ref|XP_002285843.1|PREDICTED: hypothetical protein [Vitis vinifera]	XP_002285843	5.17e-167	81	593.964	423	346	1	C:mitochondrion	-			0	0.61	-34.3791	31.2739	4.28e-06	0.000295463	1	p2	(AG)10	20	1	20	2	p3	(TCC)7	21	2339	2359
comp34589_c0_seq19	hmg protein	3027	gi|225463454|ref|XP_002275908.1|PREDICTED: hypothetical protein [Vitis vinifera] >gi|297740668|emb|CBI30850.3| unnamed protein product [Vitis vinifera]	XP_002275908	2.31e-26	94	126.331	67	63	4	F:DNA binding; F:sequence-specific DNA binding transcription factor activity; C:nucleoplasm; C:protein complex; ; P:regulation of biological process	-			0	0.61	-34.5679	30.8963	2.25e-05	0.00109936	1	p3	(CGG)6	18	2561	2578
comp34004_c0_seq6	rna binding	2989	gi|225460909|ref|XP_002278970.1|PREDICTED: hypothetical protein [Vitis vinifera]	XP_002278970	2.18e-53	57	216.083	323	187	3	F:RNA binding; P:RNA processing; C:mitochondrion				0	0.61	-34.5757	30.8807	2.82e-05	0.00132761
comp34067_c1_seq47	unnamed protein product [Vitis vinifera]	2550	gi|296085507|emb|CBI29239.3|unnamed protein product [Vitis vinifera]	CBI29239	2.52e-150	56	373.244	589	331	0	-				0	0.61	-34.6818	30.6685	7.45e-05	0.00291638
comp30830_c1_seq2	unnamed protein product [Vitis vinifera]	1798	gi|297739454|emb|CBI29636.3|unnamed protein product [Vitis vinifera]	CBI29636	2.16e-87	81	328.176	259	212	4	F:RNA binding; C:cytoplasm; P:nucleobase-containing compound metabolic process; C:nucleus	-			0	0.61	-34.9349	30.1622	0.000530405	0.014085
comp32618_c0_seq11	cysteine proteinase	1754	gi|255580698|ref|XP_002531171.1|Cysteine proteinase inhibitor, putative [Ricinus communis] >gi|223529241|gb|EEF31214.1| Cysteine proteinase inhibitor, putative [Ricinus communis]	XP_002531171	9.65e-08	65	63.5438	83	54	1	F:cysteine-type endopeptidase inhibitor activity				0	0.61	-34.9571	30.1178	0.000726851	0.018104
comp31781_c0_seq7	serine arginine rich splicing	1569	gi|225451102|ref|XP_002265951.1|PREDICTED: similar to RNA recognition motif family protein, expressed [Vitis vinifera] >gi|298205010|emb|CBI34317.3| unnamed protein product [Vitis vinifera]	XP_002265951	2.11e-35	73	155.221	148	109	3	F:nucleic acid binding; C:organelle; C:intracellular; F:nucleotide binding	-			0	0.61	-35.0419	29.9484	0.00100641	0.022938
comp27799_c0_seq3	cytokinin dehydrogenase 6	1566	gi|312261195|ref|NP_001185959.1|cytokinin dehydrogenase 6 [Zea mays] >gi|310896825|gb|ADP38082.1| cytokinin dehydrogenase 6 [Zea mays]	NP_001185959	1.56e-22	63	112.464	119	75	3	C:cytoplasmic membrane-bounded vesicle; P:generation of precursor metabolites and energy; F:catalytic activity	EC:1.5.99.12		Zeatin biosynthesis;	0	0.61	-35.0359	29.9602	0.00100641	0.022938
comp28642_c0_seq3	phd finger transcription	1491	gi|225447109|ref|XP_002273680.1|PREDICTED: hypothetical protein [Vitis vinifera] >gi|297739198|emb|CBI28849.3| unnamed protein product [Vitis vinifera]	XP_002273680	1.86e-110	95	404.445	211	201	2	F:binding; F:DNA binding	-			0	0.61	-35.0744	29.8833	0.00140897	0.0297593
comp32494_c0_seq11	ac087852_27 mitochondrial rna helicase	1451	gi|242032983|ref|XP_002463886.1|hypothetical protein SORBIDRAFT_01g008310 [Sorghum bicolor] >gi|241917740|gb|EER90884.1| hypothetical protein SORBIDRAFT_01g008310 [Sorghum bicolor]	XP_002463886	1.27e-148	80	531.176	387	313	4	F:nucleic acid binding; F:nucleotide binding; C:mitochondrion; F:hydrolase activity	-			0	0.61	-35.0886	29.855	0.00140897	0.0297593
comp28392_c0_seq4	atp binding protein	2238	gi|255575293|ref|XP_002528550.1|protein kinase, putative [Ricinus communis] >gi|223532052|gb|EEF33862.1| protein kinase, putative [Ricinus communis]	XP_002528550	0	75	504.212	445	335	2	F:protein kinase activity; F:nucleotide binding	-			4.02	0.6	-18.1893	-2.73784	0.00036988	0.0108586	1	p2	(GA)10	20	2219	2238
comp34386_c0_seq20	conserved hypothetical protein [Ricinus communis]	9816	gi|255578791|ref|XP_002530252.1|conserved hypothetical protein [Ricinus communis] >gi|223530218|gb|EEF32122.1| conserved hypothetical protein [Ricinus communis]	XP_002530252	0	65	1973.75	2425	1586	0	-		no IPS match		0	0.6	-33.7295	32.573	2.98e-09	9.35e-07
comp33295_c7_seq1	leucine-rich repeat receptor protein kinase exs	2943	gi|115468730|ref|NP_001057964.1|Os06g0589800 [Oryza sativa Japonica Group] >gi|50725436|dbj|BAD32908.1| putative receptor-like protein kinase 2 [Oryza sativa Japonica Group] >gi|113596004|dbj|BAF19878.1| Os06g0589800 [Oryza sativa Japonica Group] >gi|218198467|gb|EEC80894.1| hypothetical protein OsI_23539 [Oryza sativa Indica Group] >gi|222635820|gb|EEE65952.1| hypothetical protein OsJ_21833 [Ory…	NP_001057964	0	83	1196.03	943	783	9	F:receptor activity; P:cellular protein modification process; F:nucleotide binding; C:cell; F:protein kinase activity; P:metabolic process; F:catalytic activity; P:signal transduction;	EC:2.7.11.0; EC:1.3.1.74			0	0.6	-34.5941	30.8438	2.82e-05	0.00132761
comp29331_c0_seq2	unnamed protein product [Vitis vinifera]	1688	gi|297740115|emb|CBI30297.3|unnamed protein product [Vitis vinifera]	CBI30297	9.12e-24	60	116.701	174	105	3	P:Golgi vesicle transport; P:vesicle-mediated transport; C:membrane				0	0.6	-34.9929	30.0463	0.000726851	0.018104
comp33264_c0_seq3	hypothetical protein OsI_20665 [Oryza sativa Indica Group]	1428	gi|218197118|gb|EEC79545.1|hypothetical protein OsI_20665 [Oryza sativa Indica Group]	EEC79545	2.78e-07	74	61.6178	51	38	2	P:proteolysis; F:ATP-dependent peptidase activity				0	0.6	-35.1139	29.8043	0.00199605	0.038916
comp33953_c0_seq34	hexokinase 6	1385	gi|45387415|gb|AAS60198.1|hexokinase 6 [Nicotiana tabacum]	AAS60198	3.29e-114	67	416.772	437	293	2	P:metabolic process; F:transferase activity	-			0	0.6	-35.1436	29.7449	0.00199605	0.038916
comp33516_c0_seq1	ns1 asparagine-trna ligase	2384	gi|297744376|emb|CBI37350.3|unnamed protein product [Vitis vinifera]	CBI37350	8.38e-126	92	362.073	219	203	11	F:catalytic activity; P:translation; P:nucleobase-containing compound metabolic process; ; F:nucleic acid binding; C:mitochondrion; P:reproduction; P:multicellular organismal development; F:nucleotide binding; C:plastid	EC:6.1.1.22; EC:6.1.1.12		Aminoacyl-tRNA biosynthesis;Aminoacyl-tRNA biosynthesis;	3.55	0.59	-18.2063	-2.5955	0.000743891	0.0184865
comp33492_c1_seq1	PREDICTED: hypothetical protein [Vitis vinifera]	7849	gi|225459062|ref|XP_002283760.1|PREDICTED: hypothetical protein [Vitis vinifera]	XP_002283760	0	75	2784.98	2433	1842	1	F:binding		IPR000409; IPR001680; IPR008985; IPR011989; IPR013320; IPR015943; IPR016024; IPR017986; IPR019775; IPR023362; PTHR13743 (PANTHER), PF13385 (PFAM), SignalP-NN(euk) (SIGNALP), SSF50729 (SUPERFAMILY)		0.1	0.59	-19.079	2.58663	0.00132588	0.0295514
comp34561_c0_seq43	emb2421 (embryo defective 2421) monooxygenase oxidoreductase	2021	gi|224100055|ref|XP_002311726.1|predicted protein [Populus trichocarpa] >gi|222851546|gb|EEE89093.1| predicted protein [Populus trichocarpa]	XP_002311726	0	82	466.848	324	268	3	P:reproduction; P:embryo development; F:catalytic activity; P:metabolic process	-			0	0.59	-34.8742	30.2837	0.000290613	0.00863633
comp34554_c0_seq31	l-galactose dehydrogenase	1654	gi|225429064|ref|XP_002270562.1|PREDICTED: similar to L-galactose dehydrogenase [Vitis vinifera] >gi|297736345|emb|CBI25068.3| unnamed protein product [Vitis vinifera]	XP_002270562	1.34e-112	90	411.764	259	235	9	F:catalytic activity; F:binding; P:metabolic process;	EC:1.4.1.3; EC:1.3.2.3		Alanine, aspartate and glutamate metabolism;Ascorbate and aldarate metabolism;Arginine and proline metabolism;Nitrogen metabolism;D-Glutamine and D-glutamate metabolism;	0	0.59	-35.0232	29.9856	0.00100641	0.022938
comp34651_c0_seq3	nuclear pore complex protein	5801	gi|222637707|gb|EEE67839.1|hypothetical protein OsJ_25626 [Oryza sativa Japonica Group]	EEE67839	3.86e-97	52	362.459	842	441	0	-		IPR026054; PTHR23193:SF14 (PANTHER)		0	0.58	-34.1236	31.7849	2.57e-07	3.18e-05	1	p3	(GCC)6	18	3385	3402
comp34712_c0_seq24	hypothetical protein SORBIDRAFT_01g019330 [Sorghum bicolor]	4591	gi|242039377|ref|XP_002467083.1|hypothetical protein SORBIDRAFT_01g019330 [Sorghum bicolor] >gi|241920937|gb|EER94081.1| hypothetical protein SORBIDRAFT_01g019330 [Sorghum bicolor]	XP_002467083	5.84e-125	77	454.521	419	324	1	F:binding				0	0.58	-34.2987	31.4346	1.72e-06	0.000141713	1	p3	(GCT)6	18	2124	2141	2	p4	(GCGA)5	20	2958	2977
comp34229_c0_seq4	PREDICTED: hypothetical protein [Vitis vinifera]	2641	gi|225440550|ref|XP_002276167.1|PREDICTED: hypothetical protein [Vitis vinifera] >gi|297740278|emb|CBI30460.3| unnamed protein product [Vitis vinifera]	XP_002276167	3.45e-63	82	248.44	180	149	4	F:DNA binding; F:nuclease activity; P:response to stress; P:DNA metabolic process; C:plastid	-			0	0.58	-34.6958	30.6405	7.45e-05	0.00291638	1	p2	(TC)9	18	1	18
comp34067_c1_seq54	unnamed protein product [Vitis vinifera]	2473	gi|296085507|emb|CBI29239.3|unnamed protein product [Vitis vinifera]	CBI29239	1.86e-154	58	386.341	566	331	0	-				0	0.58	-34.7481	30.536	0.000125561	0.00444328
comp34004_c0_seq14	rna binding	2453	gi|225460909|ref|XP_002278970.1|PREDICTED: hypothetical protein [Vitis vinifera]	XP_002278970	1.74e-53	57	216.083	323	187	3	F:RNA binding; P:RNA processing; C:mitochondrion				0	0.58	-34.7448	30.5426	0.000125561	0.00444328
comp34591_c1_seq3	PREDICTED: hypothetical protein [Vitis vinifera]	2054	gi|225459779|ref|XP_002285907.1|PREDICTED: hypothetical protein [Vitis vinifera] >gi|302141700|emb|CBI18903.3| unnamed protein product [Vitis vinifera]	XP_002285907	3.59e-49	85	201.445	155	133	0	-				0	0.58	-34.8734	30.2853	0.000290613	0.00863633
comp33096_c2_seq1	ncbp1_orysj ame: full=nuclear cap-binding protein subunit 1 ame: full=80 kda nuclear cap-binding protein short=cbp80 short=ncbp 80 kda subunit	2031	gi|115452993|ref|NP_001050097.1|Os03g0347200 [Oryza sativa Japonica Group] >gi|122247026|sp|Q10LJ0.1|NCBP1_ORYSJ RecName: Full=Nuclear cap-binding protein subunit 1; AltName: Full=80 kDa nuclear cap-binding protein; Short=CBP80; Short=NCBP 80 kDa subunit >gi|108708115|gb|ABF95910.1| MIF4G domain containing protein, expressed [Oryza sativa Japonica Group] >gi|113548568|dbj|BAF12011.1| Os03g0347200…	NP_001050097	0	78	410.223	325	255	2	F:binding; P:RNA metabolic process				0	0.58	-25.2344	10.9308	0.000390825	0.0109871
comp30353_c0_seq2	interleukin-1 receptor-associated	1697	gi|224124542|ref|XP_002330049.1|predicted protein [Populus trichocarpa] >gi|222871474|gb|EEF08605.1| predicted protein [Populus trichocarpa]	XP_002330049	3.82e-54	74	217.624	210	156	2	F:protein kinase activity; F:nucleotide binding	-			3.16	0.57	-18.8098	-2.48016	0.00141492	0.0298645
comp34632_c0_seq1	AC024594_8unknown protein [Oryza sativa Japonica Group]	5066	gi|13384376|gb|AAK21344.1|AC024594_8unknown protein [Oryza sativa Japonica Group]	AAK21344	0	73	535.028	477	349	1	F:phospholipid binding		IPR009769; PTHR31085 (PANTHER), PTHR31085:SF0 (PANTHER), SignalP-NN(euk) (SIGNALP)		0	0.57	-34.2459	31.5403	1.03e-06	9.54e-05
comp34588_c0_seq11	dna helicase	4121	gi|297739574|emb|CBI29756.3|unnamed protein product [Vitis vinifera]	CBI29756	0	81	704.131	544	443	7	F:hydrolase activity; P:DNA metabolic process; P:biosynthetic process; F:nucleic acid binding; F:nucleotide binding; P:response to stress; C:chromosome	-			0	0.57	-34.3869	31.2583	4.28e-06	0.000295463
comp34460_c0_seq14	selenium-binding protein	3705	gi|225445472|ref|XP_002281953.1|PREDICTED: hypothetical protein [Vitis vinifera]	XP_002281953	8.12e-130	65	470.315	570	372	1	C:mitochondrion				0	0.57	-34.4687	31.0947	9.48e-06	0.000549329
comp34067_c1_seq40	unnamed protein product [Vitis vinifera]	3051	gi|296085507|emb|CBI29239.3|unnamed protein product [Vitis vinifera]	CBI29239	6.33e-163	58	386.341	566	331	0	-				0	0.57	-34.6087	30.8147	3.57e-05	0.00159344
comp34389_c0_seq1	generative cell specific-1	2896	gi|225426838|ref|XP_002276704.1|PREDICTED: hypothetical protein [Vitis vinifera]	XP_002276704	0	79	805.053	569	454	3	C:plasma membrane; C:endoplasmic reticulum; P:reproduction; P:cell differentiation	-			0	0.57	-34.6376	30.7569	4.53e-05	0.00194688	1	p2	(CT)9	18	2878	2895
comp34655_c1_seq8	ubiquitin-protein ligase, putative [Ricinus communis]	2168	gi|255580692|ref|XP_002531168.1|ubiquitin-protein ligase, putative [Ricinus communis] >gi|223529238|gb|EEF31211.1| ubiquitin-protein ligase, putative [Ricinus communis]	XP_002531168	1.29e-121	80	442.195	345	278	1	F:catalytic activity	-			0	0.57	-34.8483	30.3356	0.000290613	0.00863633
comp34749_c0_seq1	nol1 nop2 sun family protein	2077	gi|226507554|ref|NP_001151492.1|NOL1R [Zea mays] >gi|195647210|gb|ACG43073.1| NOL1R [Zea mays]	NP_001151492	3.51e-141	76	207.608	165	127	3	F:molecular_function; P:biological_process; C:cellular_component				0	0.57	-34.8773	30.2774	0.000390825	0.0109871
comp32474_c1_seq4	unnamed protein product [Vitis vinifera]	1990	gi|296088316|emb|CBI36761.3|unnamed protein product [Vitis vinifera]	CBI36761	1.32e-24	41	119.783	417	175	0	-				0	0.57	-34.9172	30.1978	0.000530405	0.014085
comp34602_c3_seq7	splicing endonuclease positive effector	1798	gi|302141933|emb|CBI19136.3|unnamed protein product [Vitis vinifera]	CBI19136	2.17e-71	59	275.018	363	217	1	F:endonuclease activity				0	0.57	-34.9841	30.0638	0.000726851	0.018104
comp34588_c0_seq26	dna helicase	1748	gi|255579679|ref|XP_002530679.1|DNA helicase hus2, putative [Ricinus communis] >gi|223529772|gb|EEF31710.1| DNA helicase hus2, putative [Ricinus communis]	XP_002530679	8.55e-65	54	253.062	470	255	1	F:catalytic activity	-			0	0.57	-35.0065	30.0191	0.00100641	0.022938
comp34564_c0_seq17	unnamed protein product [Vitis vinifera]	1642	gi|297745488|emb|CBI40568.3|unnamed protein product [Vitis vinifera]	CBI40568	2.39e-13	43	82.0333	193	84	2	F:molecular_function; P:biological_process				0	0.57	-35.0579	29.9162	0.00140897	0.0297593
comp30874_c0_seq1	hypothetical protein SORBIDRAFT_04g024600 [Sorghum bicolor]	1487	gi|242065628|ref|XP_002454103.1|hypothetical protein SORBIDRAFT_04g024600 [Sorghum bicolor] >gi|241933934|gb|EES07079.1| hypothetical protein SORBIDRAFT_04g024600 [Sorghum bicolor]	XP_002454103	7.13e-70	67	269.626	256	172	0	-				0	0.57	-35.1211	29.7899	0.00199605	0.038916
comp34449_c0_seq21	myb transcription factor	1470	gi|225441587|ref|XP_002281643.1|PREDICTED: hypothetical protein [Vitis vinifera]	XP_002281643	2.96e-52	52	211.075	331	175	2	C:nucleus; F:DNA binding				0	0.57	-35.1278	29.7766	0.00199605	0.038916
comp22272_c0_seq1	tRNA-dihydrouridine synthase, putative [Ricinus communis]	3859	gi|255543897|ref|XP_002513011.1|tRNA-dihydrouridine synthase, putative [Ricinus communis] >gi|223548022|gb|EEF49514.1| tRNA-dihydrouridine synthase, putative [Ricinus communis]	XP_002513011	0	71	635.18	603	429	1	F:binding	-			5.03	0.56	-17.2996	-3.17697	2.46e-05	0.00119987
comp33434_c1_seq18	vacuolar membrane protein	1774	gi|225447639|ref|XP_002271384.1|PREDICTED: hypothetical protein [Vitis vinifera] >gi|296084966|emb|CBI28381.3| unnamed protein product [Vitis vinifera]	XP_002271384	0	82	644.425	514	423	1	F:binding	-			0.02	0.56	-22.5768	5.13693	0.000726851	0.018104
comp33687_c0_seq3	uracil dna glycosylase family protein	2663	gi|225425065|ref|XP_002271878.1|PREDICTED: hypothetical protein [Vitis vinifera]	XP_002271878	4.05e-118	78	286.96	225	176	3	F:hydrolase activity; C:mitochondrion; P:response to stress; P:DNA metabolic process	-			0	0.56	-34.7189	30.5943	9.64e-05	0.00361615
comp33409_c0_seq15	unnamed protein product [Vitis vinifera]	2650	gi|296086845|emb|CBI33012.3|unnamed protein product [Vitis vinifera]	CBI33012	5.03e-38	47	164.851	334	159	0	-				0	0.56	-34.7154	30.6013	9.64e-05	0.00361615
comp34185_c0_seq31	tellurite resistance protein	1961	gi|302143741|emb|CBI22602.3|unnamed protein product [Vitis vinifera]	CBI22602	1.94e-145	71	521.161	530	378	1	C:cell	-			0	0.56	-34.9375	30.1571	0.000530405	0.014085
comp24094_c0_seq4	aspartate aminotransferase	1689	gi|296082448|emb|CBI21453.3|unnamed protein product [Vitis vinifera]	CBI21453	6.49e-171	88	605.52	411	362	6	F:binding; P:biosynthetic process; ; F:transferase activity; F:catalytic activity; C:plastid	EC:4.4.1.14		Cysteine and methionine metabolism;	4.61	0.55	-18.5685	-3.07903	0.000117108	0.00434422
comp34705_c2_seq10	predicted protein [Populus trichocarpa]	3175	gi|224146560|ref|XP_002326051.1|predicted protein [Populus trichocarpa] >gi|222862926|gb|EEF00433.1| predicted protein [Populus trichocarpa]	XP_002326051	3.49e-57	86	228.794	147	127	0	-				0	0.55	-34.5998	30.8326	3.57e-05	0.00159344	1	p2	(AG)9	18	1112	1129	2	p2	(TC)10	20	3156	3175
comp34332_c0_seq19	brassinosteroid insensitive 1-associated receptor kinase 1	2903	gi|225442377|ref|XP_002276589.1|PREDICTED: hypothetical protein [Vitis vinifera]	XP_002276589	1.16e-168	58	598.971	868	507	1	F:transferase activity	-			0	0.55	-34.663	30.706	5.79e-05	0.00236506
comp33873_c0_seq1	predicted protein [Populus trichocarpa]	2107	gi|224130386|ref|XP_002320824.1|predicted protein [Populus trichocarpa] >gi|222861597|gb|EEE99139.1| predicted protein [Populus trichocarpa]	XP_002320824	2.26e-164	74	577.015	603	448	3	F:catalytic activity; P:metabolic process; F:binding	EC:1.1.1.0			0	0.55	-34.899	30.2341	0.000390825	0.0109871	1	p2	(GA)9	18	1	18
comp34296_c1_seq10	floral homeotic protein	2033	gi|5081555|gb|AAD39439.1|AF132001_1PHAP2A protein [Petunia x hybrida]	AAD39439	2.81e-46	86	191.815	136	118	7	F:sequence-specific DNA binding transcription factor activity; F:DNA binding; P:metabolic process; ; P:regulation of biological process; F:catalytic activity; C:nucleoplasm; C:protein complex	EC:1.3.1.74			0	0.55	-34.9205	30.1911	0.000530405	0.014085	1	p2	(GA)10	20	1	20
comp29884_c0_seq1	phosphatidylinositol-4-phosphate 5-	1799	gi|225459461|ref|XP_002284379.1|PREDICTED: hypothetical protein [Vitis vinifera]	XP_002284379	2.05e-146	71	524.242	422	301	5	P:lipid metabolic process; F:actin binding; C:plasma membrane; F:kinase activity	EC:2.7.1.68		Inositol phosphate metabolism;Phosphatidylinositol signaling system;	0	0.55	-35.0127	30.0068	0.00100641	0.022938	1	p3	(AAG)6	18	312	329
comp34672_c1_seq8	unknown [Zea mays]	1641	gi|224035997|gb|ACN37074.1|unknown [Zea mays]	ACN37074	3.87e-96	74	357.066	298	221	1	C:cytoplasmic membrane-bounded vesicle	-			0	0.55	-35.0744	29.8833	0.00140897	0.0297593
comp33637_c1_seq35	unknown [Zea mays]	1496	gi|224029073|gb|ACN33612.1|unknown [Zea mays]	ACN33612	1.73e-39	61	168.703	200	123	2	F:transcription regulator activity; C:nucleus				0	0.55	-35.1425	29.7472	0.00199605	0.038916
comp32411_c0_seq2	af246715_1actin-like protein	1336	gi|7960247|gb|AAF71265.1|AF246715_1actin-like protein [Phalaenopsis hybrid cultivar]	AAF71265	0	99	743.806	377	376	3	C:cytoskeleton; C:cytoplasm; F:nucleotide binding	-			3.63	0.54	-19.0921	-2.75483	0.000943639	0.0228866	1	p2	(GA)9	18	1	18
comp28618_c0_seq2	hypothetical protein RCOM_0656430 [Ricinus communis]	2395	gi|255585509|ref|XP_002533446.1|hypothetical protein RCOM_0656430 [Ricinus communis] >gi|223526708|gb|EEF28942.1| hypothetical protein RCOM_0656430 [Ricinus communis]	XP_002533446	2.73e-11	41	75.8702	287	120	0	-				3.59	0.54	-18.2529	-2.73457	0.000398695	0.0111898
comp28823_c0_seq1	oligopeptide transporter	1078	gi|242095298|ref|XP_002438139.1|hypothetical protein SORBIDRAFT_10g008670 [Sorghum bicolor] >gi|241916362|gb|EER89506.1| hypothetical protein SORBIDRAFT_10g008670 [Sorghum bicolor]	XP_002438139	5.16e-58	60	229.565	345	209	1	C:cell	-			3.48	0.54	-19.428	-2.68525	0.00119786	0.0268713	1	p2	(TC)10	20	1059	1078
comp30751_c0_seq3	pentatricopeptide repeat-containing protein	3908	gi|223946989|gb|ACN27578.1|unknown [Zea mays]	ACN27578	4.74e-128	67	464.537	511	343	1	F:binding				0	0.54	-34.4721	31.0879	9.48e-06	0.000549329
comp33609_c0_seq9	PREDICTED: hypothetical protein [Vitis vinifera]	3824	gi|225452909|ref|XP_002278808.1|PREDICTED: hypothetical protein [Vitis vinifera]	XP_002278808	4.38e-167	73	519.235	470	345	0	-				0	0.54	-34.4789	31.0744	1.17e-05	0.000648351
comp33816_c0_seq2	receptor like protein kinase	2733	gi|52353491|gb|AAU44057.1|putative receptor like protein kinase [Oryza sativa Japonica Group]	AAU44057	4.73e-148	56	530.406	883	495	1	C:cytoplasmic membrane-bounded vesicle				0	0.54	-34.7202	30.5917	9.64e-05	0.00361615
comp34063_c0_seq13	fructose- -	2637	gi|255583346|ref|XP_002532434.1|Fructose-1,6-bisphosphatase, cytosolic, putative [Ricinus communis] >gi|223527854|gb|EEF29949.1| Fructose-1,6-bisphosphatase, cytosolic, putative [Ricinus communis]	XP_002532434	6.39e-149	95	299.671	159	152	10	F:binding; C:cytoplasm; F:hydrolase activity; F:catalytic activity; P:carbohydrate metabolic process; P:biosynthetic process; P:generation of precursor metabolites and energy; P:catabolic process; P:nucleobase-containing compound metabolic process; P:secondary metabolic process; P:metabolic process	EC:3.1.3.11; EC:1.3.1.74		Glycolysis / Gluconeogenesis;Fructose and mannose metabolism;Methane metabolism;Pentose phosphate pathway;Carbon fixation in photosynthetic organisms;	0	0.54	-34.7477	30.5366	0.000125561	0.00444328
comp34644_c1_seq9	transcription factor ap2d23-like	2449	gi|297746184|emb|CBI16240.3|unnamed protein product [Vitis vinifera]	CBI16240	1.72e-85	64	322.398	383	247	5	P:regulation of transcription, DNA-dependent; P:transcription, DNA-dependent; C:nucleus; F:sequence-specific DNA binding transcription factor activity; F:DNA binding				0	0.54	-34.7977	30.4368	0.000164799	0.00545685
comp33050_c0_seq8	zinc finger	1725	gi|242032911|ref|XP_002463850.1|hypothetical protein SORBIDRAFT_01g007380 [Sorghum bicolor] >gi|241917704|gb|EER90848.1| hypothetical protein SORBIDRAFT_01g007380 [Sorghum bicolor]	XP_002463850	1.14e-162	77	578.17	505	392	1	F:zinc ion binding				0	0.54	-35.061	29.9101	0.00140897	0.0297593
comp33588_c0_seq3	PREDICTED: hypothetical protein [Vitis vinifera]	1644	gi|225465306|ref|XP_002269195.1|PREDICTED: hypothetical protein [Vitis vinifera] >gi|297739435|emb|CBI29617.3| unnamed protein product [Vitis vinifera]	XP_002269195	2.8e-54	84	218.009	155	131	2	F:molecular_function; P:biological_process				0	0.54	-35.0933	29.8454	0.00140897	0.0297593
comp32913_c0_seq4	3-dehydroquinate synthase family expressed	1342	gi|296082881|emb|CBI22182.3|unnamed protein product [Vitis vinifera]	CBI22182	2.55e-132	82	476.863	352	291	4	F:protein kinase activity; P:cellular protein modification process; F:nucleotide binding; C:plastid	-			3.44	0.53	-19.1288	-2.69196	0.00132588	0.0295514
comp34290_c0_seq12	protein kinase family protein wd-40 repeat family protein	5274	gi|225445069|ref|XP_002280317.1|PREDICTED: similar to protein kinase family protein / WD-40 repeat family protein [Vitis vinifera]	XP_002280317	0	74	1753.41	1560	1169	6	P:reproduction; P:multicellular organismal development; F:protein kinase activity; C:protein complex; C:intracellular; P:cellular protein modification process; F:nucleotide binding	-	IPR000719; IPR001680; IPR002290; IPR008271; IPR011009; IPR011989; IPR015943; IPR016024; IPR017986; IPR020472; IPR021133; G3DSA:1.10.510.10 (GENE3D), PTHR17583 (PANTHER)		0	0.53	-34.2672	31.4978	1.22e-06	0.000108943
comp34634_c0_seq4	f-box and wd40 domain	4584	gi|302141769|emb|CBI18972.3|unnamed protein product [Vitis vinifera]	CBI18972	0	93	745.347	442	413	8	P:embryo development; C:plastid; P:protein transport; F:nucleotide binding; C:cell; F:binding; F:transferase activity	-			0	0.53	-34.3664	31.2994	3.54e-06	0.000256217
comp33995_c2_seq16	calmodulin-binding expressed	3309	gi|168018689|ref|XP_001761878.1|predicted protein [Physcomitrella patens subsp. patens] >gi|162686933|gb|EDQ73319.1| predicted protein [Physcomitrella patens subsp. patens]	XP_001761878	6.05e-69	65	164.466	202	133	1	F:calmodulin binding				0	0.53	-34.6025	30.8272	3.57e-05	0.00159344	1	p2	(TC)9	18	1	18
comp34563_c2_seq1	nol1 nop2 sun family protein	3036	gi|255642235|gb|ACU21382.1|unknown [Glycine max]	ACU21382	6.13e-120	69	437.187	397	275	0	-				0	0.53	-34.6616	30.709	5.79e-05	0.00236506
comp34038_c1_seq20	PREDICTED: hypothetical protein [Vitis vinifera]	2053	gi|225456860|ref|XP_002279764.1|PREDICTED: hypothetical protein [Vitis vinifera] >gi|297733679|emb|CBI14926.3| unnamed protein product [Vitis vinifera]	XP_002279764	5.21e-109	90	236.884	142	129	4	F:nucleotide binding; P:cellular protein modification process; F:protein kinase activity;	EC:2.7.11.0			0	0.53	-34.941	30.1502	0.000530405	0.014085
comp25004_c0_seq1	unnamed protein product [Vitis vinifera]	1604	gi|296090370|emb|CBI40189.3|unnamed protein product [Vitis vinifera]	CBI40189	3.08e-74	59	284.263	324	192	2	P:biosynthetic process; F:strictosidine synthase activity				0	0.53	-35.115	29.8021	0.00199605	0.038916
comp34449_c0_seq2	myb transcription factor	2367	gi|45593281|gb|AAS68190.1|Myb transcription factor [Vitis vinifera]	AAS68190	1.84e-52	52	212.616	341	179	2	C:nucleus; F:DNA binding				0.04	0.52	-21.574	3.77485	0.00133434	0.0296445	1	p2	(AG)9	18	1	18
comp33574_c0_seq1	predicted protein [Populus trichocarpa]	4461	gi|224053368|ref|XP_002297785.1|predicted protein [Populus trichocarpa] >gi|222845043|gb|EEE82590.1| predicted protein [Populus trichocarpa]	XP_002297785	0	79	734.947	543	431	2	C:vacuole; C:cell wall	-			0	0.52	-34.4021	31.2279	5.19e-06	0.000342684
comp34004_c0_seq2	rna binding	3723	gi|225460909|ref|XP_002278970.1|PREDICTED: hypothetical protein [Vitis vinifera]	XP_002278970	2.78e-53	57	216.083	323	187	3	F:RNA binding; P:RNA processing; C:mitochondrion				0	0.52	-34.5281	30.9759	1.8e-05	0.000917489
comp34446_c0_seq23	nucleotide binding	2247	gi|298204931|emb|CBI34238.3|unnamed protein product [Vitis vinifera]	CBI34238	9.95e-117	85	426.017	288	245	4	F:protein kinase activity; ; P:metabolic process; C:cytoskeleton; C:protein complex	EC:2.7.11.7			0	0.52	-34.8861	30.2599	0.000390825	0.0109871
comp29680_c0_seq2	oxidoreductase, putative [Ricinus communis]	1829	gi|255567788|ref|XP_002524872.1|oxidoreductase, putative [Ricinus communis] >gi|223535835|gb|EEF37496.1| oxidoreductase, putative [Ricinus communis]	XP_002524872	2.13e-143	88	342.813	220	194	6	F:catalytic activity; F:binding; P:metabolic process; P:catabolic process; ; P:protein metabolic process	EC:1.14.11.4		Lysine degradation;	0	0.52	-35.0424	29.9474	0.00100641	0.022938
comp34354_c0_seq22	mo25 family protein	1738	gi|297807935|ref|XP_002871851.1|Mo25 family protein [Arabidopsis lyrata subsp. lyrata] >gi|297317688|gb|EFH48110.1| Mo25 family protein [Arabidopsis lyrata subsp. lyrata]	XP_002871851	3.61e-23	83	114.775	100	83	1	F:binding	-			0	0.52	-35.0775	29.8771	0.00140897	0.0297593
comp34033_c0_seq7	predicted protein [Populus trichocarpa]	1707	gi|224054823|ref|XP_002298370.1|predicted protein [Populus trichocarpa] >gi|222845628|gb|EEE83175.1| predicted protein [Populus trichocarpa]	XP_002298370	8.58e-62	90	243.047	151	137	0	-				0	0.52	-35.0891	29.8539	0.00140897	0.0297593
comp29920_c1_seq1	asymmetric leaves1 and rough	1649	gi|297740369|emb|CBI30551.3|unnamed protein product [Vitis vinifera]	CBI30551	4.93e-83	68	313.538	303	208	2	C:nucleus; F:DNA binding	-			0	0.52	-35.1211	29.7899	0.00199605	0.038916
comp34299_c1_seq4	heat shock transcription factor a-2	1646	gi|224092170|ref|XP_002309492.1|predicted protein [Populus trichocarpa] >gi|222855468|gb|EEE93015.1| predicted protein [Populus trichocarpa]	XP_002309492	1.25e-78	63	298.901	346	221	2	; F:DNA binding	-			0	0.52	-35.1216	29.7888	0.00199605	0.038916
comp23616_c0_seq2	succinic semialdehyde reductase isofom2	1558	gi|225442309|ref|XP_002280297.1|PREDICTED: hypothetical protein [Vitis vinifera]	XP_002280297	2.3e-120	78	303.908	238	186	8	F:catalytic activity; P:carbohydrate metabolic process; P:nucleobase-containing compound metabolic process; P:catabolic process; P:secondary metabolic process; F:binding;	EC:1.1.1.31; EC:1.1.1.44		Pentose phosphate pathway;Glutathione metabolism;Valine, leucine and isoleucine degradation;	3.22	0.51	-18.9903	-2.65009	0.00109515	0.0248204	1	p3	(GCG)6	18	1540	1557
comp33764_c0_seq2	hypothetical protein VITISV_038921 [Vitis vinifera]	2922	gi|147815740|emb|CAN74874.1|hypothetical protein VITISV_038921 [Vitis vinifera]	CAN74874	5.32e-113	71	414.075	396	285	0	-				0	0.51	-34.7164	30.5994	9.64e-05	0.00361615	1	p2	(TC)9	18	2904	2921
comp31080_c0_seq2	nac domain ipr003441	1643	gi|147780310|emb|CAN61437.1|hypothetical protein VITISV_033770 [Vitis vinifera] >gi|297738730|emb|CBI27975.3| unnamed protein product [Vitis vinifera]	CAN61437	3.47e-121	66	440.269	457	304	1	F:DNA binding				0	0.51	-35.1294	29.7732	0.00199605	0.038916
comp34232_c0_seq16	pentatricopeptide repeat-containing	4309	gi|225452386|ref|XP_002273622.1|PREDICTED: hypothetical protein [Vitis vinifera] >gi|296087629|emb|CBI34885.3| unnamed protein product [Vitis vinifera]	XP_002273622	1.42e-165	63	589.341	713	453	5	F:helicase activity; F:nucleic acid binding; F:ATP binding; F:hydrolase activity; F:ATP-dependent helicase activity				0	0.5	-34.4455	31.1411	7.72e-06	0.000465641
comp34260_c1_seq4	dead box atp-dependent rna	2509	gi|297742558|emb|CBI34707.3|unnamed protein product [Vitis vinifera]	CBI34707	0	70	805.823	817	576	1	F:hydrolase activity	-			0	0.5	-34.8437	30.3447	0.000290613	0.00863633	1	p2	(GA)10	20	1	20
comp34389_c0_seq31	generative cell specific-1	1878	gi|225426838|ref|XP_002276704.1|PREDICTED: hypothetical protein [Vitis vinifera]	XP_002276704	0	80	673.7	477	382	3	C:plasma membrane; C:endoplasmic reticulum; P:reproduction; P:cell differentiation	-			0	0.5	-35.0484	29.9354	0.00140897	0.0297593
comp30401_c0_seq3	PREDICTED: hypothetical protein [Vitis vinifera]	1684	gi|225463024|ref|XP_002265610.1|PREDICTED: hypothetical protein [Vitis vinifera]	XP_002265610	5.75e-103	62	379.793	481	299	0	-				0	0.5	-35.1317	29.7687	0.00199605	0.038916
comp23378_c0_seq1	phosphoenolpyruvate carboxykinase	2015	gi|259487277|tpe|CBF85824.1|TPA: Phosphoenolpyruvate carboxykinase [ATP] (EC 4.1.1.49) [Source:UniProtKB/Swiss-Prot;Acc:Q96UL8] [Aspergillus nidulans FGSC A4]	CBF85824	0	96	1072.38	580	560	8	C:cytoplasm; P:biosynthetic process; P:carbohydrate metabolic process; F:kinase activity; P:metabolic process; F:catalytic activity; F:nucleotide binding; P:generation of precursor metabolites and energy; P:catabolic process	EC:4.1.1.49		Glycolysis / Gluconeogenesis;Pyruvate metabolism;Carbon fixation in photosynthetic organisms;Citrate cycle (TCA cycle);	3.85	0.49	-18.5272	-2.98715	0.000168858	0.00558743
comp26325_c0_seq3	oryza sativa (indica cultivar-group) cdna clone: full insert sequence	822	gi|116636082|emb|CT834415.1|Oryza sativa (indica cultivar-group) cDNA clone:OSIGCEA022C20, full insert sequence	CT834415	1.36e-25	74	127.522	200	148	0	-				3.74	0.49	-19.8374	-2.93468	0.00162304	0.0338671
comp30639_c0_seq6	esterase lipase thioesterase family protein	1417	gi|296086940|emb|CBI33173.3|unnamed protein product [Vitis vinifera]	CBI33173	9.58e-101	71	372.089	323	232	0	-				3.05	0.49	-19.1969	-2.63876	0.00124989	0.0279867	1	p2	(AG)10	20	1398	1417
comp34614_c1_seq2	af360259_1 axi 1 protein from nicotiana tabacum	1546	gi|297806117|ref|XP_002870942.1|hypothetical protein ARALYDRAFT_486969 [Arabidopsis lyrata subsp. lyrata] >gi|297316779|gb|EFH47201.1| hypothetical protein ARALYDRAFT_486969 [Arabidopsis lyrata subsp. lyrata]	XP_002870942	5.08e-159	79	565.844	422	335	2	F:molecular_function; P:biological_process				3.01	0.49	-19.0792	-2.60988	0.00121658	0.0272787	1	p2	(CT)10	20	1	20
comp33419_c0_seq3	wd-40 repeat family protein	3273	gi|225461381|ref|XP_002282052.1|PREDICTED: hypothetical protein [Vitis vinifera]	XP_002282052	8.56e-168	63	596.275	716	455	0	-				0	0.49	-34.6578	30.7166	5.79e-05	0.00236506
comp34793_c0_seq35	unnamed protein product [Vitis vinifera]	3152	gi|296083674|emb|CBI23663.3|unnamed protein product [Vitis vinifera]	CBI23663	1.38e-45	73	158.303	134	99	0	-				0	0.49	-34.6927	30.6467	7.45e-05	0.00291638	1	p2	(AG)10	20	1	20
comp33220_c0_seq3	mitogen activated protein kinase kinase	2587	gi|209572797|sp|A2YMV6.2|WNK1_ORYSIRecName: Full=Probable serine/threonine-protein kinase WNK1; Short=OsWNK1; AltName: Full=Mitogen-activated protein kinase kinase 1; AltName: Full=Protein kinase with no lysine 1	A2YMV6	6.22e-179	78	613.994	458	358	0	-				0	0.49	-34.8403	30.3514	0.000290613	0.00863633
comp34441_c0_seq56	permease i	2148	gi|115476444|ref|NP_001061818.1|Os08g0420600 [Oryza sativa Japonica Group] >gi|37806039|dbj|BAC99450.1| putative permease [Oryza sativa Japonica Group] >gi|113623787|dbj|BAF23732.1| Os08g0420600 [Oryza sativa Japonica Group] >gi|125603439|gb|EAZ42764.1| hypothetical protein OsJ_27344 [Oryza sativa Japonica Group] >gi|215707060|dbj|BAG93520.1| unnamed protein product [Oryza sativa Japonica Group]	NP_001061818	2.24e-143	90	371.703	231	208	1	C:cell	-			0	0.49	-34.9625	30.1072	0.000726851	0.018104
comp32941_c0_seq3	ccb11_orysj ame: full=cyclin-b1-1 ame: full=g2 mitotic-specific cyclin-b1-1 short= 1 1	1670	gi|225440137|ref|XP_002283152.1|PREDICTED: hypothetical protein [Vitis vinifera] >gi|297741679|emb|CBI32811.3| unnamed protein product [Vitis vinifera]	XP_002283152	5.56e-120	81	340.117	240	196	3	C:nucleus; P:cell cycle; P:biological_process	-			0	0.49	-35.1436	29.7449	0.00199605	0.038916
comp34167_c0_seq1	dehydration-induced protein rd22-like protein	759	gi|225430065|ref|XP_002284434.1|PREDICTED: hypothetical protein isoform 1 [Vitis vinifera]	XP_002284434	6.12e-37	55	158.688	236	132	0	-				3.6	0.48	-19.9918	-2.9061	0.00171465	0.0355944
comp33851_c0_seq3	catalytic transferase	3072	gi|240254510|ref|NP_179839.5|catalytic/ transferase [Arabidopsis thaliana]	NP_179839	0	71	474.937	453	324	1	C:cell	-			0.05	0.48	-21.0357	3.2177	0.00177411	0.0365933	1	p2	(TC)10	20	3053	3072
comp34435_c0_seq2	hypothetical protein VITISV_032810 [Vitis vinifera]	4645	gi|147833680|emb|CAN66017.1|hypothetical protein VITISV_032810 [Vitis vinifera]	CAN66017	4.71e-106	50	391.734	762	388	2	F:zinc ion binding; F:metal ion binding		no IPS match		0	0.48	-34.4326	31.1669	6.32e-06	0.000397134
comp32556_c0_seq3	leucine-rich repeat	4076	gi|147788411|emb|CAN69961.1|hypothetical protein VITISV_008739 [Vitis vinifera]	CAN69961	0	74	453.751	425	317	3	F:catalytic activity; P:metabolic process; F:transferase activity	-			0	0.48	-34.5254	30.9813	1.8e-05	0.000917489	1	p2	(GA)9	18	1	18	2	p3	(TCT)6	18	615	632
comp30655_c0_seq3	cbl-interacting protein kinase 25	3650	gi|116265966|gb|ABJ91231.1|CBL-interacting protein kinase 25 [Populus trichocarpa]	ABJ91231	0	87	598.201	386	336	5	P:cellular protein modification process; F:nucleotide binding; P:signal transduction; F:protein kinase activity;	EC:2.7.11.0			0	0.48	-34.5941	30.8438	2.82e-05	0.00132761	1	p2	(TC)10	20	3631	3650
comp34364_c0_seq15	electron-transfer flavoprotein:ubiquinone oxidoreductase	3621	gi|225433976|ref|XP_002270682.1|PREDICTED: hypothetical protein [Vitis vinifera]	XP_002270682	1.49e-160	89	572.392	349	313	2	P:metabolic process; F:catalytic activity	EC:1.5.5.1			0	0.48	-34.6033	30.8255	3.57e-05	0.00159344
comp32389_c0_seq2	ran gtpase binding	3111	gi|255572207|ref|XP_002527043.1|Ran GTPase binding protein, putative [Ricinus communis] >gi|223533605|gb|EEF35343.1| Ran GTPase binding protein, putative [Ricinus communis]	XP_002527043	0	85	1187.17	883	755	4	F:binding; C:cytoplasm; F:lipid binding; P:biological_process	-			0	0.48	-34.7126	30.6069	9.64e-05	0.00361615
comp34163_c0_seq3	auxin response	2910	gi|206572097|gb|ACI13681.1|putative auxin response factor ARF16 [Malus x domestica]	ACI13681	0	73	805.053	716	523	1	P:biological_process	-			0	0.48	-34.7601	30.512	0.000125561	0.00444328	1	p3	(GAA)7	21	1	21
comp34605_c0_seq3	transcription factor e2f	2124	gi|224138370|ref|XP_002322797.1|transcription factor E2F [Populus trichocarpa] >gi|222867427|gb|EEF04558.1| transcription factor E2F [Populus trichocarpa]	XP_002322797	1.7e-112	75	228.409	199	150	2	; C:nucleus	-			0	0.48	-34.9883	30.0556	0.000726851	0.018104	1	p2	(GA)9	18	1	18
comp21448_c0_seq2	unnamed protein product [Vitis vinifera]	1886	gi|296085354|emb|CBI29086.3|unnamed protein product [Vitis vinifera]	CBI29086	2.83e-170	80	603.594	462	373	1	F:binding	-			0	0.48	-35.0718	29.8885	0.00140897	0.0297593
comp29043_c0_seq7	cyclin-like protein	3596	gi|225450077|ref|XP_002277709.1|PREDICTED: hypothetical protein [Vitis vinifera]	XP_002277709	0	72	1080.47	1040	756	1	F:binding				2.27	0.47	-18.1038	-2.27922	0.00233947	0.0446233
comp33747_c0_seq2	recqsim (arabidopsis helicase sim) atp-dependent helicase	3388	gi|225450807|ref|XP_002279606.1|PREDICTED: similar to RECQSIM (Arabidopsis RecQ helicase sim); ATP-dependent helicase [Vitis vinifera]	XP_002279606	7.25e-123	69	374.015	373	258	4	P:translation; F:binding; F:hydrolase activity	-			0.01	0.47	-21.9713	5.32492	0.000385253	0.0109871
comp34728_c1_seq15	glucose-inhibited division a family protein	5782	gi|102139963|gb|ABF70103.1|glucose-inhibited division A family protein [Musa balbisiana]	ABF70103	0	87	1077.77	728	635	3	P:nucleobase-containing compound metabolic process; F:nucleotide binding; C:cytoplasm	-	IPR002218; IPR002885; IPR004416; IPR011990; IPR020595; G3DSA:3.50.50.60 (GENE3D), PTHR11806 (PANTHER), PF13932 (PFAM), SSF51905 (SUPERFAMILY)		0	0.47	-34.2826	31.4669	1.45e-06	0.000123861
comp33643_c0_seq6	AC009895_21unknown protein [Arabidopsis thaliana]	3419	gi|6017117|gb|AAF01600.1|AC009895_21unknown protein [Arabidopsis thaliana] >gi|6091765|gb|AAF03475.1|AC009327_14 unknown protein [Arabidopsis thaliana]	AAF01600	4.01e-144	71	434.491	411	295	0	-				0	0.47	-34.6586	30.7148	5.79e-05	0.00236506
comp30340_c0_seq1	f-box family protein	2422	gi|297742595|emb|CBI34744.3|unnamed protein product [Vitis vinifera]	CBI34744	5.64e-89	70	333.954	271	192	0	-				0	0.47	-34.9093	30.2136	0.000390825	0.0109871
comp34342_c0_seq11	myosin heavy chain-like protein	1900	gi|29367581|gb|AAO72652.1|myosin heavy chain-like protein [Oryza sativa Japonica Group]	AAO72652	1.81e-10	81	71.633	54	44	1	C:plastid	-			0	0.47	-35.0854	29.8613	0.00140897	0.0297593	1	p2	(GA)9	18	1	18	2	p3	(CGC)6	18	1084	1101
comp34325_c0_seq4	at5g01500 f7a7_20	1737	gi|297740211|emb|CBI30393.3|unnamed protein product [Vitis vinifera]	CBI30393	4.49e-120	89	296.204	196	176	9	F:binding; P:response to abiotic stimulus; C:cell; C:mitochondrion; C:plastid; C:organelle; C:thylakoid; P:transport; P:protein metabolic process; P:generation of precursor metabolites and energy; F:transporter activity	-			0	0.47	-35.1482	29.7357	0.00199605	0.038916
comp34554_c0_seq7	palmitoyl transferase	3237	gi|255554529|ref|XP_002518303.1|Palmitoyltransferase TIP1, putative [Ricinus communis] >gi|223542523|gb|EEF44063.1| Palmitoyltransferase TIP1, putative [Ricinus communis]	XP_002518303	3.51e-173	75	540.421	459	345	2	F:binding; F:catalytic activity	-			3.55	0.46	-17.9492	-2.9642	0.000108099	0.00403163
comp33317_c0_seq8	nad-dependent malic enzyme 59 kda mitochondrial expressed	4705	gi|225454087|ref|XP_002266697.1|PREDICTED: hypothetical protein [Vitis vinifera] >gi|297745211|emb|CBI40291.3| unnamed protein product [Vitis vinifera]	XP_002266697	0	89	817.765	585	524	7	F:binding; F:nucleotide binding; F:catalytic activity; P:metabolic process; C:mitochondrion; P:generation of precursor metabolites and energy; P:catabolic process	EC:1.1.1.38	IPR005913; IPR016040; PTHR10491 (PANTHER), PTHR10491:SF2 (PANTHER), SSF51735 (SUPERFAMILY)	Pyruvate metabolism;	2.21	0.46	-17.7395	-2.25453	0.00213583	0.0413251
comp34260_c1_seq2	dead box rna	3371	gi|297837071|ref|XP_002886417.1|hypothetical protein ARALYDRAFT_893124 [Arabidopsis lyrata subsp. lyrata] >gi|297332258|gb|EFH62676.1| hypothetical protein ARALYDRAFT_893124 [Arabidopsis lyrata subsp. lyrata]	XP_002886417	0	85	573.548	389	332	3	F:nucleic acid binding; F:nucleotide binding; F:hydrolase activity	-			0.02	0.46	-21.6614	4.59387	0.000488131	0.0135651
comp34297_c0_seq19	amidase family expressed	3939	gi|226497512|ref|NP_001145607.1|hypothetical protein LOC100279085 [Zea mays] >gi|195658741|gb|ACG48838.1| hypothetical protein [Zea mays]	NP_001145607	0	89	712.99	424	381	1	F:catalytic activity	EC:6.3.5.0			0	0.46	-34.5692	30.8937	2.25e-05	0.00109936	1	p2	(AG)9	18	1	18
comp34133_c0_seq18	topoisomerase 6	2962	gi|225461890|ref|XP_002264649.1|PREDICTED: hypothetical protein [Vitis vinifera]	XP_002264649	5.24e-100	64	370.933	424	274	5	P:DNA metabolic process; C:chromosome; F:ATP binding; F:catalytic activity; F:DNA binding				0	0.46	-34.7771	30.478	0.000164799	0.00545685
comp31940_c0_seq2	pentatricopeptide repeat-containing	2541	gi|225468336|ref|XP_002270406.1|PREDICTED: hypothetical protein [Vitis vinifera]	XP_002270406	3.35e-116	68	424.476	451	309	2	F:binding; P:biological_process				0	0.46	-34.8937	30.2446	0.000390825	0.0109871
comp31669_c0_seq3	cellulose synthase, putative [Ricinus communis]	2470	gi|255563554|ref|XP_002522779.1|cellulose synthase, putative [Ricinus communis] >gi|223538017|gb|EEF39630.1| cellulose synthase, putative [Ricinus communis]	XP_002522779	0	68	797.349	735	505	1	F:transferase activity	-			0	0.46	-34.9159	30.2003	0.000530405	0.014085	1	p3	(CCG)6	18	177	194
comp34085_c2_seq2	seven transmembrane protein mlo8	2101	gi|115441521|ref|NP_001045040.1|Os01g0888600 [Oryza sativa Japonica Group] >gi|20804962|dbj|BAB92639.1| putative seven transmembrane protein Mlo8 [Oryza sativa Japonica Group] >gi|56785257|dbj|BAD82145.1| putative seven transmembrane protein Mlo8 [Oryza sativa Japonica Group] >gi|113534571|dbj|BAF06954.1| Os01g0888600 [Oryza sativa Japonica Group] >gi|215768224|dbj|BAH00453.1| unnamed protein pro…	NP_001045040	2.18e-134	72	484.567	446	322	2	C:cytoplasmic membrane-bounded vesicle; C:plasma membrane	-			0	0.46	-35.0364	29.9593	0.00100641	0.022938
comp26704_c0_seq1	c2h2 transcription factor	3019	gi|255941506|ref|XP_002561522.1|Pc16g12230 [Penicillium chrysogenum Wisconsin 54-1255] >gi|211586145|emb|CAP93893.1| Pc16g12230 [Penicillium chrysogenum Wisconsin 54-1255]	XP_002561522	0	70	689.878	697	493	3	F:nucleic acid binding; F:zinc ion binding; C:intracellular				4.39	0.45	-17.8985	-3.27377	2.12e-05	0.00107999
comp31876_c0_seq2	translation initiation factor if-	3040	gi|225445818|ref|XP_002276984.1|PREDICTED: hypothetical protein [Vitis vinifera] >gi|297743667|emb|CBI36550.3| unnamed protein product [Vitis vinifera]	XP_002276984	3.32e-57	88	228.794	172	153	5	C:cell wall; F:translation factor activity, nucleic acid binding; C:plastid; C:ribosome; P:regulation of biological process; P:translation	-			2.37	0.45	-18.3389	-2.39156	0.00166145	0.0345492
comp34460_c0_seq7	selenium-binding protein	3805	gi|225445472|ref|XP_002281953.1|PREDICTED: hypothetical protein [Vitis vinifera]	XP_002281953	8.37e-130	65	470.315	570	372	1	C:mitochondrion				0	0.45	-34.609	30.8141	3.57e-05	0.00159344
comp34067_c1_seq42	unnamed protein product [Vitis vinifera]	3043	gi|296085507|emb|CBI29239.3|unnamed protein product [Vitis vinifera]	CBI29239	2.23e-163	56	373.244	589	331	0	-				0	0.45	-34.785	30.462	0.000164799	0.00545685
comp34389_c0_seq6	generative cell specific-1	2830	gi|225426838|ref|XP_002276704.1|PREDICTED: hypothetical protein [Vitis vinifera]	XP_002276704	0	85	635.18	414	355	3	C:plasma membrane; C:endoplasmic reticulum; P:reproduction; P:cell differentiation	-			0	0.45	-34.8358	30.3604	0.00021796	0.00686496	1	p2	(CT)9	18	2812	2829
comp34140_c1_seq17	methyltransferase family expressed	2076	gi|218184613|gb|EEC67040.1|hypothetical protein OsI_33779 [Oryza sativa Indica Group]	EEC67040	4.88e-70	67	270.781	300	202	3	P:metabolic process; F:transferase activity; C:mitochondrion	-			0	0.45	-35.0459	29.9404	0.00140897	0.0297593
comp32674_c0_seq1	zinc finger	762	gi|242033825|ref|XP_002464307.1|hypothetical protein SORBIDRAFT_01g015890 [Sorghum bicolor] >gi|241918161|gb|EER91305.1| hypothetical protein SORBIDRAFT_01g015890 [Sorghum bicolor]	XP_002464307	2e-11	61	73.9442	67	41	2	P:lipid metabolic process; F:hydrolase activity, acting on ester bonds				3.57	0.44	-20.0544	-3.01178	0.000755559	0.0187093
comp34712_c0_seq25	hypothetical protein SORBIDRAFT_01g019330 [Sorghum bicolor]	4400	gi|242039377|ref|XP_002467083.1|hypothetical protein SORBIDRAFT_01g019330 [Sorghum bicolor] >gi|241920937|gb|EER94081.1| hypothetical protein SORBIDRAFT_01g019330 [Sorghum bicolor]	XP_002467083	5.57e-125	77	454.521	419	324	1	F:binding				2.48	0.44	-17.7843	-2.48158	0.000740296	0.0184161	1	p3	(GCT)6	18	1818	1835	2	p4	(GCGA)5	20	2767	2786
comp33747_c0_seq4	recqsim (arabidopsis helicase sim) atp-dependent helicase	3294	gi|225450807|ref|XP_002279606.1|PREDICTED: similar to RECQSIM (Arabidopsis RecQ helicase sim); ATP-dependent helicase [Vitis vinifera]	XP_002279606	7.66e-128	69	374.015	373	258	4	P:translation; F:binding; F:hydrolase activity	-			0.02	0.44	-21.6492	4.36059	0.000797167	0.0196491
[truncated: 1,352 more rows]

## Sheet: 0hvs24h-DET
Table.S4 B Differentially expressed transcripts identified between 0 h and 24 h
[truncated: 4,867 more rows]

## Sheet: 24hvs2h-DET
Table.S4 C Differentially expressed transcripts identified between 2 h and 24 h
[truncated: 4,193 more rows]
