# Supplementary material for: Comparative transcriptome analysis to investigate the high starch accumulation of duckweed (Landoltia punctata) under nutrient starvation
Source: Biotechnol Biofuels. 2013 May 8;6:72. doi: 10.1186/1754-6834-6-72 (PMC3654882; doi:10.1186/1754-6834-6-72)
Supplement: Additional file 6: Table S5 — KEGG classification of L. punctata transcriptome and differentially expressed transcripts indentified among three samples. [file 1754-6834-6-72-S6.xlsx]

## Sheet: Sheet1
Table.S5 KEGG classification of L. punctata transcriptome and differentially expressed transcripts indentified among three samples
Pathways	Transcriptome	2vs0	24vs0	24vs2
Alanine, aspartate and glutamate metabolism	140	4	9	10
alpha-Linolenic acid metabolism	61	2	3	6
Amino sugar and nucleotide sugar metabolism	264	22	41	18
Aminoacyl-tRNA biosynthesis	108	8	8	3
Aminobenzoate degradation	71	4	8	6
Arachidonic acid metabolism	54	5	5	5
Arginine and proline metabolism	168	5	12	11
Ascorbate and aldarate metabolism	73	3	14	11
Atrazine degradation	16	0	0	0
Benzoate degradation	13	0	1	1
beta-Alanine metabolism	54	0	3	3
beta-Lactam resistance	1	0	0	0
Betalain biosynthesis	8	0	1	0
Biosynthesis of ansamycins	3	0	0	0
Biosynthesis of terpenoids and steroids	1	0	0	0
Biosynthesis of unsaturated fatty acids	40	0	0	0
Biotin metabolism	21	3	3	6
Butanoate metabolism	53	0	2	1
Butirosin and neomycin biosynthesis	27	4	9	3
C5-Branched dibasic acid metabolism	17	0	0	0
Caffeine metabolism	23	4	3	1
Caprolactam degradation	11	0	0	0
Carbon fixation in photosynthetic organisms	242	8	23	26
Carbon fixation pathways in prokaryotes	138	3	14	15
Carotenoid biosynthesis	6	0	0	0
Chloroalkane and chloroalkene degradation	20	1	5	6
Chlorocyclohexane and chlorobenzene degradation	7	0	0	0
Citrate cycle (TCA cycle)	148	5	10	9
Cutin, suberine and wax biosynthesis	3	0	0	0
Cyanoamino acid metabolism	50	1	6	4
Cysteine and methionine metabolism	169	9	29	29
D-Alanine metabolism	7	3	2	1
D-Glutamine and D-glutamate metabolism	26	1	0	1
Diterpenoid biosynthesis	4	0	0	0
Drug metabolism - cytochrome P450	72	6	8	5
Drug metabolism - other enzymes	112	5	12	9
Ether lipid metabolism	64	0	4	2
Ethylbenzene degradation	2	0	0	0
Fatty acid biosynthesis	72	2	3	4
Fatty acid elongation	17	0	0	0
Fatty acid metabolism	60	5	9	8
Flavone and flavonol biosynthesis	3	0	1	1
Flavonoid biosynthesis	37	1	4	1
Fluorobenzoate degradation	2	0	0	0
Folate biosynthesis	44	0	4	2
Fructose and mannose metabolism	187	12	23	22
Galactose metabolism	213	16	24	11
Geraniol degradation	14	0	0	0
Glucosinolate biosynthesis	9	0	0	0
Glutathione metabolism	147	11	15	16
Glycerolipid metabolism	167	13	29	21
Glycerophospholipid metabolism	196	10	20	20
Glycine, serine and threonine metabolism	114	1	18	16
Glycolysis / Gluconeogenesis	316	13	35	35
Glycosaminoglycan biosynthesis - chondroitin sulfate	18	0	1	0
Glycosaminoglycan biosynthesis - heparan sulfate	27	1	2	0
Glycosaminoglycan degradation	37	0	6	7
Glycosphingolipid biosynthesis - ganglio series	33	0	5	5
Glycosphingolipid biosynthesis - globo series	21	2	5	5
Glycosphingolipid biosynthesis - lacto and neolacto series	3	0	1	0
Glycosylphosphatidylinositol(GPI)-anchor biosynthesis	11	0	0	0
Glyoxylate and dicarboxylate metabolism	201	12	26	20
Histidine metabolism	45	0	7	4
Indole alkaloid biosynthesis	16	0	1	0
Inositol phosphate metabolism	115	4	17	15
Insect hormone biosynthesis	2	0	0	0
Isoquinoline alkaloid biosynthesis	45	0	4	1
Limonene and pinene degradation	16	0	3	3
Linoleic acid metabolism	47	5	5	5
Lipoic acid metabolism	4	1	0	0
Lipopolysaccharide biosynthesis	30	4	3	6
Lysine biosynthesis	60	0	9	9
Lysine degradation	58	1	6	5
Melanogenesis	1	0	0	0
Metabolism of xenobiotics by cytochrome P450	56	7	6	6
Methane metabolism	355	13	33	38
Monoterpenoid biosynthesis	4	0	0	0
mTOR signaling pathway	17	0	1	1
Naphthalene degradation	9	1	2	3
N-Glycan biosynthesis	54	1	1	3
Nicotinate and nicotinamide metabolism	34	3	2	5
Nitrogen metabolism	242	4	12	11
Novobiocin biosynthesis	24	0	2	1
One carbon pool by folate	63	1	8	2
Other glycan degradation	60	4	9	11
Other types of O-glycan biosynthesis	1	0	0	0
Oxidative phosphorylation	231	2	10	9
Pantothenate and CoA biosynthesis	44	0	0	0
Penicillin and cephalosporin biosynthesis	1	0	0	0
Pentose and glucuronate interconversions	215	9	25	22
Pentose phosphate pathway	236	12	18	25
Peptidoglycan biosynthesis	16	3	2	1
Phenylalanine metabolism	192	7	15	11
Phenylalanine, tyrosine and tryptophan biosynthesis	88	0	6	4
Phenylpropanoid biosynthesis	160	7	13	9
Phosphatidylinositol signaling system	145	8	18	18
Phosphonate and phosphinate metabolism	7	1	0	1
Photosynthesis	2	0	0	0
Polyketide sugar unit biosynthesis	14	2	2	1
Porphyrin and chlorophyll metabolism	106	1	12	15
Primary bile acid biosynthesis	5	0	0	0
Propanoate metabolism	74	0	7	7
Purine metabolism	651	17	44	29
Pyrimidine metabolism	256	4	9	10
Pyruvate metabolism	228	8	28	25
Retinol metabolism	34	5	5	4
Riboflavin metabolism	50	0	6	11
Selenocompound metabolism	31	0	3	3
Sesquiterpenoid and triterpenoid biosynthesis	6	0	0	0
Sphingolipid metabolism	80	4	9	9
Starch and sucrose metabolism	483	17	69	50
Steroid biosynthesis	40	5	2	5
Steroid degradation	10	0	0	0
Steroid hormone biosynthesis	29	4	3	1
Stilbenoid, diarylheptanoid and gingerol biosynthesis	6	0	0	0
Streptomycin biosynthesis	53	6	11	4
Styrene degradation	13	0	1	1
Sulfur metabolism	63	1	9	7
Synthesis and degradation of ketone bodies	13	0	2	1
T cell receptor signaling pathway	178	7	23	21
Taurine and hypotaurine metabolism	13	0	2	2
Terpenoid backbone biosynthesis	36	0	5	2
Tetracycline biosynthesis	19	0	1	0
Thiamine metabolism	153	5	10	2
Toluene degradation	9	0	0	0
Tropane, piperidine and pyridine alkaloid biosynthesis	38	0	2	1
Tryptophan metabolism	67	4	9	6
Tyrosine metabolism	77	1	6	4
Ubiquinone and other terpenoid-quinone biosynthesis	15	1	1	0
Valine, leucine and isoleucine biosynthesis	36	0	0	0
Valine, leucine and isoleucine degradation	82	6	6	9
Various types of N-glycan biosynthesis	54	2	6	6
Vitamin B6 metabolism	19	0	0	0
Zeatin biosynthesis	11	1	1	0
