# Supplementary material for: Comparative transcriptome analysis to investigate the high starch accumulation of duckweed (Landoltia punctata) under nutrient starvation
Source: Biotechnol Biofuels. 2013 May 8;6:72. doi: 10.1186/1754-6834-6-72 (PMC3654882; doi:10.1186/1754-6834-6-72)
Supplement: Additional file 7: Table S6 — Comparison of expression patterns between RNA-Seq expression and qRT-PCR. [file 1754-6834-6-72-S7.xlsx]

## Sheet: Sheet1
Table.S6 Comparison of expression patterns between RNA-Seq expression and qRT-PCR
NO	Seq ID	Primers used for qRT-PCR		RNA-Seq Quantity			qRT-PCR Quantity			Consistency
		Primer F	Primer R	0h	2h	24h	0h	2h	24h
1	comp35017_c0_seq1	ACCGATGAACAGTGCGACTT	GACAATGGCCTCAAACAGCG	491.47	387.55	122.03	1	0.79771	0.64716	+
2	comp34949_c0_seq1	GCTTCCGCCTCGAAGAAGAT	ATTCCTCGTCCGATTCACCG	508.83	508.97	312.27	1	0.65698	0.67317	+
3	comp34203_c0_seq3	GCTCCCATTGCCAGAGAACT	TTGCCTCCCTACGCTTCTTG	45.74	45.35	20.32	1	0.87724	0.59696	+
4	comp33286_c0_seq1	ACCTGTGCAGTGCCTAATCC	TATTTGGCTGCGGGTGTCTT	45.64	41.02	31.62	1	0.83489	0.75612	+
5	comp32988_c0_seq4	CGTCCTTTGCCGTAGTCGTA	AGAAGCCATCAACATCGCCT	85.8	45.47	45.35	1	0.43026	0.5979	+
6	comp32829_c0_seq2	GAACGCTGCAACTGTGATGG	TTTCAGCGGGCATACCATGT	52.83	23.96	32.8	1	0.2245	0.76352	+
7	comp31626_c0_seq2	TCCGTCTTCTCCGGGTAGTT	TCCTCGACATGACTGGCCTA	49.26	31.46	26.1	1	0.23092	0.53198	+
8	comp30542_c0_seq2	GCAACAATTGCGTGCAACAC	CGCAAACACGTACAAGCACA	45.86	33	32.13	1	0.44521	0.59563	+
9	comp30311_c0_seq1	ACGGGTCCACGTCAATCAAA	CATCAGCAGAACGTCTGGGT	53.82	39.74	12.61	1	0.37322	0.15493	+
10	comp26957_c0_seq1	AGAGTGTGCGGCCTTGATAC	CTTGCGCGTATAGACTGGGT	47.85	29.04	24.73	1	0.08821	0.68661	+
11	comp25792_c0_seq1	AGGTCTCTCAGGAGCCGAAT	GCAGCTTTATTGGGCGATGG	44.93	32.71	16.41	1	0.53281	0.54317	+
12	comp24614_c0_seq1	CTCTTTGAGGATCTGCCGCT	ATCTCCGACGCGGTTATGAG	42.98	44.55	26.52	1	1.01846	0.38782	+
13	comp23215_c0_seq3	CTTCAACAAGCGGCATACGG	ACGTCTGTGAAGACACCGTC	139.62	142.19	16.49	1	0.97731	0.34519	+
14	comp18154_c0_seq2	TCTTCGCCCTCTTTGAGACG	CCTCCACGCCTTGATTGACT	47.85	30.58	9.95	1	0.74172	0.31207	+
15	comp17309_c0_seq1	CCATTCTAAGAGCGGCCTGT	TGCAGTTCATCTACGCAGGG	51.36	17.78	13.25	1	0.08894	0.19037	+
16	comp17130_c0_seq1	ATTCATTCCGGCAAGACGGT	CGAAAGCTGGTAGCTCCGAA	52.37	76.92	72.97	1	1.1391	1.7063	+
17	comp17083_c0_seq1	TACGCAGTTTACCAGCAGCA	AGCCTCATGGGTTTCTCGTG	737.81	651.26	252.75	1	0.53106	0.42968	+
18	comp17014_c0_seq1	CGTTCGTTGCATGACGACTC	ATGCTACTTGGCCCTTCACC	46.59	52.14	60.63	1	0.39742	1.86098	+
19	comp16985_c0_seq1	CGTGTGCCTGAGCGAAGATA	GCACACCTTGAACGAGAGGA	51.04	50.45	69.43	1	0.56678	1.95013	+
20	comp37009_c0_seq1	CTCAGACGAATGTCGGGCTT	GGGACCGCAGAAGAAGTCAA	40.26	41.64	37.47	1	1.99671	0.67132	+
21	comp36172_c0_seq1	CTCGTCCTTCTCGCCTGTTT	GGCGAAATCATTCCCATGCC	37.87	32.27	24.26	1	0.65668	0.71826	+
22	comp36167_c0_seq1	AGCTTCGAGATGGTGAGGGA	TCTCTGGCCTCATCCTCGTT	42.32	62.78	43.44	1	1.83249	1.24782	+
23	comp36099_c0_seq1	AGATGCTTGACGCTTTCCCA	TCCGTTTGATCCGTTGGGTT	56.91	53.44	36.47	1	0.80645	0.85167	+
24	comp30311_c0_seq1	ACGGGTCCACGTCAATCAAA	CATCAGCAGAACGTCTGGGT	53.82	39.74	12.61	1	0.29614	0.12809	+
25	comp28385_c1_seq2	CGATAACCAACGCGGGAAAC	TCCTCCTCGTGAACTCGTCT	59.02	60.62	33.57	1	1.04624	0.87828	+
26	comp28360_c0_seq1	ACTCTACTCCGGGCATCACT	TGCAATAATGTCAGCGCACG	50.03	38.86	56.99	1	0.31388	1.0893	+
27	comp28178_c0_seq1	GGAAACCTGGAAGCTCCGAT	CCAGTGCCGAGGGATAAACA	45.89	34.88	48.77	1	0.40595	2.18105	+
28	comp28162_c0_seq1	CAGGCTTCCTCGTTGGTCAT	GGTATCCGGTGTTCTTGCCA	40.16	23.86	38.35	1	0.21191	0.95859	+
29	comp28135_c0_seq1	TTCGGATCAGGTTCGCCTTC	AGCAGTATTCCGATGTGCGT	40.25	32.36	46.39	1	0.91528	1.44106	+
30	comp32728_c0_seq1	ATCTTGGCATGGGCGTTGTA	TGGCTCTTGCTGATTGCTGA	37.64	78.55	79.29	1	1.99721	3.94108	+
31	comp34998_c0_seq1	TTTCTCCCCGATGCTGTCTC(20bp)	GAATACTCCACCCTTTTGTTGTTTG(25bp)	239.07	251.67	235.02	N/A	N/A	N/A	+
32	comp17165_c1_seq1	TGGAGTGGATGGGTCTGCGTGT(22bp)	CGGAAGGAACTGCGTCTGTAAAGG(24bp)	120.54	118.09	122.61	N/A	N/A	N/A	+
33	comp17192_c0_seq1	GAACCCCCAAAGTCGTCAAC(20bp)	AGCCAGAACGCACGCAGT(18bp)	362.77	399.81	244.93	0.9999	1.11483	0.564526	+
34	comp17099_c0_seq1	TCAAGACCAACACGCCTTACGG(22bp)	ACATCGCCTGACGGAGACCACT(22bp)	3359.68	4962.4	6391.91	1.0001	0.932836	1.51704	+
35	comp35163_c0_seq1	CGAACGCAAAACAGGCATACTACC(24bp)	CGAGACCACCATTTCCAAGGG(21bp)	45.25	77.39	390.32	0.999979	3.06748	8.99102	+
36	comp31843_c0_seq3	CAACAAGTTCTGCGTCTCCGTA(22bp)	GTCTTCGTCCGTCTGGTCG(19bp)	64.54	57.13	19.32	1.00003	0.961538	0.287567	+
37	comp34258_c1_seq11	CGGGGTGTTCTTCAGTGTGTG(21bp)	GAATGAAAACAATCAATCAGGGGA(24bp)	93.54	79.46	6.23	1.00023	0.509944	0.0836563	+
38	comp23075_c0_seq2	CTTGCCTCCCCAGATACCGA(20bp)	CGACCAGCAGGACATCACGA(20bp)	6035	7322.73	3515.53	0.999827	1.32979	0.548311	+
39	comp17095_c0_seq1	GCCACGCCACCATTTTTG(18bp)	GCCGAGTCATTCCCTTCTTACG(22bp)	370.52	519.27	992.46	1.00032	0.680735	2.40166	+
40	comp31682_c1_seq1	TTCTGTCTGTCGCATTTTCCGT(22bp)	ACCCAGTTGGTGTGGCTCTC(20bp)	240.35	232.87	252.2	1.00027	1.21951	1.26624	+
41	comp22980_c1_seq1	TCGTTCAGAGAGGATGGGCAC(21bp)	TTGTGATAGGCGGCGGCAGA(20bp)	222.15	242.98	226.73	0.99957	0.935454	1.20281	+
42	comp35097_c0_seq1	TACAGAGGTGGTGGCGGA(18bp)	CTTTGAATAGAAGCGGTAGGGAT(23bp)	163.06	153.88	163.33	1.00043	1.22549	1.30646	+
43	comp35346_c0_seq1	GAGGGAGATACAGAGCCAACAT(22bp)	GACTTCCACAACACCATTCACA(22bp)	124.8	131.54	130.72	1	1.29534	1.10597	+
44	comp35972_c0_seq1	TCACCAGAGTCACAACAAGAGAGC(24bp)	CAGTTCCCCCAAGCCGTAT(19bp)	75.63	74.15	74.82	1.00043	1.11982	1.16167	+
45	comp30260_c0_seq1	AGCGGAGGAGAAGAAACTTACGAG(24bp)	GCATTCCCAAACAACCCGACT(21bp)	4608.05	3446.33	3039.5	0.999599	1.17925	1.19229	+
46	comp17241_c0_seq1	TCCGTGTTGACCCATTCAGG	GATGCTGTGGGACCCGTAAA	38.79	38.47	28.62	1	0.53074	0.7234	-
47	comp17710_c0_seq2	GGCTCTGTCGGCAATAAGGA	TTGGGGCACTTCCACCTTAC	58.67	50.98	32.42	1	0.2854	0.81975	-
48	comp24614_c0_seq1	CTCTTTGAGGATCTGCCGCT	ATCTCCGACGCGGTTATGAG	42.98	44.55	26.52	1	0.80812	0.32064	-
49	comp26957_c0_seq1	AGAGTGTGCGGCCTTGATAC	CTTGCGCGTATAGACTGGGT	47.85	29.04	24.73	1	0.07	0.56766	-
50	comp27572_c0_seq1	ACCGGATCACATGACACGAC	TCACATTGTCCGCCGATGAA	38.66	31.85	31.23	1	0.2742	1.02288	-
